# Supplementary material for: A plugin for the Ensembl Variant Effect Predictor that uses MaxEntScan to predict variant spliceogenicity
Source: Bioinformatics. 2018 Nov 23;35(13):2315–7. doi: 10.1093/bioinformatics/bty960 (PMC6596880; doi:10.1093/bioinformatics/bty960)
Supplement: bty960_Supplementary_Data [file bty960_supplementary_data.zip]

Archive with 3 entries (2 files):
- bty960-Suppl_data/
- bty960-Suppl_data/Supplementary_document.doc
- bty960-Suppl_data/Supplementary_Table S1.xlsx
