# Supplementary material for: A plugin for the Ensembl Variant Effect Predictor that uses MaxEntScan to predict variant spliceogenicity
Source: Bioinformatics. 2018 Nov 23;35(13):2315–7. doi: 10.1093/bioinformatics/bty960 (PMC6596880; doi:10.1093/bioinformatics/bty960)
Supplement: bty960_Supplementary_Data [file bty960_supplementary_data.zip › bty960-Suppl_data/Supplementary_Table S1.xlsx]

## Sheet: Sheet1
Table S1: Variants with in vitro and/or ex vivo splicing evidence
Dataset	#Uploaded_variation	Location	Allele	Gene	Feature	Feature_type	Consequence	cDNA_position	CDS_position	Protein_position	Amino_acids	Codons	Existing_variation	IMPACT	DISTANCE	STRAND	FLAGS	VARIANT_CLASS	SYMBOL	SYMBOL_SOURCE	HGNC_ID	BIOTYPE	CANONICAL	TSL	APPRIS	CCDS	ENSP	SWISSPROT	TREMBL	UNIPARC	REFSEQ_MATCH	SOURCE	GIVEN_REF	USED_REF	BAM_EDIT	GENE_PHENO	SIFT	PolyPhen	EXON	INTRON	DOMAINS	miRNA	HGVSc	HGVSp	HGVS_OFFSET	AF	AFR_AF	AMR_AF	EAS_AF
1	NM_000059.3:c.-40+1G>A	13:32889805	A	675	NM_000059.3	Transcript	splice_donor_variant	-	-	-	-	-	-	HIGH	-	1	-	SNV	BRCA2	EntrezGene	1101	protein_coding	YES	-	-	-	NP_000050.2	-	-	-	-	RefSeq	G	G	OK	-	-	-	-	2026-01-01	-	-	NM_000059.3:c.-40+1G>A	-	-	-	-	-	-
1	NM_000059.3:c.-39-26G>A	13:32890533	A	675	NM_000059.3	Transcript	intron_variant	-	-	-	-	-	-	MODIFIER	-	1	-	SNV	BRCA2	EntrezGene	1101	protein_coding	YES	-	-	-	NP_000050.2	-	-	-	-	RefSeq	G	G	OK	-	-	-	-	2026-01-01	-	-	NM_000059.3:c.-39-26G>A	-	-	-	-	-	-
1	NM_000059.3:c.-39-9_-39-7del	13:32890550-32890552	-	675	NM_000059.3	Transcript	splice_region_variant,intron_variant	-	-	-	-	-	-	LOW	-	1	-	deletion	BRCA2	EntrezGene	1101	protein_coding	YES	-	-	-	NP_000050.2	-	-	-	-	RefSeq	GTT	GTT	OK	-	-	-	-	2026-01-01	-	-	NM_000059.3:c.-39-9_-39-7del	-	-	-	-	-	-
1	NM_000059.3:c.3G>A	13:32890600	A	675	NM_000059.3	Transcript	start_lost	230	3	1	M/I	atG/atA	rs80358650,CM087365,COSM3981996,COSM3981997	HIGH	-	1	-	SNV	BRCA2	EntrezGene	1101	protein_coding	YES	-	-	-	NP_000050.2	-	-	-	-	RefSeq	G	G	OK	-	deleterious(0)	probably_damaging(0.996)	2027-02-01	-	-	-	NM_000059.3:c.3G>A	NP_000050.2:p.Met1?	-	-	-	-	-
1	NM_000059.3:c.40A>G	13:32890637	G	675	NM_000059.3	Transcript	missense_variant	267	40	14	I/V	Att/Gtt	rs886038198	MODERATE	-	1	-	SNV	BRCA2	EntrezGene	1101	protein_coding	YES	-	-	-	NP_000050.2	-	-	-	-	RefSeq	A	A	OK	-	tolerated(0.07)	benign(0.075)	2027-02-01	-	-	-	NM_000059.3:c.40A>G	NP_000050.2:p.Ile14Val	-	-	-	-	-
1	NM_000059.3:c.67+1G>A	13:32890665	A	675	NM_000059.3	Transcript	splice_donor_variant	-	-	-	-	-	rs81002796,CS064373,CS032406	HIGH	-	1	-	SNV	BRCA2	EntrezGene	1101	protein_coding	YES	-	-	-	NP_000050.2	-	-	-	-	RefSeq	G	G	OK	-	-	-	-	2026-02-01	-	-	NM_000059.3:c.67+1G>A	-	-	-	-	-	-
1	NM_000059.3:c.67+2T>C	13:32890666	C	675	NM_000059.3	Transcript	splice_donor_variant	-	-	-	-	-	rs81002885,CS032688,CS087186	HIGH	-	1	-	SNV	BRCA2	EntrezGene	1101	protein_coding	YES	-	-	-	NP_000050.2	-	-	-	-	RefSeq	T	T	OK	-	-	-	-	2026-02-01	-	-	NM_000059.3:c.67+2T>C	-	-	-	-	-	-
1	NM_000059.3:c.67+3A>G	13:32890667	G	675	NM_000059.3	Transcript	splice_region_variant,intron_variant	-	-	-	-	-	-	LOW	-	1	-	SNV	BRCA2	EntrezGene	1101	protein_coding	YES	-	-	-	NP_000050.2	-	-	-	-	RefSeq	A	A	OK	-	-	-	-	2026-02-01	-	-	NM_000059.3:c.67+3A>G	-	-	-	-	-	-
1	NM_000059.3:c.67+62T>G	13:32890726	G	675	NM_000059.3	Transcript	intron_variant	-	-	-	-	-	rs11571574	MODIFIER	-	1	-	SNV	BRCA2	EntrezGene	1101	protein_coding	YES	-	-	-	NP_000050.2	-	-	-	-	RefSeq	T	T	OK	-	-	-	-	2026-02-01	-	-	NM_000059.3:c.67+62T>G	-	-	0.0028	0.0038	0.0058	0
1	NM_000059.3:c.68-7del	13:32893207	-	675	NM_000059.3	Transcript	splice_region_variant,intron_variant	-	-	-	-	-	rs276174878,CS033491,COSM23930,COSM5019829	LOW	-	1	-	deletion	BRCA2	EntrezGene	1101	protein_coding	YES	-	-	-	NP_000050.2	-	-	-	-	RefSeq	T	T	OK	-	-	-	-	2026-02-01	-	-	NM_000059.3:c.68-7del	-	-	-	-	-	-
1	NM_000059.3:c.68-7T>A	13:32893207	A	675	NM_000059.3	Transcript	splice_region_variant,intron_variant	-	-	-	-	-	rs81002830,CS033491,COSM23930,COSM5019829	LOW	-	1	-	SNV	BRCA2	EntrezGene	1101	protein_coding	YES	-	-	-	NP_000050.2	-	-	-	-	RefSeq	T	T	OK	-	-	-	-	2026-02-01	-	-	NM_000059.3:c.68-7T>A	-	-	0.0012	0	0.0029	0
1	NM_000059.3:c.223G>C	13:32893369	C	675	NM_000059.3	Transcript	missense_variant	450	223	75	A/P	Gct/Cct	rs28897701,CM045535	MODERATE	-	1	-	SNV	BRCA2	EntrezGene	1101	protein_coding	YES	-	-	-	NP_000050.2	-	-	-	-	RefSeq	G	G	OK	-	deleterious(0)	probably_damaging(0.995)	2027-03-01	-	-	-	NM_000059.3:c.223G>C	NP_000050.2:p.Ala75Pro	-	0.0002	0	0.0014	0
1	NM_000059.3:c.316+5G>A	13:32893467	A	675	NM_000059.3	Transcript	splice_region_variant,intron_variant	-	-	-	-	-	rs81002840,CS128885,CS083877	LOW	-	1	-	SNV	BRCA2	EntrezGene	1101	protein_coding	YES	-	-	-	NP_000050.2	-	-	-	-	RefSeq	G	G	OK	-	-	-	-	2026-03-01	-	-	NM_000059.3:c.316+5G>A	-	-	-	-	-	-
1	NM_000059.3:c.316+5G>C	13:32893467	C	675	NM_000059.3	Transcript	splice_region_variant,intron_variant	-	-	-	-	-	rs81002840,CS128885,CS083877	LOW	-	1	-	SNV	BRCA2	EntrezGene	1101	protein_coding	YES	-	-	-	NP_000050.2	-	-	-	-	RefSeq	G	G	OK	-	-	-	-	2026-03-01	-	-	NM_000059.3:c.316+5G>C	-	-	-	-	-	-
1	NM_000059.3:c.425G>T	13:32899321	T	675	NM_000059.3	Transcript	missense_variant,splice_region_variant	652	425	142	S/I	aGt/aTt	rs397507713,CS119640	MODERATE	-	1	-	SNV	BRCA2	EntrezGene	1101	protein_coding	YES	-	-	-	NP_000050.2	-	-	-	-	RefSeq	G	G	OK	-	deleterious(0)	probably_damaging(0.983)	2027-04-01	-	-	-	NM_000059.3:c.425G>T	NP_000050.2:p.Ser142Ile	-	-	-	-	-
1	NM_000059.3:c.425+33A>G	13:32899354	G	675	NM_000059.3	Transcript	intron_variant	-	-	-	-	-	rs200065709	MODIFIER	-	1	-	SNV	BRCA2	EntrezGene	1101	protein_coding	YES	-	-	-	NP_000050.2	-	-	-	-	RefSeq	A	A	OK	-	-	-	-	2026-04-01	-	-	NM_000059.3:c.425+33A>G	-	-	0.0006	0	0.0029	0
1	NM_000059.3:c.426-89T>C	13:32900149	C	675	NM_000059.3	Transcript	intron_variant	-	-	-	-	-	rs3783265	MODIFIER	-	1	-	SNV	BRCA2	EntrezGene	1101	protein_coding	YES	-	-	-	NP_000050.2	-	-	-	-	RefSeq	T	T	OK	-	-	-	-	2026-04-01	-	-	NM_000059.3:c.426-89T>C	-	-	0.0743	0.0325	0.0965	0.0962
1	NM_000059.3:c.426-37T>A	13:32900201	A	675	NM_000059.3	Transcript	intron_variant	-	-	-	-	-	rs81002859	MODIFIER	-	1	-	SNV	BRCA2	EntrezGene	1101	protein_coding	YES	-	-	-	NP_000050.2	-	-	-	-	RefSeq	T	T	OK	-	-	-	-	2026-04-01	-	-	NM_000059.3:c.426-37T>A	-	-	-	-	-	-
1	NM_000059.3:c.426-22G>T	13:32900216	T	675	NM_000059.3	Transcript	intron_variant	-	-	-	-	-	rs368499005	MODIFIER	-	1	-	SNV	BRCA2	EntrezGene	1101	protein_coding	YES	-	-	-	NP_000050.2	-	-	-	-	RefSeq	G	G	OK	-	-	-	-	2026-04-01	-	-	NM_000059.3:c.426-22G>T	-	-	-	-	-	-
1	NM_000059.3:c.426-12_426-8del	13:32900226-32900230	-	675	NM_000059.3	Transcript	splice_region_variant,intron_variant	-	-	-	-	-	rs276174844	LOW	-	1	-	deletion	BRCA2	EntrezGene	1101	protein_coding	YES	-	-	-	NP_000050.2	-	-	-	-	RefSeq	GTTTT	GTTTT	OK	-	-	-	-	2026-04-01	-	-	NM_000059.3:c.426-12_426-8del	-	-	-	-	-	-
1	NM_000059.3:c.438A>G	13:32900250	G	675	NM_000059.3	Transcript	synonymous_variant	665	438	146	L	ctA/ctG	rs200942633,CD128963	LOW	-	1	-	SNV	BRCA2	EntrezGene	1101	protein_coding	YES	-	-	-	NP_000050.2	-	-	-	-	RefSeq	A	A	OK	-	-	-	2027-05-01	-	-	-	NM_000059.3:c.438A>G	NP_000050.2:p.Leu146%3D	-	0.0002	0	0	0
1	NM_000059.3:c.440A>G	13:32900252	G	675	NM_000059.3	Transcript	missense_variant	667	440	147	Q/R	cAa/cGa	rs80358674,CM1111060	MODERATE	-	1	-	SNV	BRCA2	EntrezGene	1101	protein_coding	YES	-	-	-	NP_000050.2	-	-	-	-	RefSeq	A	A	OK	-	tolerated(1)	benign(0.001)	2027-05-01	-	-	-	NM_000059.3:c.440A>G	NP_000050.2:p.Gln147Arg	-	-	-	-	-
1	NM_000059.3:c.445A>G	13:32900257	G	675	NM_000059.3	Transcript	missense_variant	672	445	149	T/A	Aca/Gca	-	MODERATE	-	1	-	SNV	BRCA2	EntrezGene	1101	protein_coding	YES	-	-	-	NP_000050.2	-	-	-	-	RefSeq	A	A	OK	-	tolerated(0.23)	benign(0.047)	2027-05-01	-	-	-	NM_000059.3:c.445A>G	NP_000050.2:p.Thr149Ala	-	-	-	-	-
1	NM_000059.3:c.467A>G	13:32900279	G	675	NM_000059.3	Transcript	missense_variant	694	467	156	D/G	gAt/gGt	rs68071147	MODERATE	-	1	-	SNV	BRCA2	EntrezGene	1101	protein_coding	YES	-	-	-	NP_000050.2	-	-	-	-	RefSeq	A	A	OK	-	deleterious(0.01)	benign(0.006)	2027-05-01	-	-	-	NM_000059.3:c.467A>G	NP_000050.2:p.Asp156Gly	-	0.0004	0.0015	0	0
1	NM_000059.3:c.470_474del	13:32900282-32900286	-	675	NM_000059.3	Transcript	frameshift_variant,splice_region_variant	697-701	470-474	157-158	KS/X	aAGTCA/a	rs80359463	HIGH	-	1	-	deletion	BRCA2	EntrezGene	1101	protein_coding	YES	-	-	-	NP_000050.2	-	-	-	-	RefSeq	AGTCA	AGTCA	OK	-	-	-	2027-05-01	-	-	-	NM_000059.3:c.470_474del	NP_000050.2:p.Lys157SerfsTer24	-	-	-	-	-
1	NM_000059.3:c.473C>T	13:32900285	T	675	NM_000059.3	Transcript	missense_variant,splice_region_variant	700	473	158	S/L	tCa/tTa	rs80358701	MODERATE	-	1	-	SNV	BRCA2	EntrezGene	1101	protein_coding	YES	-	-	-	NP_000050.2	-	-	-	-	RefSeq	C	C	OK	-	tolerated(0.15)	benign(0.011)	2027-05-01	-	-	-	NM_000059.3:c.473C>T	NP_000050.2:p.Ser158Leu	-	-	-	-	-
1	NM_000059.3:c.475G>A	13:32900287	A	675	NM_000059.3	Transcript	missense_variant,splice_region_variant	702	475	159	V/M	Gtg/Atg	rs80358702,CS081879	MODERATE	-	1	-	SNV	BRCA2	EntrezGene	1101	protein_coding	YES	-	-	-	NP_000050.2	-	-	-	-	RefSeq	G	G	OK	-	deleterious(0.02)	benign(0.255)	2027-05-01	-	-	-	NM_000059.3:c.475G>A	NP_000050.2:p.Val159Met	-	-	-	-	-
1	NM_000059.3:c.475+1G>A	13:32900288	A	675	NM_000059.3	Transcript	splice_donor_variant	-	-	-	-	-	rs81002797,CS083878,CS131767	HIGH	-	1	-	SNV	BRCA2	EntrezGene	1101	protein_coding	YES	-	-	-	NP_000050.2	-	-	-	-	RefSeq	G	G	OK	-	-	-	-	2026-05-01	-	-	NM_000059.3:c.475+1G>A	-	-	-	-	-	-
1	NM_000059.3:c.475+8dup	13:32900295-32900296	T	675	NM_000059.3	Transcript	intron_variant	-	-	-	-	-	-	MODIFIER	-	1	-	insertion	BRCA2	EntrezGene	1101	protein_coding	YES	-	-	-	NP_000050.2	-	-	-	-	RefSeq	-	-	OK	-	-	-	-	2026-05-01	-	-	NM_000059.3:c.475+8dup	-	-	-	-	-	-
1	NM_000059.3:c.476-9dup	13:32900370-32900371	T	675	NM_000059.3	Transcript	intron_variant	-	-	-	-	-	rs276174849	MODIFIER	-	1	-	insertion	BRCA2	EntrezGene	1101	protein_coding	YES	-	-	-	NP_000050.2	-	-	-	-	RefSeq	-	-	OK	-	-	-	-	2026-05-01	-	-	NM_000059.3:c.476-9dup	-	-	-	-	-	-
1	NM_000059.3:c.476-2A>G	13:32900377	G	675	NM_000059.3	Transcript	splice_acceptor_variant	-	-	-	-	-	rs81002853,CS075081	HIGH	-	1	-	SNV	BRCA2	EntrezGene	1101	protein_coding	YES	-	-	-	NP_000050.2	-	-	-	-	RefSeq	A	A	OK	-	-	-	-	2026-05-01	-	-	NM_000059.3:c.476-2A>G	-	-	-	-	-	-
1	NM_000059.3:c.516G>A	13:32900419	A	675	NM_000059.3	Transcript	splice_region_variant,synonymous_variant	743	516	172	K	aaG/aaA	rs80359790,CS091555	LOW	-	1	-	SNV	BRCA2	EntrezGene	1101	protein_coding	YES	-	-	-	NP_000050.2	-	-	-	-	RefSeq	G	G	OK	-	-	-	2027-06-01	-	-	-	NM_000059.3:c.516G>A	NP_000050.2:p.Lys172%3D	-	-	-	-	-
1	NM_000059.3:c.516+1G>A	13:32900420	A	675	NM_000059.3	Transcript	splice_donor_variant	-	-	-	-	-	rs397507762,CS056426,CS034459,CS068209	HIGH	-	1	-	SNV	BRCA2	EntrezGene	1101	protein_coding	YES	-	-	-	NP_000050.2	-	-	-	-	RefSeq	G	G	OK	-	-	-	-	2026-06-01	-	-	NM_000059.3:c.516+1G>A	-	-	-	-	-	-
1	NM_000059.3:c.516+1G>T	13:32900420	T	675	NM_000059.3	Transcript	splice_donor_variant	-	-	-	-	-	rs397507762,CS056426,CS034459,CS068209	HIGH	-	1	-	SNV	BRCA2	EntrezGene	1101	protein_coding	YES	-	-	-	NP_000050.2	-	-	-	-	RefSeq	G	G	OK	-	-	-	-	2026-06-01	-	-	NM_000059.3:c.516+1G>T	-	-	-	-	-	-
1	NM_000059.3:c.516+2T>A	13:32900421	A	675	NM_000059.3	Transcript	splice_donor_variant	-	-	-	-	-	rs397507764,CS021729	HIGH	-	1	-	SNV	BRCA2	EntrezGene	1101	protein_coding	YES	-	-	-	NP_000050.2	-	-	-	-	RefSeq	T	T	OK	-	-	-	-	2026-06-01	-	-	NM_000059.3:c.516+2T>A	-	-	-	-	-	-
1	NM_000059.3:c.516+14C>T	13:32900433	T	675	NM_000059.3	Transcript	intron_variant	-	-	-	-	-	rs182828913	MODIFIER	-	1	-	SNV	BRCA2	EntrezGene	1101	protein_coding	YES	-	-	-	NP_000050.2	-	-	-	-	RefSeq	C	C	OK	-	-	-	-	2026-06-01	-	-	NM_000059.3:c.516+14C>T	-	-	0.0006	0	0.0043	0
1	NM_000059.3:c.516+18T>C	13:32900437	C	675	NM_000059.3	Transcript	intron_variant	-	-	-	-	-	rs81002834	MODIFIER	-	1	-	SNV	BRCA2	EntrezGene	1101	protein_coding	YES	-	-	-	NP_000050.2	-	-	-	-	RefSeq	T	T	OK	-	-	-	-	2026-06-01	-	-	NM_000059.3:c.516+18T>C	-	-	0.0012	0	0	0.006
1	NM_000059.3:c.517-20A>G	13:32900616	G	675	NM_000059.3	Transcript	intron_variant	-	-	-	-	-	-	MODIFIER	-	1	-	SNV	BRCA2	EntrezGene	1101	protein_coding	YES	-	-	-	NP_000050.2	-	-	-	-	RefSeq	A	A	OK	-	-	-	-	2026-06-01	-	-	NM_000059.3:c.517-20A>G	-	-	-	-	-	-
1	NM_000059.3:c.517-19C>T	13:32900617	T	675	NM_000059.3	Transcript	intron_variant	-	-	-	-	-	rs11571623	MODIFIER	-	1	-	SNV	BRCA2	EntrezGene	1101	protein_coding	YES	-	-	-	NP_000050.2	-	-	-	-	RefSeq	C	C	OK	-	-	-	-	2026-06-01	-	-	NM_000059.3:c.517-19C>T	-	-	0.0082	0.0303	0	0
1	NM_000059.3:c.517-1G>A	13:32900635	A	675	NM_000059.3	Transcript	splice_acceptor_variant	-	-	-	-	-	rs81002849,CS122468	HIGH	-	1	-	SNV	BRCA2	EntrezGene	1101	protein_coding	YES	-	-	-	NP_000050.2	-	-	-	-	RefSeq	G	G	OK	-	-	-	-	2026-06-01	-	-	NM_000059.3:c.517-1G>A	-	-	-	-	-	-
1	NM_000059.3:c.518del	13:32900637	-	675	NM_000059.3	Transcript	frameshift_variant,splice_region_variant	745	518	173	G/X	gGt/gt	rs80359492	HIGH	-	1	-	deletion	BRCA2	EntrezGene	1101	protein_coding	YES	-	-	-	NP_000050.2	-	-	-	-	RefSeq	G	G	OK	-	-	-	2027-07-01	-	-	-	NM_000059.3:c.518del	NP_000050.2:p.Gly173ValfsTer12	-	-	-	-	-
1	NM_000059.3:c.522T>G	13:32900641	G	675	NM_000059.3	Transcript	synonymous_variant	749	522	174	R	cgT/cgG	-	LOW	-	1	-	SNV	BRCA2	EntrezGene	1101	protein_coding	YES	-	-	-	NP_000050.2	-	-	-	-	RefSeq	T	T	OK	-	-	-	2027-07-01	-	-	-	NM_000059.3:c.522T>G	NP_000050.2:p.Arg174%3D	-	-	-	-	-
1	NM_000059.3:c.532A>C	13:32900651	C	675	NM_000059.3	Transcript	missense_variant	759	532	178	K/Q	Aaa/Caa	COSM5821805,COSM5821806	MODERATE	-	1	-	SNV	BRCA2	EntrezGene	1101	protein_coding	YES	-	-	-	NP_000050.2	-	-	-	-	RefSeq	A	A	OK	-	deleterious(0)	probably_damaging(0.974)	2027-07-01	-	-	-	NM_000059.3:c.532A>C	NP_000050.2:p.Lys178Gln	-	-	-	-	-
1	NM_000059.3:c.534A>G	13:32900653	G	675	NM_000059.3	Transcript	synonymous_variant	761	534	178	K	aaA/aaG	rs28897703	LOW	-	1	-	SNV	BRCA2	EntrezGene	1101	protein_coding	YES	-	-	-	NP_000050.2	-	-	-	-	RefSeq	A	A	OK	-	-	-	2027-07-01	-	-	-	NM_000059.3:c.534A>G	NP_000050.2:p.Lys178%3D	-	-	-	-	-
1	NM_000059.3:c.538_539del	13:32900657-32900658	-	675	NM_000059.3	Transcript	frameshift_variant	765-766	538-539	180	I/X	ATt/t	rs80359510	HIGH	-	1	-	deletion	BRCA2	EntrezGene	1101	protein_coding	YES	-	-	-	NP_000050.2	-	-	-	-	RefSeq	AT	AT	OK	-	-	-	2027-07-01	-	-	-	NM_000059.3:c.538_539del	NP_000050.2:p.Ile180PhefsTer2	-	-	-	-	-
1	NM_000059.3:c.539T>C	13:32900658	C	675	NM_000059.3	Transcript	missense_variant	766	539	180	I/T	aTt/aCt	rs80358761	MODERATE	-	1	-	SNV	BRCA2	EntrezGene	1101	protein_coding	YES	-	-	-	NP_000050.2	-	-	-	-	RefSeq	T	T	OK	-	deleterious(0)	probably_damaging(0.999)	2027-07-01	-	-	-	NM_000059.3:c.539T>C	NP_000050.2:p.Ile180Thr	-	-	-	-	-
1	NM_000059.3:c.549T>C	13:32900668	C	675	NM_000059.3	Transcript	synonymous_variant	776	549	183	S	agT/agC	rs80359792	LOW	-	1	-	SNV	BRCA2	EntrezGene	1101	protein_coding	YES	-	-	-	NP_000050.2	-	-	-	-	RefSeq	T	T	OK	-	-	-	2027-07-01	-	-	-	NM_000059.3:c.549T>C	NP_000050.2:p.Ser183%3D	-	-	-	-	-
1	NM_000059.3:c.551T>C	13:32900670	C	675	NM_000059.3	Transcript	missense_variant	778	551	184	L/P	cTa/cCa	rs80358775	MODERATE	-	1	-	SNV	BRCA2	EntrezGene	1101	protein_coding	YES	-	-	-	NP_000050.2	-	-	-	-	RefSeq	T	T	OK	-	deleterious(0)	probably_damaging(1)	2027-07-01	-	-	-	NM_000059.3:c.551T>C	NP_000050.2:p.Leu184Pro	-	-	-	-	-
1	NM_000059.3:c.556G>C	13:32900675	C	675	NM_000059.3	Transcript	missense_variant	783	556	186	A/P	Gct/Cct	-	MODERATE	-	1	-	SNV	BRCA2	EntrezGene	1101	protein_coding	YES	-	-	-	NP_000050.2	-	-	-	-	RefSeq	G	G	OK	-	deleterious(0)	probably_damaging(0.995)	2027-07-01	-	-	-	NM_000059.3:c.556G>C	NP_000050.2:p.Ala186Pro	-	-	-	-	-
1	NM_000059.3:c.572delinsCT	13:32900691	CT	675	NM_000059.3	Transcript	frameshift_variant	799	572	191	D/AX	gAt/gCTt	rs397507799,CM114778,CS129230,CX032526	HIGH	-	1	-	indel	BRCA2	EntrezGene	1101	protein_coding	YES	-	-	-	NP_000050.2	-	-	-	-	RefSeq	A	A	OK	-	-	-	2027-07-01	-	-	-	NM_000059.3:c.572delinsCT	NP_000050.2:p.Asp191AlafsTer15	-	-	-	-	-
1	NM_000059.3:c.572A>G	13:32900691	G	675	NM_000059.3	Transcript	missense_variant	799	572	191	D/G	gAt/gGt	rs397507798,CM114778,CS129230,CX032526	MODERATE	-	1	-	SNV	BRCA2	EntrezGene	1101	protein_coding	YES	-	-	-	NP_000050.2	-	-	-	-	RefSeq	A	A	OK	-	deleterious(0)	probably_damaging(0.989)	2027-07-01	-	-	-	NM_000059.3:c.572A>G	NP_000050.2:p.Asp191Gly	-	-	-	-	-
1	NM_000059.3:c.573T>C	13:32900692	C	675	NM_000059.3	Transcript	synonymous_variant	800	573	191	D	gaT/gaC	-	LOW	-	1	-	SNV	BRCA2	EntrezGene	1101	protein_coding	YES	-	-	-	NP_000050.2	-	-	-	-	RefSeq	T	T	OK	-	-	-	2027-07-01	-	-	-	NM_000059.3:c.573T>C	NP_000050.2:p.Asp191%3D	-	-	-	-	-
1	NM_000059.3:c.574_575del	13:32900693-32900694	-	675	NM_000059.3	Transcript	frameshift_variant	801-802	574-575	192	M/X	ATg/g	rs80359533	HIGH	-	1	-	deletion	BRCA2	EntrezGene	1101	protein_coding	YES	-	-	-	NP_000050.2	-	-	-	-	RefSeq	AT	AT	OK	-	-	-	2027-07-01	-	-	-	NM_000059.3:c.574_575del	NP_000050.2:p.Met192ValfsTer13	-	-	-	-	-
1	NM_000059.3:c.575T>C	13:32900694	C	675	NM_000059.3	Transcript	missense_variant	802	575	192	M/T	aTg/aCg	rs80358805,CM021250,COSM3793242,COSM3793243	MODERATE	-	1	-	SNV	BRCA2	EntrezGene	1101	protein_coding	YES	-	-	-	NP_000050.2	-	-	-	-	RefSeq	T	T	OK	-	deleterious(0)	probably_damaging(0.999)	2027-07-01	-	-	-	NM_000059.3:c.575T>C	NP_000050.2:p.Met192Thr	-	-	-	-	-
1	NM_000059.3:c.582G>A	13:32900701	A	675	NM_000059.3	Transcript	stop_gained	809	582	194	W/*	tgG/tgA	rs80358810	HIGH	-	1	-	SNV	BRCA2	EntrezGene	1101	protein_coding	YES	-	-	-	NP_000050.2	-	-	-	-	RefSeq	G	G	OK	-	-	-	2027-07-01	-	-	-	NM_000059.3:c.582G>A	NP_000050.2:p.Trp194Ter	-	-	-	-	-
1	NM_000059.3:c.601C>G	13:32900720	G	675	NM_000059.3	Transcript	missense_variant	828	601	201	P/A	Cca/Gca	-	MODERATE	-	1	-	SNV	BRCA2	EntrezGene	1101	protein_coding	YES	-	-	-	NP_000050.2	-	-	-	-	RefSeq	C	C	OK	-	deleterious(0)	probably_damaging(1)	2027-07-01	-	-	-	NM_000059.3:c.601C>G	NP_000050.2:p.Pro201Ala	-	-	-	-	-
1	NM_000059.3:c.602C>G	13:32900721	G	675	NM_000059.3	Transcript	missense_variant	829	602	201	P/R	cCa/cGa	rs397507822,CM980236	MODERATE	-	1	-	SNV	BRCA2	EntrezGene	1101	protein_coding	YES	-	-	-	NP_000050.2	-	-	-	-	RefSeq	C	C	OK	-	deleterious(0)	probably_damaging(1)	2027-07-01	-	-	-	NM_000059.3:c.602C>G	NP_000050.2:p.Pro201Arg	-	-	-	-	-
1	NM_000059.3:c.610del	13:32900729	-	675	NM_000059.3	Transcript	frameshift_variant	837	610	204	L/X	Ctt/tt	rs80359560,CD101424	HIGH	-	1	-	deletion	BRCA2	EntrezGene	1101	protein_coding	YES	-	-	-	NP_000050.2	-	-	-	-	RefSeq	C	C	OK	-	-	-	2027-07-01	-	-	-	NM_000059.3:c.610del	NP_000050.2:p.Ser205ValfsTer6	-	-	-	-	-
1	NM_000059.3:c.619A>G	13:32900738	G	675	NM_000059.3	Transcript	missense_variant	846	619	207	T/A	Act/Gct	rs80358858	MODERATE	-	1	-	SNV	BRCA2	EntrezGene	1101	protein_coding	YES	-	-	-	NP_000050.2	-	-	-	-	RefSeq	A	A	OK	-	deleterious(0)	probably_damaging(0.999)	2027-07-01	-	-	-	NM_000059.3:c.619A>G	NP_000050.2:p.Thr207Ala	-	-	-	-	-
1	NM_000059.3:c.623T>G	13:32900742	G	675	NM_000059.3	Transcript	missense_variant	850	623	208	V/G	gTg/gGg	rs80358865	MODERATE	-	1	-	SNV	BRCA2	EntrezGene	1101	protein_coding	YES	-	-	-	NP_000050.2	-	-	-	-	RefSeq	T	T	OK	-	deleterious(0)	probably_damaging(1)	2027-07-01	-	-	-	NM_000059.3:c.623T>G	NP_000050.2:p.Val208Gly	-	-	-	-	-
1	NM_000059.3:c.625C>T	13:32900744	T	675	NM_000059.3	Transcript	missense_variant	852	625	209	L/F	Ctc/Ttc	-	MODERATE	-	1	-	SNV	BRCA2	EntrezGene	1101	protein_coding	YES	-	-	-	NP_000050.2	-	-	-	-	RefSeq	C	C	OK	-	deleterious(0)	probably_damaging(0.99)	2027-07-01	-	-	-	NM_000059.3:c.625C>T	NP_000050.2:p.Leu209Phe	-	-	-	-	-
1	NM_000059.3:c.627C>A	13:32900746	A	675	NM_000059.3	Transcript	synonymous_variant	854	627	209	L	ctC/ctA	rs28897704	LOW	-	1	-	SNV	BRCA2	EntrezGene	1101	protein_coding	YES	-	-	-	NP_000050.2	-	-	-	-	RefSeq	C	C	OK	-	-	-	2027-07-01	-	-	-	NM_000059.3:c.627C>A	NP_000050.2:p.Leu209%3D	-	-	-	-	-
1	NM_000059.3:c.627C>T	13:32900746	T	675	NM_000059.3	Transcript	synonymous_variant	854	627	209	L	ctC/ctT	rs28897704	LOW	-	1	-	SNV	BRCA2	EntrezGene	1101	protein_coding	YES	-	-	-	NP_000050.2	-	-	-	-	RefSeq	C	C	OK	-	-	-	2027-07-01	-	-	-	NM_000059.3:c.627C>T	NP_000050.2:p.Leu209%3D	-	-	-	-	-
1	NM_000059.3:c.631G>A	13:32900750	A	675	NM_000059.3	Transcript	missense_variant,splice_region_variant	858	631	211	V/I	Gtc/Atc	rs80358871,CM118927,CS032407	MODERATE	-	1	-	SNV	BRCA2	EntrezGene	1101	protein_coding	YES	-	-	-	NP_000050.2	-	-	-	-	RefSeq	G	G	OK	-	deleterious(0.01)	probably_damaging(0.927)	2027-07-01	-	-	-	NM_000059.3:c.631G>A	NP_000050.2:p.Val211Ile	-	-	-	-	-
1	NM_000059.3:c.631+2T>G	13:32900752	G	675	NM_000059.3	Transcript	splice_donor_variant	-	-	-	-	-	rs81002899,CS015316,CS003492,FANCD1:c.631+2T>G	HIGH	-	1	-	SNV	BRCA2	EntrezGene	1101	protein_coding	YES	-	-	-	NP_000050.2	-	-	-	-	RefSeq	T	T	OK	-	-	-	-	2026-07-01	-	-	NM_000059.3:c.631+2T>G	-	-	-	-	-	-
1	NM_000059.3:c.631+3A>G	13:32900753	G	675	NM_000059.3	Transcript	splice_region_variant,intron_variant	-	-	-	-	-	rs397507840,CS128999	LOW	-	1	-	SNV	BRCA2	EntrezGene	1101	protein_coding	YES	-	-	-	NP_000050.2	-	-	-	-	RefSeq	A	A	OK	-	-	-	-	2026-07-01	-	-	NM_000059.3:c.631+3A>G	-	-	-	-	-	-
1	NM_000059.3:c.631+4A>G	13:32900754	G	675	NM_000059.3	Transcript	splice_region_variant,intron_variant	-	-	-	-	-	rs397507841,CS105150	LOW	-	1	-	SNV	BRCA2	EntrezGene	1101	protein_coding	YES	-	-	-	NP_000050.2	-	-	-	-	RefSeq	A	A	OK	-	-	-	-	2026-07-01	-	-	NM_000059.3:c.631+4A>G	-	-	-	-	-	-
1	NM_000059.3:c.631+25C>T	13:32900775	T	675	NM_000059.3	Transcript	intron_variant	-	-	-	-	-	rs367871824	MODIFIER	-	1	-	SNV	BRCA2	EntrezGene	1101	protein_coding	YES	-	-	-	NP_000050.2	-	-	-	-	RefSeq	C	C	OK	-	-	-	-	2026-07-01	-	-	NM_000059.3:c.631+25C>T	-	-	-	-	-	-
1	NM_000059.3:c.632-16A>C	13:32903564	C	675	NM_000059.3	Transcript	intron_variant	-	-	-	-	-	rs81002905	MODIFIER	-	1	-	SNV	BRCA2	EntrezGene	1101	protein_coding	YES	-	-	-	NP_000050.2	-	-	-	-	RefSeq	A	A	OK	-	-	-	-	2026-07-01	-	-	NM_000059.3:c.632-16A>C	-	-	-	-	-	-
1	NM_000059.3:c.632-9A>G	13:32903571	G	675	NM_000059.3	Transcript	intron_variant	-	-	-	-	-	rs81002855	MODIFIER	-	1	-	SNV	BRCA2	EntrezGene	1101	protein_coding	YES	-	-	-	NP_000050.2	-	-	-	-	RefSeq	A	A	OK	-	-	-	-	2026-07-01	-	-	NM_000059.3:c.632-9A>G	-	-	-	-	-	-
1	NM_000059.3:c.632-3C>G	13:32903577	G	675	NM_000059.3	Transcript	splice_region_variant,intron_variant	-	-	-	-	-	rs568027879	LOW	-	1	-	SNV	BRCA2	EntrezGene	1101	protein_coding	YES	-	-	-	NP_000050.2	-	-	-	-	RefSeq	C	C	OK	-	-	-	-	2026-07-01	-	-	NM_000059.3:c.632-3C>G	-	-	0.0002	0.0008	0	0
1	NM_000059.3:c.632-1G>A	13:32903579	A	675	NM_000059.3	Transcript	splice_acceptor_variant	-	-	-	-	-	rs81002820,CS095769,CS093557	HIGH	-	1	-	SNV	BRCA2	EntrezGene	1101	protein_coding	YES	-	-	-	NP_000050.2	-	-	-	-	RefSeq	G	G	OK	-	-	-	-	2026-07-01	-	-	NM_000059.3:c.632-1G>A	-	-	-	-	-	-
1	NM_000059.3:c.633C>T	13:32903581	T	675	NM_000059.3	Transcript	splice_region_variant,synonymous_variant	860	633	211	V	gtC/gtT	rs768731187	LOW	-	1	-	SNV	BRCA2	EntrezGene	1101	protein_coding	YES	-	-	-	NP_000050.2	-	-	-	-	RefSeq	C	C	OK	-	-	-	2027-08-01	-	-	-	NM_000059.3:c.633C>T	NP_000050.2:p.Val211%3D	-	-	-	-	-
1	NM_000059.3:c.673A>G	13:32903621	G	675	NM_000059.3	Transcript	missense_variant	900	673	225	T/A	Act/Gct	rs80358897,CD128965,CM042309	MODERATE	-	1	-	SNV	BRCA2	EntrezGene	1101	protein_coding	YES	-	-	-	NP_000050.2	-	-	-	-	RefSeq	A	A	OK	-	tolerated(0.11)	benign(0.081)	2027-08-01	-	-	-	NM_000059.3:c.673A>G	NP_000050.2:p.Thr225Ala	-	-	-	-	-
1	NM_000059.3:c.680C>T	13:32903628	T	675	NM_000059.3	Transcript	missense_variant,splice_region_variant	907	680	227	A/V	gCt/gTt	rs149565664	MODERATE	-	1	-	SNV	BRCA2	EntrezGene	1101	protein_coding	YES	-	-	-	NP_000050.2	-	-	-	-	RefSeq	C	C	OK	-	tolerated(0.67)	benign(0.011)	2027-08-01	-	-	-	NM_000059.3:c.680C>T	NP_000050.2:p.Ala227Val	-	-	-	-	-
1	NM_000059.3:c.681+4A>G	13:32903633	G	675	NM_000059.3	Transcript	splice_region_variant,intron_variant	-	-	-	-	-	rs397507884,CS129000	LOW	-	1	-	SNV	BRCA2	EntrezGene	1101	protein_coding	YES	-	-	-	NP_000050.2	-	-	-	-	RefSeq	A	A	OK	-	-	-	-	2026-08-01	-	-	NM_000059.3:c.681+4A>G	-	-	-	-	-	-
1	NM_000059.3:c.681+7A>T	13:32903636	T	675	NM_000059.3	Transcript	splice_region_variant,intron_variant	-	-	-	-	-	-	LOW	-	1	-	SNV	BRCA2	EntrezGene	1101	protein_coding	YES	-	-	-	NP_000050.2	-	-	-	-	RefSeq	A	A	OK	-	-	-	-	2026-08-01	-	-	NM_000059.3:c.681+7A>T	-	-	-	-	-	-
1	NM_000059.3:c.681+69T>C	13:32903698	C	675	NM_000059.3	Transcript	intron_variant	-	-	-	-	-	-	MODIFIER	-	1	-	SNV	BRCA2	EntrezGene	1101	protein_coding	YES	-	-	-	NP_000050.2	-	-	-	-	RefSeq	T	T	OK	-	-	-	-	2026-08-01	-	-	NM_000059.3:c.681+69T>C	-	-	-	-	-	-
1	NM_000059.3:c.682-12_682-11del	13:32905044-32905045	-	675	NM_000059.3	Transcript	intron_variant	-	-	-	-	-	rs276174879	MODIFIER	-	1	-	deletion	BRCA2	EntrezGene	1101	protein_coding	YES	-	-	-	NP_000050.2	-	-	-	-	RefSeq	TA	TA	OK	-	-	-	-	2026-08-01	-	-	NM_000059.3:c.682-12_682-11del	-	-	-	-	-	-
1	NM_000059.3:c.682-12del	13:32905044	-	675	NM_000059.3	Transcript	intron_variant	-	-	-	-	-	-	MODIFIER	-	1	-	deletion	BRCA2	EntrezGene	1101	protein_coding	YES	-	-	-	NP_000050.2	-	-	-	-	RefSeq	T	T	OK	-	-	-	-	2026-08-01	-	-	NM_000059.3:c.682-12del	-	-	-	-	-	-
1	NM_000059.3:c.682-9T>C	13:32905047	C	675	NM_000059.3	Transcript	intron_variant	-	-	-	-	-	rs1057522181	MODIFIER	-	1	-	SNV	BRCA2	EntrezGene	1101	protein_coding	YES	-	-	-	NP_000050.2	-	-	-	-	RefSeq	T	T	OK	-	-	-	-	2026-08-01	-	-	NM_000059.3:c.682-9T>C	-	-	-	-	-	-
1	NM_000059.3:c.682-2A>C	13:32905054	C	675	NM_000059.3	Transcript	splice_acceptor_variant	-	-	-	-	-	rs878853287	HIGH	-	1	-	SNV	BRCA2	EntrezGene	1101	protein_coding	YES	-	-	-	NP_000050.2	-	-	-	-	RefSeq	A	A	OK	-	-	-	-	2026-08-01	-	-	NM_000059.3:c.682-2A>C	-	-	-	-	-	-
1	NM_000059.3:c.682-2A>G	13:32905054	G	675	NM_000059.3	Transcript	splice_acceptor_variant	-	-	-	-	-	rs878853287	HIGH	-	1	-	SNV	BRCA2	EntrezGene	1101	protein_coding	YES	-	-	-	NP_000050.2	-	-	-	-	RefSeq	A	A	OK	-	-	-	-	2026-08-01	-	-	NM_000059.3:c.682-2A>G	-	-	-	-	-	-
1	NM_000059.3:c.750G>A	13:32905124	A	675	NM_000059.3	Transcript	synonymous_variant	977	750	250	V	gtG/gtA	rs143214959	LOW	-	1	-	SNV	BRCA2	EntrezGene	1101	protein_coding	YES	-	-	-	NP_000050.2	-	-	-	-	RefSeq	G	G	OK	-	-	-	2027-09-01	-	-	-	NM_000059.3:c.750G>A	NP_000050.2:p.Val250%3D	-	-	-	-	-
1	NM_000059.3:c.794-74dup	13:32906335-32906336	A	675	NM_000059.3	Transcript	intron_variant	-	-	-	-	-	-	MODIFIER	-	1	-	insertion	BRCA2	EntrezGene	1101	protein_coding	YES	-	-	-	NP_000050.2	-	-	-	-	RefSeq	-	-	OK	-	-	-	-	2026-09-01	-	-	NM_000059.3:c.794-74dup	-	-	-	-	-	-
1	NM_000059.3:c.794-11T>C	13:32906398	C	675	NM_000059.3	Transcript	intron_variant	-	-	-	-	-	rs81002822	MODIFIER	-	1	-	SNV	BRCA2	EntrezGene	1101	protein_coding	YES	-	-	-	NP_000050.2	-	-	-	-	RefSeq	T	T	OK	-	-	-	-	2026-09-01	-	-	NM_000059.3:c.794-11T>C	-	-	-	-	-	-
1	NM_000059.3:c.794-5_794-4insT	13:32906404-32906405	T	675	NM_000059.3	Transcript	splice_region_variant,intron_variant	-	-	-	-	-	-	LOW	-	1	-	insertion	BRCA2	EntrezGene	1101	protein_coding	YES	-	-	-	NP_000050.2	-	-	-	-	RefSeq	-	-	OK	-	-	-	-	2026-09-01	-	-	NM_000059.3:c.794-5_794-4insT	-	-	-	-	-	-
1	NM_000059.3:c.992A>T	13:32906607	T	675	NM_000059.3	Transcript	missense_variant	1219	992	331	K/I	aAa/aTa	rs80359253	MODERATE	-	1	-	SNV	BRCA2	EntrezGene	1101	protein_coding	YES	-	-	-	NP_000050.2	-	-	-	-	RefSeq	A	A	OK	-	deleterious(0)	possibly_damaging(0.515)	2027-10-01	-	-	-	NM_000059.3:c.992A>T	NP_000050.2:p.Lys331Ile	-	-	-	-	-
1	NM_000059.3:c.1096T>G	13:32906711	G	675	NM_000059.3	Transcript	missense_variant	1323	1096	366	L/V	Tta/Gta	rs587779357	MODERATE	-	1	-	SNV	BRCA2	EntrezGene	1101	protein_coding	YES	-	-	-	NP_000050.2	-	-	-	-	RefSeq	T	T	OK	-	deleterious(0.02)	possibly_damaging(0.724)	2027-10-01	-	-	-	NM_000059.3:c.1096T>G	NP_000050.2:p.Leu366Val	-	-	-	-	-
1	NM_000059.3:c.1114A>C	13:32906729	C	675	NM_000059.3	Transcript	missense_variant	1341	1114	372	N/H	Aat/Cat	rs144848,CM002750,COSM3753646	MODERATE	-	1	-	SNV	BRCA2	EntrezGene	1101	protein_coding	YES	-	-	-	NP_000050.2	-	-	-	-	RefSeq	A	A	OK	-	tolerated(0.06)	benign(0.017)	2027-10-01	-	-	-	NM_000059.3:c.1114A>C	NP_000050.2:p.Asn372His	-	0.2494	0.084	0.2997	0.2847
1	NM_000059.3:c.1395A>C	13:32907010	C	675	NM_000059.3	Transcript	synonymous_variant	1622	1395	465	V	gtA/gtC	rs11571641,CM085288	LOW	-	1	-	SNV	BRCA2	EntrezGene	1101	protein_coding	YES	-	-	-	NP_000050.2	-	-	-	-	RefSeq	A	A	OK	-	-	-	2027-10-01	-	-	-	NM_000059.3:c.1395A>C	NP_000050.2:p.Val465%3D	-	-	-	-	-
1	NM_000059.3:c.1514T>C	13:32907129	C	675	NM_000059.3	Transcript	missense_variant	1741	1514	505	I/T	aTa/aCa	rs28897708,CD125444,CM010167,COSM5575404,COSM5575405	MODERATE	-	1	-	SNV	BRCA2	EntrezGene	1101	protein_coding	YES	-	-	-	NP_000050.2	-	-	-	-	RefSeq	T	T	OK	-	tolerated(0.15)	benign(0.229)	2027-10-01	-	-	-	NM_000059.3:c.1514T>C	NP_000050.2:p.Ile505Thr	-	0.0004	0	0	0
1	NM_000059.3:c.1763A>G	13:32907378	G	675	NM_000059.3	Transcript	missense_variant	1990	1763	588	N/S	aAt/aGt	rs373400041,CD032732,CM086612	MODERATE	-	1	-	SNV	BRCA2	EntrezGene	1101	protein_coding	YES	-	-	-	NP_000050.2	-	-	-	-	RefSeq	A	A	OK	-	deleterious(0)	benign(0.033)	2027-10-01	-	-	-	NM_000059.3:c.1763A>G	NP_000050.2:p.Asn588Ser	-	0.0002	0.0008	0	0
1	NM_000059.3:c.1773_1776del	13:32907388-32907391	-	675	NM_000059.3	Transcript	frameshift_variant	2000-2003	1773-1776	591-592	IY/X	atTTAT/at	rs80359305	HIGH	-	1	-	deletion	BRCA2	EntrezGene	1101	protein_coding	YES	-	-	-	NP_000050.2	-	-	-	-	RefSeq	TTAT	TTAT	OK	-	-	-	2027-10-01	-	-	-	NM_000059.3:c.1773_1776del	NP_000050.2:p.Ile591MetfsTer22	-	-	-	-	-
1	NM_000059.3:c.1788T>C	13:32907403	C	675	NM_000059.3	Transcript	synonymous_variant	2015	1788	596	D	gaT/gaC	rs11571642	LOW	-	1	-	SNV	BRCA2	EntrezGene	1101	protein_coding	YES	-	-	-	NP_000050.2	-	-	-	-	RefSeq	T	T	OK	-	-	-	2027-10-01	-	-	-	NM_000059.3:c.1788T>C	NP_000050.2:p.Asp596%3D	-	0.0082	0.031	0	0
1	NM_000059.3:c.1909+22dup	13:32907546-32907547	T	675	NM_000059.3	Transcript	intron_variant	-	-	-	-	-	rs864622682	MODIFIER	-	1	-	insertion	BRCA2	EntrezGene	1101	protein_coding	YES	-	-	-	NP_000050.2	-	-	-	-	RefSeq	-	-	OK	-	-	-	-	2026-10-01	-	-	NM_000059.3:c.1909+22dup	-	-	-	-	-	-
1	NM_000059.3:c.2680G>A	13:32911172	A	675	NM_000059.3	Transcript	missense_variant	2907	2680	894	V/I	Gta/Ata	rs28897715	MODERATE	-	1	-	SNV	BRCA2	EntrezGene	1101	protein_coding	YES	-	-	-	NP_000050.2	-	-	-	-	RefSeq	G	G	OK	-	tolerated(1)	probably_damaging(0.994)	2027-11-01	-	-	-	NM_000059.3:c.2680G>A	NP_000050.2:p.Val894Ile	-	-	-	-	-
1	NM_000059.3:c.3156A>C	13:32911648	C	675	NM_000059.3	Transcript	synonymous_variant	3383	3156	1052	A	gcA/gcC	rs797044975	LOW	-	1	-	SNV	BRCA2	EntrezGene	1101	protein_coding	YES	-	-	-	NP_000050.2	-	-	-	-	RefSeq	A	A	OK	-	-	-	2027-11-01	-	-	-	NM_000059.3:c.3156A>C	NP_000050.2:p.Ala1052%3D	-	-	-	-	-
1	NM_000059.3:c.3264dup	13:32911756-32911757	T	675	NM_000059.3	Transcript	frameshift_variant	3491-3492	3264-3265	1088-1089	-/X	-/T	rs80359380,FANCD1:c.3264dupT	HIGH	-	1	-	insertion	BRCA2	EntrezGene	1101	protein_coding	YES	-	-	-	NP_000050.2	-	-	-	-	RefSeq	-	-	OK	-	-	-	2027-11-01	-	-	-	NM_000059.3:c.3264dup	NP_000050.2:p.Gln1089SerfsTer10	-	-	-	-	-
1	NM_000059.3:c.3568C>T	13:32912060	T	675	NM_000059.3	Transcript	missense_variant	3795	3568	1190	R/W	Cgg/Tgg	rs80358604,COSM459294,COSM459295	MODERATE	-	1	-	SNV	BRCA2	EntrezGene	1101	protein_coding	YES	-	-	-	NP_000050.2	-	-	-	-	RefSeq	C	C	OK	-	deleterious(0)	benign(0.066)	2027-11-01	-	-	-	NM_000059.3:c.3568C>T	NP_000050.2:p.Arg1190Trp	-	-	-	-	-
1	NM_000059.3:c.4828G>A	13:32913320	A	675	NM_000059.3	Transcript	missense_variant	5055	4828	1610	V/M	Gtg/Atg	rs80358705	MODERATE	-	1	-	SNV	BRCA2	EntrezGene	1101	protein_coding	YES	-	-	-	NP_000050.2	-	-	-	-	RefSeq	G	G	OK	-	tolerated(0.18)	possibly_damaging(0.807)	2027-11-01	-	-	-	NM_000059.3:c.4828G>A	NP_000050.2:p.Val1610Met	-	-	-	-	-
1	NM_000059.3:c.5272_5274del	13:32913764-32913766	-	675	NM_000059.3	Transcript	inframe_deletion	5499-5501	5272-5274	1758	N/-	AAT/-	rs786202381	MODERATE	-	1	-	deletion	BRCA2	EntrezGene	1101	protein_coding	YES	-	-	-	NP_000050.2	-	-	-	-	RefSeq	AAT	AAT	OK	-	-	-	2027-11-01	-	-	-	NM_000059.3:c.5272_5274del	NP_000050.2:p.Asn1758del	-	-	-	-	-
1	NM_000059.3:c.6100C>T	13:32914592	T	675	NM_000059.3	Transcript	missense_variant	6327	6100	2034	R/C	Cgt/Tgt	rs1799954,CM994286,COSM4987322	MODERATE	-	1	-	SNV	BRCA2	EntrezGene	1101	protein_coding	YES	-	-	-	NP_000050.2	-	-	-	-	RefSeq	C	C	OK	-	deleterious(0.03)	benign(0.041)	2027-11-01	-	-	-	NM_000059.3:c.6100C>T	NP_000050.2:p.Arg2034Cys	-	0.0014	0	0.0058	0
1	NM_000059.3:c.6821G>T	13:32915313	T	675	NM_000059.3	Transcript	missense_variant	7048	6821	2274	G/V	gGa/gTa	rs55712212	MODERATE	-	1	-	SNV	BRCA2	EntrezGene	1101	protein_coding	YES	-	-	-	NP_000050.2	-	-	-	-	RefSeq	G	G	OK	-	tolerated(0.38)	possibly_damaging(0.787)	2027-11-01	-	-	-	NM_000059.3:c.6821G>T	NP_000050.2:p.Gly2274Val	-	0.0002	0	0	0
1	NM_000059.3:c.6825G>A	13:32915317	A	675	NM_000059.3	Transcript	synonymous_variant	7052	6825	2275	E	gaG/gaA	-	LOW	-	1	-	SNV	BRCA2	EntrezGene	1101	protein_coding	YES	-	-	-	NP_000050.2	-	-	-	-	RefSeq	G	G	OK	-	-	-	2027-11-01	-	-	-	NM_000059.3:c.6825G>A	NP_000050.2:p.Glu2275%3D	-	-	-	-	-
1	NM_000059.3:c.6842-20T>A	13:32918675	A	675	NM_000059.3	Transcript	intron_variant	-	-	-	-	-	rs81002811	MODIFIER	-	1	-	SNV	BRCA2	EntrezGene	1101	protein_coding	YES	-	-	-	NP_000050.2	-	-	-	-	RefSeq	T	T	OK	-	-	-	-	2026-11-01	-	-	NM_000059.3:c.6842-20T>A	-	-	-	-	-	-
1	NM_000059.3:c.6928A>C	13:32918781	C	675	NM_000059.3	Transcript	missense_variant	7155	6928	2310	T/P	Act/Cct	COSM5065004,COSM5065005	MODERATE	-	1	-	SNV	BRCA2	EntrezGene	1101	protein_coding	YES	-	-	-	NP_000050.2	-	-	-	-	RefSeq	A	A	OK	-	deleterious(0)	probably_damaging(0.982)	2027-12-01	-	-	-	NM_000059.3:c.6928A>C	NP_000050.2:p.Thr2310Pro	-	-	-	-	-
1	NM_000059.3:c.6935A>T	13:32918788	T	675	NM_000059.3	Transcript	missense_variant,splice_region_variant	7162	6935	2312	D/V	gAt/gTt	rs80358916,CS119639	MODERATE	-	1	-	SNV	BRCA2	EntrezGene	1101	protein_coding	YES	-	-	-	NP_000050.2	-	-	-	-	RefSeq	A	A	OK	-	deleterious(0.03)	probably_damaging(0.936)	2027-12-01	-	-	-	NM_000059.3:c.6935A>T	NP_000050.2:p.Asp2312Val	-	0.0002	0	0	0
1	NM_000059.3:c.6937+594T>G	13:32919384	G	675	NM_000059.3	Transcript	intron_variant	-	-	-	-	-	rs191253965,CS128718	MODIFIER	-	1	-	SNV	BRCA2	EntrezGene	1101	protein_coding	YES	-	-	-	NP_000050.2	-	-	-	-	RefSeq	T	T	OK	-	-	-	-	2026-12-01	-	-	NM_000059.3:c.6937+594T>G	-	-	0.002	0	0.0144	0
1	NM_000059.3:c.6938-26T>C	13:32920938	C	675	NM_000059.3	Transcript	intron_variant	-	-	-	-	-	rs774079948	MODIFIER	-	1	-	SNV	BRCA2	EntrezGene	1101	protein_coding	YES	-	-	-	NP_000050.2	-	-	-	-	RefSeq	T	T	OK	-	-	-	-	2026-12-01	-	-	NM_000059.3:c.6938-26T>C	-	-	-	-	-	-
1	NM_000059.3:c.6938-9_6938-6del	13:32920955-32920958	-	675	NM_000059.3	Transcript	splice_region_variant,intron_variant	-	-	-	-	-	-	LOW	-	1	-	deletion	BRCA2	EntrezGene	1101	protein_coding	YES	-	-	-	NP_000050.2	-	-	-	-	RefSeq	GTTT	GTTT	OK	-	-	-	-	2026-12-01	-	-	NM_000059.3:c.6938-9_6938-6del	-	-	-	-	-	-
1	NM_000059.3:c.6938-3T>C	13:32920961	C	675	NM_000059.3	Transcript	splice_region_variant,intron_variant	-	-	-	-	-	-	LOW	-	1	-	SNV	BRCA2	EntrezGene	1101	protein_coding	YES	-	-	-	NP_000050.2	-	-	-	-	RefSeq	T	T	OK	-	-	-	-	2026-12-01	-	-	NM_000059.3:c.6938-3T>C	-	-	-	-	-	-
1	NM_000059.3:c.6943A>G	13:32920969	G	675	NM_000059.3	Transcript	missense_variant	7170	6943	2315	I/V	Ata/Gta	rs80358918	MODERATE	-	1	-	SNV	BRCA2	EntrezGene	1101	protein_coding	YES	-	-	-	NP_000050.2	-	-	-	-	RefSeq	A	A	OK	-	tolerated(0.35)	benign(0.025)	13/27	-	-	-	NM_000059.3:c.6943A>G	NP_000050.2:p.Ile2315Val	-	-	-	-	-
1	NM_000059.3:c.7007G>A	13:32921033	A	675	NM_000059.3	Transcript	missense_variant,splice_region_variant	7234	7007	2336	R/H	cGc/cAc	rs28897743,CM053138,CM107806,CS128316,CS022089,CS971626,FANCD1:c.7007G>A,COSM5440329	MODERATE	-	1	-	SNV	BRCA2	EntrezGene	1101	protein_coding	YES	-	-	-	NP_000050.2	-	-	-	-	RefSeq	G	G	OK	-	deleterious(0.01)	benign(0.003)	13/27	-	-	-	NM_000059.3:c.7007G>A	NP_000050.2:p.Arg2336His	-	-	-	-	-
1	NM_000059.3:c.7007G>C	13:32921033	C	675	NM_000059.3	Transcript	missense_variant,splice_region_variant	7234	7007	2336	R/P	cGc/cCc	rs28897743,CM053138,CM107806,CS128316,CS022089,CS971626,FANCD1:c.7007G>C,COSM5440329	MODERATE	-	1	-	SNV	BRCA2	EntrezGene	1101	protein_coding	YES	-	-	-	NP_000050.2	-	-	-	-	RefSeq	G	G	OK	-	tolerated(0.07)	benign(0)	13/27	-	-	-	NM_000059.3:c.7007G>C	NP_000050.2:p.Arg2336Pro	-	-	-	-	-
1	NM_000059.3:c.7007+1G>C	13:32921034	C	675	NM_000059.3	Transcript	splice_donor_variant	-	-	-	-	-	rs397507891,CS114613,CS021730	HIGH	-	1	-	SNV	BRCA2	EntrezGene	1101	protein_coding	YES	-	-	-	NP_000050.2	-	-	-	-	RefSeq	G	G	OK	-	-	-	-	13/26	-	-	NM_000059.3:c.7007+1G>C	-	-	-	-	-	-
1	NM_000059.3:c.7007+22_7007+23dup	13:32921056-32921057	CT	675	NM_000059.3	Transcript	intron_variant	-	-	-	-	-	-	MODIFIER	-	1	-	insertion	BRCA2	EntrezGene	1101	protein_coding	YES	-	-	-	NP_000050.2	-	-	-	-	RefSeq	-	-	OK	-	-	-	-	13/26	-	-	NM_000059.3:c.7007+22_7007+23dup	-	-	-	-	-	-
1	NM_000059.3:c.7008-62A>G	13:32928936	G	675	NM_000059.3	Transcript	intron_variant	-	-	-	-	-	rs76584943,CS014426	MODIFIER	-	1	-	SNV	BRCA2	EntrezGene	1101	protein_coding	YES	-	-	-	NP_000050.2	-	-	-	-	RefSeq	A	A	OK	-	-	-	-	13/26	-	-	NM_000059.3:c.7008-62A>G	-	-	0.0038	0.0008	0.0086	0
1	NM_000059.3:c.7008-2A>G	13:32928996	G	675	NM_000059.3	Transcript	splice_acceptor_variant	-	-	-	-	-	rs81002823,CS090494,CS064372	HIGH	-	1	-	SNV	BRCA2	EntrezGene	1101	protein_coding	YES	-	-	-	NP_000050.2	-	-	-	-	RefSeq	A	A	OK	-	-	-	-	13/26	-	-	NM_000059.3:c.7008-2A>G	-	-	-	-	-	-
1	NM_000059.3:c.7008-2A>T	13:32928996	T	675	NM_000059.3	Transcript	splice_acceptor_variant	-	-	-	-	-	rs81002823,CS090494,CS064372	HIGH	-	1	-	SNV	BRCA2	EntrezGene	1101	protein_coding	YES	-	-	-	NP_000050.2	-	-	-	-	RefSeq	A	A	OK	-	-	-	-	13/26	-	-	NM_000059.3:c.7008-2A>T	-	-	-	-	-	-
1	NM_000059.3:c.7024_7044delinsTG	13:32929014-32929034	TG	675	NM_000059.3	Transcript	frameshift_variant	7251-7271	7024-7044	2342-2348	QEIQNPN/X	CAAGAGATACAGAATCCAAAT/TG	rs886040684	HIGH	-	1	-	indel	BRCA2	EntrezGene	1101	protein_coding	YES	-	-	-	NP_000050.2	-	-	-	-	RefSeq	CAAGAGATACAGAATCCAAAT	CAAGAGATACAGAATCCAAAT	OK	-	-	-	14/27	-	-	-	NM_000059.3:c.7024_7044delinsTG	NP_000050.2:p.Gln2342CysfsTer19	-	-	-	-	-
1	NM_000059.3:c.7301A>C	13:32929291	C	675	NM_000059.3	Transcript	missense_variant	7528	7301	2434	K/T	aAg/aCg	rs80358954	MODERATE	-	1	-	SNV	BRCA2	EntrezGene	1101	protein_coding	YES	-	-	-	NP_000050.2	-	-	-	-	RefSeq	A	A	OK	-	tolerated(0.16)	benign(0.007)	14/27	-	-	-	NM_000059.3:c.7301A>C	NP_000050.2:p.Lys2434Thr	-	0.0002	0	0	0
1	NM_000059.3:c.7336A>G	13:32929326	G	675	NM_000059.3	Transcript	missense_variant	7563	7336	2446	K/E	Aaa/Gaa	-	MODERATE	-	1	-	SNV	BRCA2	EntrezGene	1101	protein_coding	YES	-	-	-	NP_000050.2	-	-	-	-	RefSeq	A	A	OK	-	tolerated(1)	benign(0)	14/27	-	-	-	NM_000059.3:c.7336A>G	NP_000050.2:p.Lys2446Glu	-	-	-	-	-
1	NM_000059.3:c.7435+6G>A	13:32929431	A	675	NM_000059.3	Transcript	splice_region_variant,intron_variant	-	-	-	-	-	rs81002852	LOW	-	1	-	SNV	BRCA2	EntrezGene	1101	protein_coding	YES	-	-	-	NP_000050.2	-	-	-	-	RefSeq	G	G	OK	-	-	-	-	14/26	-	-	NM_000059.3:c.7435+6G>A	-	-	0.001	0.0038	0	0
1	NM_000059.3:c.7435+8A>G	13:32929433	G	675	NM_000059.3	Transcript	splice_region_variant,intron_variant	-	-	-	-	-	-	LOW	-	1	-	SNV	BRCA2	EntrezGene	1101	protein_coding	YES	-	-	-	NP_000050.2	-	-	-	-	RefSeq	A	A	OK	-	-	-	-	14/26	-	-	NM_000059.3:c.7435+8A>G	-	-	-	-	-	-
1	NM_000059.3:c.7435+53C>T	13:32929478	T	675	NM_000059.3	Transcript	intron_variant	-	-	-	-	-	rs11147489	MODIFIER	-	1	-	SNV	BRCA2	EntrezGene	1101	protein_coding	YES	-	-	-	NP_000050.2	-	-	-	-	RefSeq	C	C	OK	-	-	-	-	14/26	-	-	NM_000059.3:c.7435+53C>T	-	-	0.0725	0.0295	0.0908	0.0952
1	NM_000059.3:c.7436-14T>G	13:32930551	G	675	NM_000059.3	Transcript	intron_variant	-	-	-	-	-	rs81002814	MODIFIER	-	1	-	SNV	BRCA2	EntrezGene	1101	protein_coding	YES	-	-	-	NP_000050.2	-	-	-	-	RefSeq	T	T	OK	-	-	-	-	14/26	-	-	NM_000059.3:c.7436-14T>G	-	-	-	-	-	-
1	NM_000059.3:c.7447A>G	13:32930576	G	675	NM_000059.3	Transcript	missense_variant	7674	7447	2483	S/G	Agt/Ggt	rs80358966,COSM3744128,COSM3744129	MODERATE	-	1	-	SNV	BRCA2	EntrezGene	1101	protein_coding	YES	-	-	-	NP_000050.2	-	-	-	-	RefSeq	A	A	OK	-	deleterious(0.04)	benign(0.003)	15/27	-	-	-	NM_000059.3:c.7447A>G	NP_000050.2:p.Ser2483Gly	-	-	-	-	-
1	NM_000059.3:c.7463G>A	13:32930592	A	675	NM_000059.3	Transcript	missense_variant	7690	7463	2488	R/K	aGa/aAa	rs80358968,CM107509,COSM946857,COSM946858	MODERATE	-	1	-	SNV	BRCA2	EntrezGene	1101	protein_coding	YES	-	-	-	NP_000050.2	-	-	-	-	RefSeq	G	G	OK	-	deleterious(0)	possibly_damaging(0.76)	15/27	-	-	-	NM_000059.3:c.7463G>A	NP_000050.2:p.Arg2488Lys	-	-	-	-	-
1	NM_000059.3:c.7469T>C	13:32930598	C	675	NM_000059.3	Transcript	missense_variant	7696	7469	2490	I/T	aTa/aCa	rs11571707,CM065019	MODERATE	-	1	-	SNV	BRCA2	EntrezGene	1101	protein_coding	YES	-	-	-	NP_000050.2	-	-	-	-	RefSeq	T	T	OK	-	tolerated(0.23)	benign(0.003)	15/27	-	-	-	NM_000059.3:c.7469T>C	NP_000050.2:p.Ile2490Thr	-	0.016	0.0023	0.1066	0.003
1	NM_000059.3:c.7480C>T	13:32930609	T	675	NM_000059.3	Transcript	stop_gained	7707	7480	2494	R/*	Cga/Tga	rs80358972,CM002245	HIGH	-	1	-	SNV	BRCA2	EntrezGene	1101	protein_coding	YES	-	-	-	NP_000050.2	-	-	-	-	RefSeq	C	C	OK	-	-	-	15/27	-	-	-	NM_000059.3:c.7480C>T	NP_000050.2:p.Arg2494Ter	-	-	-	-	-
1	NM_000059.3:c.7521A>G	13:32930650	G	675	NM_000059.3	Transcript	synonymous_variant	7748	7521	2507	P	ccA/ccG	rs759383358	LOW	-	1	-	SNV	BRCA2	EntrezGene	1101	protein_coding	YES	-	-	-	NP_000050.2	-	-	-	-	RefSeq	A	A	OK	-	-	-	15/27	-	-	-	NM_000059.3:c.7521A>G	NP_000050.2:p.Pro2507%3D	-	-	-	-	-
1	NM_000059.3:c.7544C>T	13:32930673	T	675	NM_000059.3	Transcript	missense_variant	7771	7544	2515	T/I	aCa/aTa	rs28897744,CD1210126,CM994287,COSM4767381	MODERATE	-	1	-	SNV	BRCA2	EntrezGene	1101	protein_coding	YES	-	-	-	NP_000050.2	-	-	-	-	RefSeq	C	C	OK	-	deleterious(0)	benign(0.36)	15/27	-	-	-	NM_000059.3:c.7544C>T	NP_000050.2:p.Thr2515Ile	-	-	-	-	-
1	NM_000059.3:c.7617G>A	13:32930746	A	675	NM_000059.3	Transcript	splice_region_variant,synonymous_variant	7844	7617	2539	Q	caG/caA	COSM4047095,COSM4047096	LOW	-	1	-	SNV	BRCA2	EntrezGene	1101	protein_coding	YES	-	-	-	NP_000050.2	-	-	-	-	RefSeq	G	G	OK	-	-	-	15/27	-	-	-	NM_000059.3:c.7617G>A	NP_000050.2:p.Gln2539%3D	-	-	-	-	-
1	NM_000059.3:c.7617+1G>A	13:32930747	A	675	NM_000059.3	Transcript	splice_donor_variant	-	-	-	-	-	rs397507922,CS063250,CS011976	HIGH	-	1	-	SNV	BRCA2	EntrezGene	1101	protein_coding	YES	-	-	-	NP_000050.2	-	-	-	-	RefSeq	G	G	OK	-	-	-	-	15/26	-	-	NM_000059.3:c.7617+1G>A	-	-	-	-	-	-
1	NM_000059.3:c.7617+2T>G	13:32930748	G	675	NM_000059.3	Transcript	splice_donor_variant	-	-	-	-	-	rs81002843,CS090694	HIGH	-	1	-	SNV	BRCA2	EntrezGene	1101	protein_coding	YES	-	-	-	NP_000050.2	-	-	-	-	RefSeq	T	T	OK	-	-	-	-	15/26	-	-	NM_000059.3:c.7617+2T>G	-	-	-	-	-	-
1	NM_000059.3:c.7618-1G>A	13:32931878	A	675	NM_000059.3	Transcript	splice_acceptor_variant	-	-	-	-	-	rs397507389,CS114614,CS075079	HIGH	-	1	-	SNV	BRCA2	EntrezGene	1101	protein_coding	YES	-	-	-	NP_000050.2	-	-	-	-	RefSeq	G	G	OK	-	-	-	-	15/26	-	-	NM_000059.3:c.7618-1G>A	-	-	-	-	-	-
1	NM_000059.3:c.7626G>A	13:32931887	A	675	NM_000059.3	Transcript	synonymous_variant	7853	7626	2542	T	acG/acA	rs61754138	LOW	-	1	-	SNV	BRCA2	EntrezGene	1101	protein_coding	YES	-	-	-	NP_000050.2	-	-	-	-	RefSeq	G	G	OK	-	-	-	16/27	-	-	-	NM_000059.3:c.7626G>A	NP_000050.2:p.Thr2542%3D	-	0.0042	0.0136	0.0043	0
1	NM_000059.3:c.7633G>A	13:32931894	A	675	NM_000059.3	Transcript	missense_variant	7860	7633	2545	V/I	Gtt/Att	rs80358990,COSM4047097,COSM4047098	MODERATE	-	1	-	SNV	BRCA2	EntrezGene	1101	protein_coding	YES	-	-	-	NP_000050.2	-	-	-	-	RefSeq	G	G	OK	-	tolerated(0.18)	benign(0.132)	16/27	-	-	-	NM_000059.3:c.7633G>A	NP_000050.2:p.Val2545Ile	-	-	-	-	-
1	NM_000059.3:c.7683G>A	13:32931944	A	675	NM_000059.3	Transcript	synonymous_variant	7910	7683	2561	Q	caG/caA	rs786201304	LOW	-	1	-	SNV	BRCA2	EntrezGene	1101	protein_coding	YES	-	-	-	NP_000050.2	-	-	-	-	RefSeq	G	G	OK	-	-	-	16/27	-	-	-	NM_000059.3:c.7683G>A	NP_000050.2:p.Gln2561%3D	-	-	-	-	-
1	NM_000059.3:c.7795_7797del	13:32932056-32932058	-	675	NM_000059.3	Transcript	inframe_deletion	8022-8024	7795-7797	2599	E/-	GAA/-	rs80359682	MODERATE	-	1	-	deletion	BRCA2	EntrezGene	1101	protein_coding	YES	-	-	-	NP_000050.2	-	-	-	-	RefSeq	GAA	GAA	OK	-	-	-	16/27	-	-	-	NM_000059.3:c.7795_7797del	NP_000050.2:p.Glu2599del	-	-	-	-	-
1	NM_000059.3:c.7796A>G	13:32932057	G	675	NM_000059.3	Transcript	missense_variant	8023	7796	2599	E/G	gAa/gGa	-	MODERATE	-	1	-	SNV	BRCA2	EntrezGene	1101	protein_coding	YES	-	-	-	NP_000050.2	-	-	-	-	RefSeq	A	A	OK	-	deleterious(0)	probably_damaging(1)	16/27	-	-	-	NM_000059.3:c.7796A>G	NP_000050.2:p.Glu2599Gly	-	-	-	-	-
1	NM_000059.3:c.7805G>C	13:32932066	C	675	NM_000059.3	Transcript	missense_variant,splice_region_variant	8032	7805	2602	R/T	aGg/aCg	rs397507938,CM109777,CS083873	MODERATE	-	1	-	SNV	BRCA2	EntrezGene	1101	protein_coding	YES	-	-	-	NP_000050.2	-	-	-	-	RefSeq	G	G	OK	-	deleterious(0)	probably_damaging(0.997)	16/27	-	-	-	NM_000059.3:c.7805G>C	NP_000050.2:p.Arg2602Thr	-	-	-	-	-
1	NM_000059.3:c.7805+6C>G	13:32932072	G	675	NM_000059.3	Transcript	splice_region_variant,intron_variant	-	-	-	-	-	rs81002819	LOW	-	1	-	SNV	BRCA2	EntrezGene	1101	protein_coding	YES	-	-	-	NP_000050.2	-	-	-	-	RefSeq	C	C	OK	-	-	-	-	16/26	-	-	NM_000059.3:c.7805+6C>G	-	-	0.0016	0.0061	0	0
1	NM_000059.3:c.7806-9T>G	13:32936651	G	675	NM_000059.3	Transcript	intron_variant	-	-	-	-	-	rs397507939,CS084776	MODIFIER	-	1	-	SNV	BRCA2	EntrezGene	1101	protein_coding	YES	-	-	-	NP_000050.2	-	-	-	-	RefSeq	T	T	OK	-	-	-	-	16/26	-	-	NM_000059.3:c.7806-9T>G	-	-	-	-	-	-
1	NM_000059.3:c.7806-2A>G	13:32936658	G	675	NM_000059.3	Transcript	splice_acceptor_variant	-	-	-	-	-	rs81002836,CS021370	HIGH	-	1	-	SNV	BRCA2	EntrezGene	1101	protein_coding	YES	-	-	-	NP_000050.2	-	-	-	-	RefSeq	A	A	OK	-	-	-	-	16/26	-	-	NM_000059.3:c.7806-2A>G	-	-	-	-	-	-
1	NM_000059.3:c.7807G>C	13:32936661	C	675	NM_000059.3	Transcript	missense_variant,splice_region_variant	8034	7807	2603	A/P	Gct/Cct	-	MODERATE	-	1	-	SNV	BRCA2	EntrezGene	1101	protein_coding	YES	-	-	-	NP_000050.2	-	-	-	-	RefSeq	G	G	OK	-	deleterious(0)	probably_damaging(1)	17/27	-	-	-	NM_000059.3:c.7807G>C	NP_000050.2:p.Ala2603Pro	-	-	-	-	-
1	NM_000059.3:c.7828G>A	13:32936682	A	675	NM_000059.3	Transcript	missense_variant	8055	7828	2610	V/M	Gtg/Atg	rs587780661	MODERATE	-	1	-	SNV	BRCA2	EntrezGene	1101	protein_coding	YES	-	-	-	NP_000050.2	-	-	-	-	RefSeq	G	G	OK	-	deleterious(0)	probably_damaging(1)	17/27	-	-	-	NM_000059.3:c.7828G>A	NP_000050.2:p.Val2610Met	-	-	-	-	-
1	NM_000059.3:c.7928C>G	13:32936782	G	675	NM_000059.3	Transcript	missense_variant	8155	7928	2643	A/G	gCt/gGt	rs80359018	MODERATE	-	1	-	SNV	BRCA2	EntrezGene	1101	protein_coding	YES	-	-	-	NP_000050.2	-	-	-	-	RefSeq	C	C	OK	-	deleterious(0)	probably_damaging(0.939)	17/27	-	-	-	NM_000059.3:c.7928C>G	NP_000050.2:p.Ala2643Gly	-	-	-	-	-
1	NM_000059.3:c.7971A>G	13:32936825	G	675	NM_000059.3	Transcript	synonymous_variant	8198	7971	2657	K	aaA/aaG	rs863224312	LOW	-	1	-	SNV	BRCA2	EntrezGene	1101	protein_coding	YES	-	-	-	NP_000050.2	-	-	-	-	RefSeq	A	A	OK	-	-	-	17/27	-	-	-	NM_000059.3:c.7971A>G	NP_000050.2:p.Lys2657%3D	-	-	-	-	-
1	NM_000059.3:c.7975A>G	13:32936829	G	675	NM_000059.3	Transcript	missense_variant,splice_region_variant	8202	7975	2659	R/G	Aga/Gga	rs80359026	MODERATE	-	1	-	SNV	BRCA2	EntrezGene	1101	protein_coding	YES	-	-	-	NP_000050.2	-	-	-	-	RefSeq	A	A	OK	-	deleterious(0)	probably_damaging(1)	17/27	-	-	-	NM_000059.3:c.7975A>G	NP_000050.2:p.Arg2659Gly	-	-	-	-	-
1	NM_000059.3:c.7976G>A	13:32936830	A	675	NM_000059.3	Transcript	missense_variant,splice_region_variant	8203	7976	2659	R/K	aGa/aAa	rs80359027,CM074069,CM065016,CS031433	MODERATE	-	1	-	SNV	BRCA2	EntrezGene	1101	protein_coding	YES	-	-	-	NP_000050.2	-	-	-	-	RefSeq	G	G	OK	-	deleterious(0.01)	probably_damaging(1)	17/27	-	-	-	NM_000059.3:c.7976G>A	NP_000050.2:p.Arg2659Lys	-	-	-	-	-
1	NM_000059.3:c.7976G>C	13:32936830	C	675	NM_000059.3	Transcript	missense_variant,splice_region_variant	8203	7976	2659	R/T	aGa/aCa	rs80359027,CM074069,CM065016,CS031433	MODERATE	-	1	-	SNV	BRCA2	EntrezGene	1101	protein_coding	YES	-	-	-	NP_000050.2	-	-	-	-	RefSeq	G	G	OK	-	deleterious(0)	probably_damaging(1)	17/27	-	-	-	NM_000059.3:c.7976G>C	NP_000050.2:p.Arg2659Thr	-	-	-	-	-
1	NM_000059.3:c.7976+3_7976+4del	13:32936833-32936834	-	675	NM_000059.3	Transcript	splice_region_variant,intron_variant	-	-	-	-	-	rs397507946	LOW	-	1	-	deletion	BRCA2	EntrezGene	1101	protein_coding	YES	-	-	-	NP_000050.2	-	-	-	-	RefSeq	AA	AA	OK	-	-	-	-	17/26	-	-	NM_000059.3:c.7976+3_7976+4del	-	-	-	-	-	-
1	NM_000059.3:c.7976+5G>T	13:32936835	T	675	NM_000059.3	Transcript	splice_region_variant,intron_variant	-	-	-	-	-	-	LOW	-	1	-	SNV	BRCA2	EntrezGene	1101	protein_coding	YES	-	-	-	NP_000050.2	-	-	-	-	RefSeq	G	G	OK	-	-	-	-	17/26	-	-	NM_000059.3:c.7976+5G>T	-	-	-	-	-	-
1	NM_000059.3:c.7976+35C>A	13:32936865	A	675	NM_000059.3	Transcript	intron_variant	-	-	-	-	-	rs181176701	MODIFIER	-	1	-	SNV	BRCA2	EntrezGene	1101	protein_coding	YES	-	-	-	NP_000050.2	-	-	-	-	RefSeq	C	C	OK	-	-	-	-	17/26	-	-	NM_000059.3:c.7976+35C>A	-	-	0.0002	0	0	0
1	NM_000059.3:c.7976+57G>C	13:32936887	C	675	NM_000059.3	Transcript	intron_variant	-	-	-	-	-	rs559986603	MODIFIER	-	1	-	SNV	BRCA2	EntrezGene	1101	protein_coding	YES	-	-	-	NP_000050.2	-	-	-	-	RefSeq	G	G	OK	-	-	-	-	17/26	-	-	NM_000059.3:c.7976+57G>C	-	-	-	-	-	-
1	NM_000059.3:c.7977-7C>G	13:32937309	G	675	NM_000059.3	Transcript	splice_region_variant,intron_variant	-	-	-	-	-	rs397507948,CS118466	LOW	-	1	-	SNV	BRCA2	EntrezGene	1101	protein_coding	YES	-	-	-	NP_000050.2	-	-	-	-	RefSeq	C	C	OK	-	-	-	-	17/26	-	-	NM_000059.3:c.7977-7C>G	-	-	-	-	-	-
1	NM_000059.3:c.7977-4_7977-3del	13:32937312-32937313	-	675	NM_000059.3	Transcript	splice_region_variant,intron_variant	-	-	-	-	-	rs876659992	LOW	-	1	-	deletion	BRCA2	EntrezGene	1101	protein_coding	YES	-	-	-	NP_000050.2	-	-	-	-	RefSeq	TT	TT	OK	-	-	-	-	17/26	-	-	NM_000059.3:c.7977-4_7977-3del	-	-	-	-	-	-
1	NM_000059.3:c.7977-1G>C	13:32937315	C	675	NM_000059.3	Transcript	splice_acceptor_variant	-	-	-	-	-	rs81002874,CS030294,COSM696726,COSM696727	HIGH	-	1	-	SNV	BRCA2	EntrezGene	1101	protein_coding	YES	-	-	-	NP_000050.2	-	-	-	-	RefSeq	G	G	OK	-	-	-	-	17/26	-	-	NM_000059.3:c.7977-1G>C	-	-	-	-	-	-
1	NM_000059.3:c.8012_8034del	13:32937351-32937373	-	675	NM_000059.3	Transcript	frameshift_variant	8239-8261	8012-8034	2671-2678	AIKKIMER/X	gCTATAAAAAAGATAATGGAAAGG/g	rs886038181	HIGH	-	1	-	deletion	BRCA2	EntrezGene	1101	protein_coding	YES	-	-	-	NP_000050.2	-	-	-	-	RefSeq	CTATAAAAAAGATAATGGAAAGG	CTATAAAAAAGATAATGGAAAGG	OK	-	-	-	18/27	-	-	-	NM_000059.3:c.8012_8034del	NP_000050.2:p.Ala2671GlyfsTer2	-	-	-	-	-
1	NM_000059.3:c.8023A>G	13:32937362	G	675	NM_000059.3	Transcript	missense_variant	8250	8023	2675	I/V	Ata/Gta	rs397507954,CS083875	MODERATE	-	1	-	SNV	BRCA2	EntrezGene	1101	protein_coding	YES	-	-	-	NP_000050.2	-	-	-	-	RefSeq	A	A	OK	-	deleterious(0.01)	probably_damaging(0.99)	18/27	-	-	-	NM_000059.3:c.8023A>G	NP_000050.2:p.Ile2675Val	-	-	-	-	-
1	NM_000059.3:c.8035G>T	13:32937374	T	675	NM_000059.3	Transcript	missense_variant	8262	8035	2679	D/Y	Gat/Tat	rs80359040	MODERATE	-	1	-	SNV	BRCA2	EntrezGene	1101	protein_coding	YES	-	-	-	NP_000050.2	-	-	-	-	RefSeq	G	G	OK	-	deleterious(0)	probably_damaging(1)	18/27	-	-	-	NM_000059.3:c.8035G>T	NP_000050.2:p.Asp2679Tyr	-	-	-	-	-
1	NM_000059.3:c.8149G>T	13:32937488	T	675	NM_000059.3	Transcript	missense_variant	8376	8149	2717	A/S	Gcc/Tcc	rs28897747,CM043984	MODERATE	-	1	-	SNV	BRCA2	EntrezGene	1101	protein_coding	YES	-	-	-	NP_000050.2	-	-	-	-	RefSeq	G	G	OK	-	tolerated(0.14)	possibly_damaging(0.651)	18/27	-	-	-	NM_000059.3:c.8149G>T	NP_000050.2:p.Ala2717Ser	-	0.0006	0	0.0029	0
1	NM_000059.3:c.8162T>G	13:32937501	G	675	NM_000059.3	Transcript	missense_variant	8389	8162	2721	L/R	cTt/cGt	rs80359061,CM083597	MODERATE	-	1	-	SNV	BRCA2	EntrezGene	1101	protein_coding	YES	-	-	-	NP_000050.2	-	-	-	-	RefSeq	T	T	OK	-	deleterious(0)	probably_damaging(0.999)	18/27	-	-	-	NM_000059.3:c.8162T>G	NP_000050.2:p.Leu2721Arg	-	-	-	-	-
1	NM_000059.3:c.8168A>C	13:32937507	C	675	NM_000059.3	Transcript	missense_variant	8395	8168	2723	D/A	gAt/gCt	rs41293513,CM030795,CM074072,CM086259,CM131981	MODERATE	-	1	-	SNV	BRCA2	EntrezGene	1101	protein_coding	YES	-	-	-	NP_000050.2	-	-	-	-	RefSeq	A	A	OK	-	deleterious(0)	probably_damaging(1)	18/27	-	-	-	NM_000059.3:c.8168A>C	NP_000050.2:p.Asp2723Ala	-	-	-	-	-
1	NM_000059.3:c.8168A>G	13:32937507	G	675	NM_000059.3	Transcript	missense_variant	8395	8168	2723	D/G	gAt/gGt	rs41293513,CM030795,CM074072,CM086259,CM131981	MODERATE	-	1	-	SNV	BRCA2	EntrezGene	1101	protein_coding	YES	-	-	-	NP_000050.2	-	-	-	-	RefSeq	A	A	OK	-	deleterious(0)	probably_damaging(1)	18/27	-	-	-	NM_000059.3:c.8168A>G	NP_000050.2:p.Asp2723Gly	-	-	-	-	-
1	NM_000059.3:c.8177A>G	13:32937516	G	675	NM_000059.3	Transcript	missense_variant	8404	8177	2726	Y/C	tAt/tGt	rs80359064,COSM4938972	MODERATE	-	1	-	SNV	BRCA2	EntrezGene	1101	protein_coding	YES	-	-	-	NP_000050.2	-	-	-	-	RefSeq	A	A	OK	-	deleterious(0)	probably_damaging(1)	18/27	-	-	-	NM_000059.3:c.8177A>G	NP_000050.2:p.Tyr2726Cys	-	-	-	-	-
1	NM_000059.3:c.8308G>A	13:32937647	A	675	NM_000059.3	Transcript	missense_variant	8535	8308	2770	A/T	Gcc/Acc	rs397507974,CM065018	MODERATE	-	1	-	SNV	BRCA2	EntrezGene	1101	protein_coding	YES	-	-	-	NP_000050.2	-	-	-	-	RefSeq	G	G	OK	-	tolerated(0.08)	probably_damaging(0.993)	18/27	-	-	-	NM_000059.3:c.8308G>A	NP_000050.2:p.Ala2770Thr	-	-	-	-	-
1	NM_000059.3:c.8323A>G	13:32937662	G	675	NM_000059.3	Transcript	missense_variant	8550	8323	2775	M/V	Atg/Gtg	rs767209209	MODERATE	-	1	-	SNV	BRCA2	EntrezGene	1101	protein_coding	YES	-	-	-	NP_000050.2	-	-	-	-	RefSeq	A	A	OK	-	tolerated(0.05)	possibly_damaging(0.592)	18/27	-	-	-	NM_000059.3:c.8323A>G	NP_000050.2:p.Met2775Val	-	-	-	-	-
1	NM_000059.3:c.8324T>G	13:32937663	G	675	NM_000059.3	Transcript	missense_variant	8551	8324	2775	M/R	aTg/aGg	rs80359073	MODERATE	-	1	-	SNV	BRCA2	EntrezGene	1101	protein_coding	YES	-	-	-	NP_000050.2	-	-	-	-	RefSeq	T	T	OK	-	tolerated(0.18)	benign(0.234)	18/27	-	-	-	NM_000059.3:c.8324T>G	NP_000050.2:p.Met2775Arg	-	-	-	-	-
1	NM_000059.3:c.8331G>A	13:32937670	A	675	NM_000059.3	Transcript	splice_region_variant,synonymous_variant	8558	8331	2777	K	aaG/aaA	rs80359802	LOW	-	1	-	SNV	BRCA2	EntrezGene	1101	protein_coding	YES	-	-	-	NP_000050.2	-	-	-	-	RefSeq	G	G	OK	-	-	-	18/27	-	-	-	NM_000059.3:c.8331G>A	NP_000050.2:p.Lys2777%3D	-	-	-	-	-
1	NM_000059.3:c.8331+16C>G	13:32937686	G	675	NM_000059.3	Transcript	intron_variant	-	-	-	-	-	rs730881595	MODIFIER	-	1	-	SNV	BRCA2	EntrezGene	1101	protein_coding	YES	-	-	-	NP_000050.2	-	-	-	-	RefSeq	C	C	OK	-	-	-	-	18/26	-	-	NM_000059.3:c.8331+16C>G	-	-	-	-	-	-
1	NM_000059.3:c.8331+22G>C	13:32937692	C	675	NM_000059.3	Transcript	intron_variant	-	-	-	-	-	-	MODIFIER	-	1	-	SNV	BRCA2	EntrezGene	1101	protein_coding	YES	-	-	-	NP_000050.2	-	-	-	-	RefSeq	G	G	OK	-	-	-	-	18/26	-	-	NM_000059.3:c.8331+22G>C	-	-	-	-	-	-
1	NM_000059.3:c.8332-54T>G	13:32944485	G	675	NM_000059.3	Transcript	intron_variant	-	-	-	-	-	-	MODIFIER	-	1	-	SNV	BRCA2	EntrezGene	1101	protein_coding	YES	-	-	-	NP_000050.2	-	-	-	-	RefSeq	T	T	OK	-	-	-	-	18/26	-	-	NM_000059.3:c.8332-54T>G	-	-	-	-	-	-
1	NM_000059.3:c.8332-1G>A	13:32944538	A	675	NM_000059.3	Transcript	splice_acceptor_variant	-	-	-	-	-	rs397507979,CS1212533,CS032689	HIGH	-	1	-	SNV	BRCA2	EntrezGene	1101	protein_coding	YES	-	-	-	NP_000050.2	-	-	-	-	RefSeq	G	G	OK	-	-	-	-	18/26	-	-	NM_000059.3:c.8332-1G>A	-	-	-	-	-	-
1	NM_000059.3:c.8350C>T	13:32944557	T	675	NM_000059.3	Transcript	missense_variant	8577	8350	2784	R/W	Cgg/Tgg	rs80359075,COSM3718452,COSM3718453	MODERATE	-	1	-	SNV	BRCA2	EntrezGene	1101	protein_coding	YES	-	-	-	NP_000050.2	-	-	-	-	RefSeq	C	C	OK	-	deleterious(0)	probably_damaging(1)	19/27	-	-	-	NM_000059.3:c.8350C>T	NP_000050.2:p.Arg2784Trp	-	-	-	-	-
1	NM_000059.3:c.8421G>T	13:32944628	T	675	NM_000059.3	Transcript	synonymous_variant	8648	8421	2807	S	tcG/tcT	COSM4047101,COSM4047102	LOW	-	1	-	SNV	BRCA2	EntrezGene	1101	protein_coding	YES	-	-	-	NP_000050.2	-	-	-	-	RefSeq	G	G	OK	-	-	-	19/27	-	-	-	NM_000059.3:c.8421G>T	NP_000050.2:p.Ser2807%3D	-	-	-	-	-
1	NM_000059.3:c.8460A>C	13:32944667	C	675	NM_000059.3	Transcript	synonymous_variant	8687	8460	2820	V	gtA/gtC	rs9590940,COSM5020418	LOW	-	1	-	SNV	BRCA2	EntrezGene	1101	protein_coding	YES	-	-	-	NP_000050.2	-	-	-	-	RefSeq	A	A	OK	-	-	-	19/27	-	-	-	NM_000059.3:c.8460A>C	NP_000050.2:p.Val2820%3D	-	0.0144	0.0545	0	0
1	NM_000059.3:c.8486A>G	13:32944693	G	675	NM_000059.3	Transcript	missense_variant,splice_region_variant	8713	8486	2829	Q/R	cAg/cGg	rs80359100,CM128970,CS124764,CS030980	MODERATE	-	1	-	SNV	BRCA2	EntrezGene	1101	protein_coding	YES	-	-	-	NP_000050.2	-	-	-	-	RefSeq	A	A	OK	-	deleterious(0)	probably_damaging(1)	19/27	-	-	-	NM_000059.3:c.8486A>G	NP_000050.2:p.Gln2829Arg	-	-	-	-	-
1	NM_000059.3:c.8486A>T	13:32944693	T	675	NM_000059.3	Transcript	missense_variant,splice_region_variant	8713	8486	2829	Q/L	cAg/cTg	rs80359100,CM128970,CS124764,CS030980	MODERATE	-	1	-	SNV	BRCA2	EntrezGene	1101	protein_coding	YES	-	-	-	NP_000050.2	-	-	-	-	RefSeq	A	A	OK	-	deleterious(0)	probably_damaging(0.969)	19/27	-	-	-	NM_000059.3:c.8486A>T	NP_000050.2:p.Gln2829Leu	-	-	-	-	-
1	NM_000059.3:c.8487G>A	13:32944694	A	675	NM_000059.3	Transcript	splice_region_variant,synonymous_variant	8714	8487	2829	Q	caG/caA	CS124765,COSM3384815,COSM3384816	LOW	-	1	-	SNV	BRCA2	EntrezGene	1101	protein_coding	YES	-	-	-	NP_000050.2	-	-	-	-	RefSeq	G	G	OK	-	-	-	19/27	-	-	-	NM_000059.3:c.8487G>A	NP_000050.2:p.Gln2829%3D	-	-	-	-	-
1	NM_000059.3:c.8487G>C	13:32944694	C	675	NM_000059.3	Transcript	missense_variant,splice_region_variant	8714	8487	2829	Q/H	caG/caC	CS124765,COSM3384815,COSM3384816	MODERATE	-	1	-	SNV	BRCA2	EntrezGene	1101	protein_coding	YES	-	-	-	NP_000050.2	-	-	-	-	RefSeq	G	G	OK	-	deleterious(0)	probably_damaging(0.999)	19/27	-	-	-	NM_000059.3:c.8487G>C	NP_000050.2:p.Gln2829His	-	-	-	-	-
1	NM_000059.3:c.8487+1G>A	13:32944695	A	675	NM_000059.3	Transcript	splice_donor_variant	-	-	-	-	-	rs81002798,CS034306	HIGH	-	1	-	SNV	BRCA2	EntrezGene	1101	protein_coding	YES	-	-	-	NP_000050.2	-	-	-	-	RefSeq	G	G	OK	-	-	-	-	19/26	-	-	NM_000059.3:c.8487+1G>A	-	-	-	-	-	-
1	NM_000059.3:c.8487+3A>G	13:32944697	G	675	NM_000059.3	Transcript	splice_region_variant,intron_variant	-	-	-	-	-	rs81002806,CS097132	LOW	-	1	-	SNV	BRCA2	EntrezGene	1101	protein_coding	YES	-	-	-	NP_000050.2	-	-	-	-	RefSeq	A	A	OK	-	-	-	-	19/26	-	-	NM_000059.3:c.8487+3A>G	-	-	-	-	-	-
1	NM_000059.3:c.8487+8G>A	13:32944702	A	675	NM_000059.3	Transcript	splice_region_variant,intron_variant	-	-	-	-	-	rs81002838	LOW	-	1	-	SNV	BRCA2	EntrezGene	1101	protein_coding	YES	-	-	-	NP_000050.2	-	-	-	-	RefSeq	G	G	OK	-	-	-	-	19/26	-	-	NM_000059.3:c.8487+8G>A	-	-	0.0002	0.0008	0	0
1	NM_000059.3:c.8487+19A>G	13:32944713	G	675	NM_000059.3	Transcript	intron_variant	-	-	-	-	-	rs11571743	MODIFIER	-	1	-	SNV	BRCA2	EntrezGene	1101	protein_coding	YES	-	-	-	NP_000050.2	-	-	-	-	RefSeq	A	A	OK	-	-	-	-	19/26	-	-	NM_000059.3:c.8487+19A>G	-	-	0.0102	0.0386	0	0
1	NM_000059.3:c.8488-2A>G	13:32945091	G	675	NM_000059.3	Transcript	splice_acceptor_variant	-	-	-	-	-	rs773272765,CS124766	HIGH	-	1	-	SNV	BRCA2	EntrezGene	1101	protein_coding	YES	-	-	-	NP_000050.2	-	-	-	-	RefSeq	A	A	OK	-	-	-	-	19/26	-	-	NM_000059.3:c.8488-2A>G	-	-	-	-	-	-
1	NM_000059.3:c.8488-1G>A	13:32945092	A	675	NM_000059.3	Transcript	splice_acceptor_variant	-	-	-	-	-	rs397507404,CS022090	HIGH	-	1	-	SNV	BRCA2	EntrezGene	1101	protein_coding	YES	-	-	-	NP_000050.2	-	-	-	-	RefSeq	G	G	OK	-	-	-	-	19/26	-	-	NM_000059.3:c.8488-1G>A	-	-	-	-	-	-
1	NM_000059.3:c.8503T>C	13:32945108	C	675	NM_000059.3	Transcript	missense_variant	8730	8503	2835	S/P	Tca/Cca	rs11571746,CM004191,COSM5020027	MODERATE	-	1	-	SNV	BRCA2	EntrezGene	1101	protein_coding	YES	-	-	-	NP_000050.2	-	-	-	-	RefSeq	T	T	OK	-	tolerated(0.4)	benign(0.009)	20/27	-	-	-	NM_000059.3:c.8503T>C	NP_000050.2:p.Ser2835Pro	-	0.0014	0.0045	0.0014	0
1	NM_000059.3:c.8524C>T	13:32945129	T	675	NM_000059.3	Transcript	missense_variant	8751	8524	2842	R/C	Cgc/Tgc	rs80359104,COSM23938	MODERATE	-	1	-	SNV	BRCA2	EntrezGene	1101	protein_coding	YES	-	-	-	NP_000050.2	-	-	-	-	RefSeq	C	C	OK	-	deleterious(0)	probably_damaging(1)	20/27	-	-	-	NM_000059.3:c.8524C>T	NP_000050.2:p.Arg2842Cys	-	-	-	-	-
1	NM_000059.3:c.8592C>T	13:32945197	T	675	NM_000059.3	Transcript	synonymous_variant	8819	8592	2864	A	gcC/gcT	rs776881072	LOW	-	1	-	SNV	BRCA2	EntrezGene	1101	protein_coding	YES	-	-	-	NP_000050.2	-	-	-	-	RefSeq	C	C	OK	-	-	-	20/27	-	-	-	NM_000059.3:c.8592C>T	NP_000050.2:p.Ala2864%3D	-	-	-	-	-
1	NM_000059.3:c.8632+1G>A	13:32945238	A	675	NM_000059.3	Transcript	splice_donor_variant	-	-	-	-	-	rs397507997,CS030981	HIGH	-	1	-	SNV	BRCA2	EntrezGene	1101	protein_coding	YES	-	-	-	NP_000050.2	-	-	-	-	RefSeq	G	G	OK	-	-	-	-	20/26	-	-	NM_000059.3:c.8632+1G>A	-	-	-	-	-	-
1	NM_000059.3:c.8632+2T>G	13:32945239	G	675	NM_000059.3	Transcript	splice_donor_variant	-	-	-	-	-	rs397507998,CS104366	HIGH	-	1	-	SNV	BRCA2	EntrezGene	1101	protein_coding	YES	-	-	-	NP_000050.2	-	-	-	-	RefSeq	T	T	OK	-	-	-	-	20/26	-	-	NM_000059.3:c.8632+2T>G	-	-	-	-	-	-
1	NM_000059.3:c.8632+18G>A	13:32945255	A	675	NM_000059.3	Transcript	intron_variant	-	-	-	-	-	rs764579956	MODIFIER	-	1	-	SNV	BRCA2	EntrezGene	1101	protein_coding	YES	-	-	-	NP_000050.2	-	-	-	-	RefSeq	G	G	OK	-	-	-	-	20/26	-	-	NM_000059.3:c.8632+18G>A	-	-	-	-	-	-
1	NM_000059.3:c.8633-24_8634del	13:32950783-32950808	-	675	NM_000059.3	Transcript	splice_acceptor_variant,coding_sequence_variant,intron_variant	?-8861	?-8634	?-2878	-	-	rs886040945	HIGH	-	1	-	deletion	BRCA2	EntrezGene	1101	protein_coding	YES	-	-	-	NP_000050.2	-	-	-	-	RefSeq	TTAATAATCCTTTTGTTTTCTTAGAA	TTAATAATCCTTTTGTTTTCTTAGAA	OK	-	-	-	21/27	20/26	-	-	NM_000059.3:c.8633-24_8634del	-	-	-	-	-	-
1	NM_000059.3:c.8633-2A>G	13:32950805	G	675	NM_000059.3	Transcript	splice_acceptor_variant	-	-	-	-	-	rs81002886,CS125446,CS062039	HIGH	-	1	-	SNV	BRCA2	EntrezGene	1101	protein_coding	YES	-	-	-	NP_000050.2	-	-	-	-	RefSeq	A	A	OK	-	-	-	-	20/26	-	-	NM_000059.3:c.8633-2A>G	-	-	-	-	-	-
1	NM_000059.3:c.8662C>T	13:32950836	T	675	NM_000059.3	Transcript	missense_variant	8889	8662	2888	R/C	Cgt/Tgt	rs80359123	MODERATE	-	1	-	SNV	BRCA2	EntrezGene	1101	protein_coding	YES	-	-	-	NP_000050.2	-	-	-	-	RefSeq	C	C	OK	-	tolerated(0.09)	benign(0.208)	21/27	-	-	-	NM_000059.3:c.8662C>T	NP_000050.2:p.Arg2888Cys	-	-	-	-	-
1	NM_000059.3:c.8734G>A	13:32950908	A	675	NM_000059.3	Transcript	missense_variant	8961	8734	2912	A/T	Gca/Aca	COSM5575418,COSM5575419	MODERATE	-	1	-	SNV	BRCA2	EntrezGene	1101	protein_coding	YES	-	-	-	NP_000050.2	-	-	-	-	RefSeq	G	G	OK	-	deleterious(0.01)	benign(0.173)	21/27	-	-	-	NM_000059.3:c.8734G>A	NP_000050.2:p.Ala2912Thr	-	-	-	-	-
1	NM_000059.3:c.8754G>A	13:32950928	A	675	NM_000059.3	Transcript	splice_region_variant,synonymous_variant	8981	8754	2918	E	gaG/gaA	rs80359803	LOW	-	1	-	SNV	BRCA2	EntrezGene	1101	protein_coding	YES	-	-	-	NP_000050.2	-	-	-	-	RefSeq	G	G	OK	-	-	-	21/27	-	-	-	NM_000059.3:c.8754G>A	NP_000050.2:p.Glu2918%3D	-	-	-	-	-
1	NM_000059.3:c.8754+1G>A	13:32950929	A	675	NM_000059.3	Transcript	splice_donor_variant	-	-	-	-	-	rs397508006,CS083218	HIGH	-	1	-	SNV	BRCA2	EntrezGene	1101	protein_coding	YES	-	-	-	NP_000050.2	-	-	-	-	RefSeq	G	G	OK	-	-	-	-	21/26	-	-	NM_000059.3:c.8754+1G>A	-	-	-	-	-	-
1	NM_000059.3:c.8754+3G>C	13:32950931	C	675	NM_000059.3	Transcript	splice_region_variant,intron_variant	-	-	-	-	-	rs397508007,CS119641	LOW	-	1	-	SNV	BRCA2	EntrezGene	1101	protein_coding	YES	-	-	-	NP_000050.2	-	-	-	-	RefSeq	G	G	OK	-	-	-	-	21/26	-	-	NM_000059.3:c.8754+3G>C	-	-	-	-	-	-
1	NM_000059.3:c.8754+4A>G	13:32950932	G	675	NM_000059.3	Transcript	splice_region_variant,intron_variant	-	-	-	-	-	rs81002893,CS064374	LOW	-	1	-	SNV	BRCA2	EntrezGene	1101	protein_coding	YES	-	-	-	NP_000050.2	-	-	-	-	RefSeq	A	A	OK	-	-	-	-	21/26	-	-	NM_000059.3:c.8754+4A>G	-	-	-	-	-	-
1	NM_000059.3:c.8754+5G>A	13:32950933	A	675	NM_000059.3	Transcript	splice_region_variant,intron_variant	-	-	-	-	-	rs81002813,CS090695	LOW	-	1	-	SNV	BRCA2	EntrezGene	1101	protein_coding	YES	-	-	-	NP_000050.2	-	-	-	-	RefSeq	G	G	OK	-	-	-	-	21/26	-	-	NM_000059.3:c.8754+5G>A	-	-	-	-	-	-
1	NM_000059.3:c.8754+5G>T	13:32950933	T	675	NM_000059.3	Transcript	splice_region_variant,intron_variant	-	-	-	-	-	rs81002813,CS090695	LOW	-	1	-	SNV	BRCA2	EntrezGene	1101	protein_coding	YES	-	-	-	NP_000050.2	-	-	-	-	RefSeq	G	G	OK	-	-	-	-	21/26	-	-	NM_000059.3:c.8754+5G>T	-	-	-	-	-	-
1	NM_000059.3:c.8754+11A>C	13:32950939	C	675	NM_000059.3	Transcript	intron_variant	-	-	-	-	-	rs397508005,CS035711	MODIFIER	-	1	-	SNV	BRCA2	EntrezGene	1101	protein_coding	YES	-	-	-	NP_000050.2	-	-	-	-	RefSeq	A	A	OK	-	-	-	-	21/26	-	-	NM_000059.3:c.8754+11A>C	-	-	-	-	-	-
1	NM_000059.3:c.8755-1G>A	13:32953453	A	675	NM_000059.3	Transcript	splice_acceptor_variant	-	-	-	-	-	rs81002812,CS994298	HIGH	-	1	-	SNV	BRCA2	EntrezGene	1101	protein_coding	YES	-	-	-	NP_000050.2	-	-	-	-	RefSeq	G	G	OK	-	-	-	-	21/26	-	-	NM_000059.3:c.8755-1G>A	-	-	-	-	-	-
1	NM_000059.3:c.8839G>A	13:32953538	A	675	NM_000059.3	Transcript	missense_variant	9066	8839	2947	E/K	Gaa/Aaa	-	MODERATE	-	1	-	SNV	BRCA2	EntrezGene	1101	protein_coding	YES	-	-	-	NP_000050.2	-	-	-	-	RefSeq	G	G	OK	-	deleterious(0)	probably_damaging(0.985)	22/27	-	-	-	NM_000059.3:c.8839G>A	NP_000050.2:p.Glu2947Lys	-	-	-	-	-
1	NM_000059.3:c.8850G>T	13:32953549	T	675	NM_000059.3	Transcript	missense_variant	9077	8850	2950	K/N	aaG/aaT	rs28897754,CM014327,COSM5019704	MODERATE	-	1	-	SNV	BRCA2	EntrezGene	1101	protein_coding	YES	-	-	-	NP_000050.2	-	-	-	-	RefSeq	G	G	OK	-	deleterious(0)	probably_damaging(0.971)	22/27	-	-	-	NM_000059.3:c.8850G>T	NP_000050.2:p.Lys2950Asn	-	0.0012	0	0.0029	0
1	NM_000059.3:c.8851G>A	13:32953550	A	675	NM_000059.3	Transcript	missense_variant	9078	8851	2951	A/T	Gcc/Acc	rs11571769,CM970186,COSM4986762	MODERATE	-	1	-	SNV	BRCA2	EntrezGene	1101	protein_coding	YES	-	-	-	NP_000050.2	-	-	-	-	RefSeq	G	G	OK	-	deleterious(0)	probably_damaging(1)	22/27	-	-	-	NM_000059.3:c.8851G>A	NP_000050.2:p.Ala2951Thr	-	0.01	0.0008	0.036	0
1	NM_000059.3:c.8854A>G	13:32953553	G	675	NM_000059.3	Transcript	missense_variant	9081	8854	2952	M/V	Atg/Gtg	rs397508016,CM035692	MODERATE	-	1	-	SNV	BRCA2	EntrezGene	1101	protein_coding	YES	-	-	-	NP_000050.2	-	-	-	-	RefSeq	A	A	OK	-	tolerated(0.69)	benign(0)	22/27	-	-	-	NM_000059.3:c.8854A>G	NP_000050.2:p.Met2952Val	-	-	-	-	-
1	NM_000059.3:c.8948_8953+5del	13:32953647-32953657	-	675	NM_000059.3	Transcript	splice_donor_variant,coding_sequence_variant,intron_variant	9175-?	8948-?	2983-?	-	-	rs276174915	HIGH	-	1	-	deletion	BRCA2	EntrezGene	1101	protein_coding	YES	-	-	-	NP_000050.2	-	-	-	-	RefSeq	ATTCAGGTAAG	ATTCAGGTAAG	OK	-	-	-	22/27	22/26	-	-	NM_000059.3:c.8948_8953+5del	-	-	-	-	-	-
1	NM_000059.3:c.8953+1G>T	13:32953653	T	675	NM_000059.3	Transcript	splice_donor_variant	-	-	-	-	-	rs81002882,CS101433,CS042804	HIGH	-	1	-	SNV	BRCA2	EntrezGene	1101	protein_coding	YES	-	-	-	NP_000050.2	-	-	-	-	RefSeq	G	G	OK	-	-	-	-	22/26	-	-	NM_000059.3:c.8953+1G>T	-	-	-	-	-	-
1	NM_000059.3:c.8953+13A>G	13:32953665	G	675	NM_000059.3	Transcript	intron_variant	-	-	-	-	-	-	MODIFIER	-	1	-	SNV	BRCA2	EntrezGene	1101	protein_coding	YES	-	-	-	NP_000050.2	-	-	-	-	RefSeq	A	A	OK	-	-	-	-	22/26	-	-	NM_000059.3:c.8953+13A>G	-	-	-	-	-	-
1	NM_000059.3:c.8953+98T>C	13:32953750	C	675	NM_000059.3	Transcript	intron_variant	-	-	-	-	-	rs81002901	MODIFIER	-	1	-	SNV	BRCA2	EntrezGene	1101	protein_coding	YES	-	-	-	NP_000050.2	-	-	-	-	RefSeq	T	T	OK	-	-	-	-	22/26	-	-	NM_000059.3:c.8953+98T>C	-	-	0.0014	0	0.0043	0
1	NM_000059.3:c.8954-15T>G	13:32953872	G	675	NM_000059.3	Transcript	intron_variant	-	-	-	-	-	rs886040948	MODIFIER	-	1	-	SNV	BRCA2	EntrezGene	1101	protein_coding	YES	-	-	-	NP_000050.2	-	-	-	-	RefSeq	T	T	OK	-	-	-	-	22/26	-	-	NM_000059.3:c.8954-15T>G	-	-	-	-	-	-
1	NM_000059.3:c.8954-5A>G	13:32953882	G	675	NM_000059.3	Transcript	splice_region_variant,intron_variant	-	-	-	-	-	rs886040949	LOW	-	1	-	SNV	BRCA2	EntrezGene	1101	protein_coding	YES	-	-	-	NP_000050.2	-	-	-	-	RefSeq	A	A	OK	-	-	-	-	22/26	-	-	NM_000059.3:c.8954-5A>G	-	-	-	-	-	-
1	NM_000059.3:c.8954-3C>G	13:32953884	G	675	NM_000059.3	Transcript	splice_region_variant,intron_variant	-	-	-	-	-	rs81002844,CS124767	LOW	-	1	-	SNV	BRCA2	EntrezGene	1101	protein_coding	YES	-	-	-	NP_000050.2	-	-	-	-	RefSeq	C	C	OK	-	-	-	-	22/26	-	-	NM_000059.3:c.8954-3C>G	-	-	-	-	-	-
1	NM_000059.3:c.8954-1_8955delinsAA	13:32953886-32953888	AA	675	NM_000059.3	Transcript	splice_acceptor_variant,coding_sequence_variant	?-9182	?-8955	?-2985	-	-	rs276174916	HIGH	-	1	-	indel	BRCA2	EntrezGene	1101	protein_coding	YES	-	-	-	NP_000050.2	-	-	-	-	RefSeq	GTT	GTT	OK	-	-	-	23/27	22/26	-	-	NM_000059.3:c.8954-1_8955delinsAA	-	-	-	-	-	-
1	NM_000059.3:c.8962A>G	13:32953895	G	675	NM_000059.3	Transcript	missense_variant	9189	8962	2988	S/G	Agt/Ggt	rs80359147	MODERATE	-	1	-	SNV	BRCA2	EntrezGene	1101	protein_coding	YES	-	-	-	NP_000050.2	-	-	-	-	RefSeq	A	A	OK	-	deleterious(0)	possibly_damaging(0.756)	23/27	-	-	-	NM_000059.3:c.8962A>G	NP_000050.2:p.Ser2988Gly	-	-	-	-	-
1	NM_000059.3:c.8963G>A	13:32953896	A	675	NM_000059.3	Transcript	missense_variant	9190	8963	2988	S/N	aGt/aAt	rs778052683	MODERATE	-	1	-	SNV	BRCA2	EntrezGene	1101	protein_coding	YES	-	-	-	NP_000050.2	-	-	-	-	RefSeq	G	G	OK	-	tolerated(0.24)	benign(0.034)	23/27	-	-	-	NM_000059.3:c.8963G>A	NP_000050.2:p.Ser2988Asn	-	-	-	-	-
1	NM_000059.3:c.8965del	13:32953898	-	675	NM_000059.3	Transcript	frameshift_variant	9192	8965	2989	I/X	Att/tt	rs886040807	HIGH	-	1	-	deletion	BRCA2	EntrezGene	1101	protein_coding	YES	-	-	-	NP_000050.2	-	-	-	-	RefSeq	A	A	OK	-	-	-	23/27	-	-	-	NM_000059.3:c.8965del	NP_000050.2:p.Ile2989PhefsTer12	-	-	-	-	-
1	NM_000059.3:c.8972G>A	13:32953905	A	675	NM_000059.3	Transcript	missense_variant	9199	8972	2991	R/H	cGt/cAt	rs80359150	MODERATE	-	1	-	SNV	BRCA2	EntrezGene	1101	protein_coding	YES	-	-	-	NP_000050.2	-	-	-	-	RefSeq	G	G	OK	-	deleterious(0.03)	benign(0.306)	23/27	-	-	-	NM_000059.3:c.8972G>A	NP_000050.2:p.Arg2991His	-	-	-	-	-
1	NM_000059.3:c.9004G>A	13:32953937	A	675	NM_000059.3	Transcript	missense_variant	9231	9004	3002	E/K	Gaa/Aaa	rs80359152,CM065017	MODERATE	-	1	-	SNV	BRCA2	EntrezGene	1101	protein_coding	YES	-	-	-	NP_000050.2	-	-	-	-	RefSeq	G	G	OK	-	deleterious(0)	probably_damaging(1)	23/27	-	-	-	NM_000059.3:c.9004G>A	NP_000050.2:p.Glu3002Lys	-	-	-	-	-
1	NM_000059.3:c.9026_9030del	13:32953959-32953963	-	675	NM_000059.3	Transcript	frameshift_variant	9253-9257	9026-9030	3009-3010	YH/X	tATCAT/t	rs80359741	HIGH	-	1	-	deletion	BRCA2	EntrezGene	1101	protein_coding	YES	-	-	-	NP_000050.2	-	-	-	-	RefSeq	ATCAT	ATCAT	OK	-	-	-	23/27	-	-	-	NM_000059.3:c.9026_9030del	NP_000050.2:p.Tyr3009SerfsTer7	-	-	-	-	-
1	NM_000059.3:c.9038C>T	13:32953971	T	675	NM_000059.3	Transcript	missense_variant	9265	9038	3013	T/I	aCt/aTt	rs28897755,CM004193,COSM1740028,COSM1740029	MODERATE	-	1	-	SNV	BRCA2	EntrezGene	1101	protein_coding	YES	-	-	-	NP_000050.2	-	-	-	-	RefSeq	C	C	OK	-	tolerated(0.06)	benign(0.375)	23/27	-	-	-	NM_000059.3:c.9038C>T	NP_000050.2:p.Thr3013Ile	-	-	-	-	-
1	NM_000059.3:c.9087G>A	13:32954020	A	675	NM_000059.3	Transcript	synonymous_variant	9314	9087	3029	A	gcG/gcA	rs368576266,COSM5953148	LOW	-	1	-	SNV	BRCA2	EntrezGene	1101	protein_coding	YES	-	-	-	NP_000050.2	-	-	-	-	RefSeq	G	G	OK	-	-	-	23/27	-	-	-	NM_000059.3:c.9087G>A	NP_000050.2:p.Ala3029%3D	-	-	-	-	-
1	NM_000059.3:c.9104A>C	13:32954037	C	675	NM_000059.3	Transcript	missense_variant	9331	9104	3035	Y/S	tAt/tCt	rs80359165,CM087489,CM118443	MODERATE	-	1	-	SNV	BRCA2	EntrezGene	1101	protein_coding	YES	-	-	-	NP_000050.2	-	-	-	-	RefSeq	A	A	OK	-	deleterious(0)	probably_damaging(0.992)	23/27	-	-	-	NM_000059.3:c.9104A>C	NP_000050.2:p.Tyr3035Ser	-	-	-	-	-
1	NM_000059.3:c.9116C>T	13:32954049	T	675	NM_000059.3	Transcript	missense_variant,splice_region_variant	9343	9116	3039	P/L	cCg/cTg	rs80359167,CS020529	MODERATE	-	1	-	SNV	BRCA2	EntrezGene	1101	protein_coding	YES	-	-	-	NP_000050.2	-	-	-	-	RefSeq	C	C	OK	-	deleterious(0.03)	benign(0.055)	23/27	-	-	-	NM_000059.3:c.9116C>T	NP_000050.2:p.Pro3039Leu	-	-	-	-	-
1	NM_000059.3:c.9117G>A	13:32954050	A	675	NM_000059.3	Transcript	splice_region_variant,synonymous_variant	9344	9117	3039	P	ccG/ccA	rs28897756,CS004014	LOW	-	1	-	SNV	BRCA2	EntrezGene	1101	protein_coding	YES	-	-	-	NP_000050.2	-	-	-	-	RefSeq	G	G	OK	-	-	-	23/27	-	-	-	NM_000059.3:c.9117G>A	NP_000050.2:p.Pro3039%3D	-	-	-	-	-
1	NM_000059.3:c.9117+1G>A	13:32954051	A	675	NM_000059.3	Transcript	splice_donor_variant	-	-	-	-	-	rs81002802,CS994695,CS042805	HIGH	-	1	-	SNV	BRCA2	EntrezGene	1101	protein_coding	YES	-	-	-	NP_000050.2	-	-	-	-	RefSeq	G	G	OK	-	-	-	-	23/26	-	-	NM_000059.3:c.9117+1G>A	-	-	-	-	-	-
1	NM_000059.3:c.9117+1G>T	13:32954051	T	675	NM_000059.3	Transcript	splice_donor_variant	-	-	-	-	-	rs81002802,CS994695,CS042805	HIGH	-	1	-	SNV	BRCA2	EntrezGene	1101	protein_coding	YES	-	-	-	NP_000050.2	-	-	-	-	RefSeq	G	G	OK	-	-	-	-	23/26	-	-	NM_000059.3:c.9117+1G>T	-	-	-	-	-	-
1	NM_000059.3:c.9117+2T>A	13:32954052	A	675	NM_000059.3	Transcript	splice_donor_variant	-	-	-	-	-	rs397508038,CS081878	HIGH	-	1	-	SNV	BRCA2	EntrezGene	1101	protein_coding	YES	-	-	-	NP_000050.2	-	-	-	-	RefSeq	T	T	OK	-	-	-	-	23/26	-	-	NM_000059.3:c.9117+2T>A	-	-	-	-	-	-
1	NM_000059.3:c.9117+9C>T	13:32954059	T	675	NM_000059.3	Transcript	intron_variant	-	-	-	-	-	rs81002869	MODIFIER	-	1	-	SNV	BRCA2	EntrezGene	1101	protein_coding	YES	-	-	-	NP_000050.2	-	-	-	-	RefSeq	C	C	OK	-	-	-	-	23/26	-	-	NM_000059.3:c.9117+9C>T	-	-	-	-	-	-
1	NM_000059.3:c.9118-2A>G	13:32954142	G	675	NM_000059.3	Transcript	splice_acceptor_variant	-	-	-	-	-	rs81002862,CS971627,COSM3744130,COSM3744131	HIGH	-	1	-	SNV	BRCA2	EntrezGene	1101	protein_coding	YES	-	-	-	NP_000050.2	-	-	-	-	RefSeq	A	A	OK	-	-	-	-	23/26	-	-	NM_000059.3:c.9118-2A>G	-	-	-	-	-	-
1	NM_000059.3:c.9154C>T	13:32954180	T	675	NM_000059.3	Transcript	missense_variant	9381	9154	3052	R/W	Cgg/Tgg	rs45580035,CM082511	MODERATE	-	1	-	SNV	BRCA2	EntrezGene	1101	protein_coding	YES	-	-	-	NP_000050.2	-	-	-	-	RefSeq	C	C	OK	-	deleterious(0)	probably_damaging(1)	24/27	-	-	-	NM_000059.3:c.9154C>T	NP_000050.2:p.Arg3052Trp	-	-	-	-	-
1	NM_000059.3:c.9172A>G	13:32954198	G	675	NM_000059.3	Transcript	missense_variant	9399	9172	3058	S/G	Agc/Ggc	rs80359173	MODERATE	-	1	-	SNV	BRCA2	EntrezGene	1101	protein_coding	YES	-	-	-	NP_000050.2	-	-	-	-	RefSeq	A	A	OK	-	tolerated(0.32)	benign(0.001)	24/27	-	-	-	NM_000059.3:c.9172A>G	NP_000050.2:p.Ser3058Gly	-	-	-	-	-
1	NM_000059.3:c.9213G>T	13:32954239	T	675	NM_000059.3	Transcript	missense_variant	9440	9213	3071	E/D	gaG/gaT	rs80359184	MODERATE	-	1	-	SNV	BRCA2	EntrezGene	1101	protein_coding	YES	-	-	-	NP_000050.2	-	-	-	-	RefSeq	G	G	OK	-	deleterious(0)	probably_damaging(0.999)	24/27	-	-	-	NM_000059.3:c.9213G>T	NP_000050.2:p.Glu3071Asp	-	-	-	-	-
1	NM_000059.3:c.9249_9256+8del	13:32954275-32954290	-	675	NM_000059.3	Transcript	splice_donor_variant,coding_sequence_variant,intron_variant	9476-?	9249-?	3083-?	-	-	-	HIGH	-	1	-	deletion	BRCA2	EntrezGene	1101	protein_coding	YES	-	-	-	NP_000050.2	-	-	-	-	RefSeq	AAAAACAGGTAATGCA	AAAAACAGGTAATGCA	OK	-	-	-	24/27	24/26	-	-	NM_000059.3:c.9249_9256+8del	-	-	-	-	-	-
1	NM_000059.3:c.9256G>T	13:32954282	T	675	NM_000059.3	Transcript	stop_gained,splice_region_variant	9483	9256	3086	G/*	Gga/Tga	rs80359192,CS124775	HIGH	-	1	-	SNV	BRCA2	EntrezGene	1101	protein_coding	YES	-	-	-	NP_000050.2	-	-	-	-	RefSeq	G	G	OK	-	-	-	24/27	-	-	-	NM_000059.3:c.9256G>T	NP_000050.2:p.Gly3086Ter	-	-	-	-	-
1	NM_000059.3:c.9256+1G>A	13:32954283	A	675	NM_000059.3	Transcript	splice_donor_variant	-	-	-	-	-	rs81002883,CS034460	HIGH	-	1	-	SNV	BRCA2	EntrezGene	1101	protein_coding	YES	-	-	-	NP_000050.2	-	-	-	-	RefSeq	G	G	OK	-	-	-	-	24/26	-	-	NM_000059.3:c.9256+1G>A	-	-	-	-	-	-
1	NM_000059.3:c.9257-113T>G	13:32968713	G	675	NM_000059.3	Transcript	intron_variant	-	-	-	-	-	rs191553604	MODIFIER	-	1	-	SNV	BRCA2	EntrezGene	1101	protein_coding	YES	-	-	-	NP_000050.2	-	-	-	-	RefSeq	T	T	OK	-	-	-	-	24/26	-	-	NM_000059.3:c.9257-113T>G	-	-	0.0026	0	0.0029	0
1	NM_000059.3:c.9257-83G>A	13:32968743	A	675	NM_000059.3	Transcript	intron_variant	-	-	-	-	-	rs9595456	MODIFIER	-	1	-	SNV	BRCA2	EntrezGene	1101	protein_coding	YES	-	-	-	NP_000050.2	-	-	-	-	RefSeq	G	G	OK	-	-	-	-	24/26	-	-	NM_000059.3:c.9257-83G>A	-	-	0.0505	0.1392	0.062	0.0208
1	NM_000059.3:c.9257-18C>A	13:32968808	A	675	NM_000059.3	Transcript	intron_variant	-	-	-	-	-	rs81002807	MODIFIER	-	1	-	SNV	BRCA2	EntrezGene	1101	protein_coding	YES	-	-	-	NP_000050.2	-	-	-	-	RefSeq	C	C	OK	-	-	-	-	24/26	-	-	NM_000059.3:c.9257-18C>A	-	-	-	-	-	-
1	NM_000059.3:c.9257-16T>C	13:32968810	C	675	NM_000059.3	Transcript	intron_variant	-	-	-	-	-	rs11571818	MODIFIER	-	1	-	SNV	BRCA2	EntrezGene	1101	protein_coding	YES	-	-	-	NP_000050.2	-	-	-	-	RefSeq	T	T	OK	-	-	-	-	24/26	-	-	NM_000059.3:c.9257-16T>C	-	-	0.0044	0.0008	0.0029	0
1	NM_000059.3:c.9257-10dup	13:32968816-32968817	T	675	NM_000059.3	Transcript	intron_variant	-	-	-	-	-	rs276174920	MODIFIER	-	1	-	insertion	BRCA2	EntrezGene	1101	protein_coding	YES	-	-	-	NP_000050.2	-	-	-	-	RefSeq	-	-	OK	-	-	-	-	24/26	-	-	NM_000059.3:c.9257-10dup	-	-	-	-	-	-
1	NM_000059.3:c.9257-1G>C	13:32968825	C	675	NM_000059.3	Transcript	splice_acceptor_variant	-	-	-	-	-	rs81002889,CS075080,CS107807	HIGH	-	1	-	SNV	BRCA2	EntrezGene	1101	protein_coding	YES	-	-	-	NP_000050.2	-	-	-	-	RefSeq	G	G	OK	-	-	-	-	24/26	-	-	NM_000059.3:c.9257-1G>C	-	-	-	-	-	-
1	NM_000059.3:c.9501+3A>T	13:32969073	T	675	NM_000059.3	Transcript	splice_region_variant,intron_variant	-	-	-	-	-	rs61757642,CS083876	LOW	-	1	-	SNV	BRCA2	EntrezGene	1101	protein_coding	YES	-	-	-	NP_000050.2	-	-	-	-	RefSeq	A	A	OK	-	-	-	-	25/26	-	-	NM_000059.3:c.9501+3A>T	-	-	-	-	-	-
1	NM_000059.3:c.9501+4A>G	13:32969074	G	675	NM_000059.3	Transcript	splice_region_variant,intron_variant	-	-	-	-	-	rs81002848,COSM6042740,COSM6042741	LOW	-	1	-	SNV	BRCA2	EntrezGene	1101	protein_coding	YES	-	-	-	NP_000050.2	-	-	-	-	RefSeq	A	A	OK	-	-	-	-	25/26	-	-	NM_000059.3:c.9501+4A>G	-	-	-	-	-	-
1	NM_000059.3:c.9501+9A>C	13:32969079	C	675	NM_000059.3	Transcript	intron_variant	-	-	-	-	-	rs81002867	MODIFIER	-	1	-	SNV	BRCA2	EntrezGene	1101	protein_coding	YES	-	-	-	NP_000050.2	-	-	-	-	RefSeq	A	A	OK	-	-	-	-	25/26	-	-	NM_000059.3:c.9501+9A>C	-	-	-	-	-	-
1	NM_000059.3:c.9502-12T>G	13:32971023	G	675	NM_000059.3	Transcript	intron_variant	-	-	-	-	-	rs81002803,CS971628	MODIFIER	-	1	-	SNV	BRCA2	EntrezGene	1101	protein_coding	YES	-	-	-	NP_000050.2	-	-	-	-	RefSeq	T	T	OK	-	-	-	-	25/26	-	-	NM_000059.3:c.9502-12T>G	-	-	-	-	-	-
1	NM_000059.3:c.9502-2A>C	13:32971033	C	675	NM_000059.3	Transcript	splice_acceptor_variant	-	-	-	-	-	rs81002868	HIGH	-	1	-	SNV	BRCA2	EntrezGene	1101	protein_coding	YES	-	-	-	NP_000050.2	-	-	-	-	RefSeq	A	A	OK	-	-	-	-	25/26	-	-	NM_000059.3:c.9502-2A>C	-	-	-	-	-	-
1	NM_000059.3:c.9552G>C	13:32971085	C	675	NM_000059.3	Transcript	synonymous_variant	9779	9552	3184	L	ctG/ctC	-	LOW	-	1	-	SNV	BRCA2	EntrezGene	1101	protein_coding	YES	-	-	-	NP_000050.2	-	-	-	-	RefSeq	G	G	OK	-	-	-	26/27	-	-	-	NM_000059.3:c.9552G>C	NP_000050.2:p.Leu3184%3D	-	-	-	-	-
1	NM_000059.3:c.9648+106del	13:32971287	-	675	NM_000059.3	Transcript	intron_variant	-	-	-	-	-	rs276174928	MODIFIER	-	1	-	deletion	BRCA2	EntrezGene	1101	protein_coding	YES	-	-	-	NP_000050.2	-	-	-	-	RefSeq	T	T	OK	-	-	-	-	26/26	-	-	NM_000059.3:c.9648+106del	-	-	-	-	-	-
1	NM_000059.3:c.9649-2A>G	13:32972297	G	675	NM_000059.3	Transcript	splice_acceptor_variant	-	-	-	-	-	rs81002895	HIGH	-	1	-	SNV	BRCA2	EntrezGene	1101	protein_coding	YES	-	-	-	NP_000050.2	-	-	-	-	RefSeq	A	A	OK	-	-	-	-	26/26	-	-	NM_000059.3:c.9649-2A>G	-	-	-	-	-	-
1	NM_000059.3:c.9698G>T	13:32972348	T	675	NM_000059.3	Transcript	missense_variant	9925	9698	3233	C/F	tGt/tTt	rs398122620	MODERATE	-	1	-	SNV	BRCA2	EntrezGene	1101	protein_coding	YES	-	-	-	NP_000050.2	-	-	-	-	RefSeq	G	G	OK	-	deleterious(0.02)	possibly_damaging(0.452)	27/27	-	-	-	NM_000059.3:c.9698G>T	NP_000050.2:p.Cys3233Phe	-	-	-	-	-
1	NM_000059.3:c.9976A>T	13:32972626	T	675	NM_000059.3	Transcript	stop_gained	10203	9976	3326	K/*	Aaa/Taa	rs11571833,CM993644,COSM4984873	HIGH	-	1	-	SNV	BRCA2	EntrezGene	1101	protein_coding	YES	-	-	-	NP_000050.2	-	-	-	-	RefSeq	A	A	OK	-	-	-	27/27	-	-	-	NM_000059.3:c.9976A>T	NP_000050.2:p.Lys3326Ter	-	0.0044	0.0008	0.0029	0
1	NM_007294.3:c.5513T>G	17:41197774	C	672	NM_007294.3	Transcript	missense_variant	5745	5513	1838	V/G	gTg/gGg	rs80357107,CM086011	MODERATE	-	-1	-	SNV	BRCA1	EntrezGene	1100	protein_coding	-	-	-	-	NP_009225.1	-	-	-	-	RefSeq	A	A	OK	-	deleterious(0)	probably_damaging(0.998)	23/23	-	-	-	NM_007294.3:c.5513T>G	NP_009225.1:p.Val1838Gly	-	-	-	-	-
1	NM_007294.3:c.5468-5T>A	17:41197824	T	672	NM_007294.3	Transcript	splice_region_variant,intron_variant	-	-	-	-	-	-	LOW	-	-1	-	SNV	BRCA1	EntrezGene	1100	protein_coding	-	-	-	-	NP_009225.1	-	-	-	-	RefSeq	A	A	OK	-	-	-	-	22/22	-	-	NM_007294.3:c.5468-5T>A	-	-	-	-	-	-
1	NM_007294.3:c.5468-10C>A	17:41197829	T	672	NM_007294.3	Transcript	intron_variant	-	-	-	-	-	rs8176316,CS086718	MODIFIER	-	-1	-	SNV	BRCA1	EntrezGene	1100	protein_coding	-	-	-	-	NP_009225.1	-	-	-	-	RefSeq	G	G	OK	-	-	-	-	22/22	-	-	NM_007294.3:c.5468-10C>A	-	-	0.0056	0.0212	0	0
1	NM_007294.3:c.5467+5G>C	17:41199655	G	672	NM_007294.3	Transcript	splice_region_variant,intron_variant	-	-	-	-	-	rs397509287	LOW	-	-1	-	SNV	BRCA1	EntrezGene	1100	protein_coding	-	-	-	-	NP_009225.1	-	-	-	-	RefSeq	C	C	OK	-	-	-	-	22/22	-	-	NM_007294.3:c.5467+5G>C	-	-	-	-	-	-
1	NM_007294.3:c.5467+1G>A	17:41199659	T	672	NM_007294.3	Transcript	splice_donor_variant	-	-	-	-	-	rs80358145,CS014125	HIGH	-	-1	-	SNV	BRCA1	EntrezGene	1100	protein_coding	-	-	-	-	NP_009225.1	-	-	-	-	RefSeq	C	C	OK	-	-	-	-	22/22	-	-	NM_007294.3:c.5467+1G>A	-	-	-	-	-	-
1	NM_007294.3:c.5467G>A	17:41199660	T	672	NM_007294.3	Transcript	missense_variant,splice_region_variant	5699	5467	1823	A/T	Gca/Aca	rs80357212,CM119469,CS023469,COSM5575266,COSM5575267	MODERATE	-	-1	-	SNV	BRCA1	EntrezGene	1100	protein_coding	-	-	-	-	NP_009225.1	-	-	-	-	RefSeq	C	C	OK	-	tolerated(0.11)	benign(0.182)	22/23	-	-	-	NM_007294.3:c.5467G>A	NP_009225.1:p.Ala1823Thr	-	-	-	-	-
1	NM_007294.3:c.5408G>C	17:41199719	G	672	NM_007294.3	Transcript	missense_variant,splice_region_variant	5640	5408	1803	G/A	gGt/gCt	rs80357149,CS1211732	MODERATE	-	-1	-	SNV	BRCA1	EntrezGene	1100	protein_coding	-	-	-	-	NP_009225.1	-	-	-	-	RefSeq	C	C	OK	-	tolerated(0.14)	benign(0.048)	22/23	-	-	-	NM_007294.3:c.5408G>C	NP_009225.1:p.Gly1803Ala	-	-	-	-	-
1	NM_007294.3:c.5407-2A>G	17:41199722	C	672	NM_007294.3	Transcript	splice_acceptor_variant	-	-	-	-	-	rs80358002,CS032687	HIGH	-	-1	-	SNV	BRCA1	EntrezGene	1100	protein_coding	-	-	-	-	NP_009225.1	-	-	-	-	RefSeq	T	T	OK	-	-	-	-	21/22	-	-	NM_007294.3:c.5407-2A>G	-	-	-	-	-	-
1	NM_007294.3:c.5406+9T>C	17:41201129	G	672	NM_007294.3	Transcript	intron_variant	-	-	-	-	-	rs80358040	MODIFIER	-	-1	-	SNV	BRCA1	EntrezGene	1100	protein_coding	-	-	-	-	NP_009225.1	-	-	-	-	RefSeq	A	A	OK	-	-	-	-	21/22	-	-	NM_007294.3:c.5406+9T>C	-	-	-	-	-	-
1	NM_007294.3:c.5406+8T>C	17:41201130	G	672	NM_007294.3	Transcript	splice_region_variant,intron_variant	-	-	-	-	-	rs55946644	LOW	-	-1	-	SNV	BRCA1	EntrezGene	1100	protein_coding	-	-	-	-	NP_009225.1	-	-	-	-	RefSeq	A	A	OK	-	-	-	-	21/22	-	-	NM_007294.3:c.5406+8T>C	-	-	0.005	0.0159	0.0058	0
1	NM_007294.3:c.5406+5G>A	17:41201133	T	672	NM_007294.3	Transcript	splice_region_variant,intron_variant	-	-	-	-	-	rs80358073,CS971625,CS127227	LOW	-	-1	-	SNV	BRCA1	EntrezGene	1100	protein_coding	-	-	-	-	NP_009225.1	-	-	-	-	RefSeq	C	C	OK	-	-	-	-	21/22	-	-	NM_007294.3:c.5406+5G>A	-	-	-	-	-	-
1	NM_007294.3:c.5406+5G>C	17:41201133	G	672	NM_007294.3	Transcript	splice_region_variant,intron_variant	-	-	-	-	-	rs80358073,CS971625,CS127227	LOW	-	-1	-	SNV	BRCA1	EntrezGene	1100	protein_coding	-	-	-	-	NP_009225.1	-	-	-	-	RefSeq	C	C	OK	-	-	-	-	21/22	-	-	NM_007294.3:c.5406+5G>C	-	-	-	-	-	-
1	NM_007294.3:c.5406+4A>G	17:41201134	C	672	NM_007294.3	Transcript	splice_region_variant,intron_variant	-	-	-	-	-	rs397509279,CS1211730,COSM165989	LOW	-	-1	-	SNV	BRCA1	EntrezGene	1100	protein_coding	-	-	-	-	NP_009225.1	-	-	-	-	RefSeq	T	T	OK	-	-	-	-	21/22	-	-	NM_007294.3:c.5406+4A>G	-	-	-	-	-	-
1	NM_007294.3:c.5406+2del	17:41201136	-	672	NM_007294.3	Transcript	splice_donor_variant	-	-	-	-	-	rs273901765	HIGH	-	-1	-	deletion	BRCA1	EntrezGene	1100	protein_coding	-	-	-	-	NP_009225.1	-	-	-	-	RefSeq	A	A	OK	-	-	-	-	21/22	-	-	NM_007294.3:c.5406+2del	-	-	-	-	-	-
1	NM_007294.3:c.5406+3A>T	17:41201135	A	672	NM_007294.3	Transcript	splice_region_variant,intron_variant	-	-	-	-	-	rs397509278,CD128311,CS1211729	LOW	-	-1	-	SNV	BRCA1	EntrezGene	1100	protein_coding	-	-	-	-	NP_009225.1	-	-	-	-	RefSeq	T	T	OK	-	-	-	-	21/22	-	-	NM_007294.3:c.5406+3A>T	-	-	-	-	-	-
1	NM_007294.3:c.5406+2T>C	17:41201136	G	672	NM_007294.3	Transcript	splice_donor_variant	-	-	-	-	-	-	HIGH	-	-1	-	SNV	BRCA1	EntrezGene	1100	protein_coding	-	-	-	-	NP_009225.1	-	-	-	-	RefSeq	A	A	OK	-	-	-	-	21/22	-	-	NM_007294.3:c.5406+2T>C	-	-	-	-	-	-
1	NM_007294.3:c.5334T>C	17:41201210	G	672	NM_007294.3	Transcript	splice_region_variant,synonymous_variant	5566	5334	1778	D	gaT/gaC	rs754152768	LOW	-	-1	-	SNV	BRCA1	EntrezGene	1100	protein_coding	-	-	-	-	NP_009225.1	-	-	-	-	RefSeq	A	A	OK	-	-	-	21/23	-	-	-	NM_007294.3:c.5334T>C	NP_009225.1:p.Asp1778%3D	-	-	-	-	-
1	NM_007294.3:c.5333A>G	17:41201211	C	672	NM_007294.3	Transcript	missense_variant,splice_region_variant	5565	5333	1778	D/G	gAt/gGt	rs80357041	MODERATE	-	-1	-	SNV	BRCA1	EntrezGene	1100	protein_coding	-	-	-	-	NP_009225.1	-	-	-	-	RefSeq	T	T	OK	-	tolerated(0.18)	benign(0.364)	21/23	-	-	-	NM_007294.3:c.5333A>G	NP_009225.1:p.Asp1778Gly	-	-	-	-	-
1	NM_007294.3:c.5333-1G>T	17:41201212	A	672	NM_007294.3	Transcript	splice_acceptor_variant	-	-	-	-	-	rs80358126,CS1211726,CS0910594,CS107814,COSM4875683,COSM979726	HIGH	-	-1	-	SNV	BRCA1	EntrezGene	1100	protein_coding	-	-	-	-	NP_009225.1	-	-	-	-	RefSeq	C	C	OK	-	-	-	-	20/22	-	-	NM_007294.3:c.5333-1G>T	-	-	-	-	-	-
1	NM_007294.3:c.5333-3T>G	17:41201214	C	672	NM_007294.3	Transcript	splice_region_variant,intron_variant	-	-	-	-	-	rs397509265	LOW	-	-1	-	SNV	BRCA1	EntrezGene	1100	protein_coding	-	-	-	-	NP_009225.1	-	-	-	-	RefSeq	A	A	OK	-	-	-	-	20/22	-	-	NM_007294.3:c.5333-3T>G	-	-	-	-	-	-
1	NM_007294.3:c.5333-6T>G	17:41201217	C	672	NM_007294.3	Transcript	splice_region_variant,intron_variant	-	-	-	-	-	rs397509266,CS021728	LOW	-	-1	-	SNV	BRCA1	EntrezGene	1100	protein_coding	-	-	-	-	NP_009225.1	-	-	-	-	RefSeq	A	A	OK	-	-	-	-	20/22	-	-	NM_007294.3:c.5333-6T>G	-	-	-	-	-	-
1	NM_007294.3:c.5333-8C>T	17:41201219	A	672	NM_007294.3	Transcript	splice_region_variant,intron_variant	-	-	-	-	-	rs80358084	LOW	-	-1	-	SNV	BRCA1	EntrezGene	1100	protein_coding	-	-	-	-	NP_009225.1	-	-	-	-	RefSeq	G	G	OK	-	-	-	-	20/22	-	-	NM_007294.3:c.5333-8C>T	-	-	-	-	-	-
1	NM_007294.3:c.5332+15G>C	17:41203065	G	672	NM_007294.3	Transcript	intron_variant	-	-	-	-	-	rs80358148	MODIFIER	-	-1	-	SNV	BRCA1	EntrezGene	1100	protein_coding	-	-	-	-	NP_009225.1	-	-	-	-	RefSeq	C	C	OK	-	-	-	-	20/22	-	-	NM_007294.3:c.5332+15G>C	-	-	-	-	-	-
1	NM_007294.3:c.5332+13G>T	17:41203067	A	672	NM_007294.3	Transcript	intron_variant	-	-	-	-	-	rs372391060	MODIFIER	-	-1	-	SNV	BRCA1	EntrezGene	1100	protein_coding	-	-	-	-	NP_009225.1	-	-	-	-	RefSeq	C	C	OK	-	-	-	-	20/22	-	-	NM_007294.3:c.5332+13G>T	-	-	-	-	-	-
1	NM_007294.3:c.5331_5332+1delinsCAACAT	17:41203079-41203081	ATGTTG	672	NM_007294.3	Transcript	splice_donor_variant,coding_sequence_variant	5563-?	5331-?	1777-?	-	-	rs878853286	HIGH	-	-1	-	indel	BRCA1	EntrezGene	1100	protein_coding	-	-	-	-	NP_009225.1	-	-	-	-	RefSeq	CCT	CCT	OK	-	-	-	20/23	20/22	-	-	NM_007294.3:c.5331_5332+1delinsCAACAT	-	-	-	-	-	-
1	NM_007294.3:c.5332+1G>A	17:41203079	T	672	NM_007294.3	Transcript	splice_donor_variant	-	-	-	-	-	rs80358041,CD098005,CS004527,CS065528	HIGH	-	-1	-	SNV	BRCA1	EntrezGene	1100	protein_coding	-	-	-	-	NP_009225.1	-	-	-	-	RefSeq	C	C	OK	-	-	-	-	20/22	-	-	NM_007294.3:c.5332+1G>A	-	-	-	-	-	-
1	NM_007294.3:c.5332G>A	17:41203080	T	672	NM_007294.3	Transcript	missense_variant,splice_region_variant	5564	5332	1778	D/N	Gat/Aat	rs80357112,CM110503,CM984016,CS014608	MODERATE	-	-1	-	SNV	BRCA1	EntrezGene	1100	protein_coding	-	-	-	-	NP_009225.1	-	-	-	-	RefSeq	C	C	OK	-	deleterious(0.01)	benign(0.013)	20/23	-	-	-	NM_007294.3:c.5332G>A	NP_009225.1:p.Asp1778Asn	-	-	-	-	-
1	NM_007294.3:c.5332G>T	17:41203080	A	672	NM_007294.3	Transcript	missense_variant,splice_region_variant	5564	5332	1778	D/Y	Gat/Tat	rs80357112,CM110503,CM984016,CS014608	MODERATE	-	-1	-	SNV	BRCA1	EntrezGene	1100	protein_coding	-	-	-	-	NP_009225.1	-	-	-	-	RefSeq	C	C	OK	-	deleterious(0)	possibly_damaging(0.812)	20/23	-	-	-	NM_007294.3:c.5332G>T	NP_009225.1:p.Asp1778Tyr	-	-	-	-	-
1	NM_007294.3:c.5278-1G>A	17:41203135	T	672	NM_007294.3	Transcript	splice_acceptor_variant	-	-	-	-	-	rs80358099,CS971624,CS973718,CS021726,COSM24520	HIGH	-	-1	-	SNV	BRCA1	EntrezGene	1100	protein_coding	-	-	-	-	NP_009225.1	-	-	-	-	RefSeq	C	C	OK	-	-	-	-	19/22	-	-	NM_007294.3:c.5278-1G>A	-	-	-	-	-	-
1	NM_007294.3:c.5278-2del	17:41203136	-	672	NM_007294.3	Transcript	splice_acceptor_variant	-	-	-	-	-	rs878853285,CD131766,CS125439	HIGH	-	-1	-	deletion	BRCA1	EntrezGene	1100	protein_coding	-	-	-	-	NP_009225.1	-	-	-	-	RefSeq	T	T	OK	-	-	-	-	19/22	-	-	NM_007294.3:c.5278-2del	-	-	-	-	-	-
1	NM_007294.3:c.5278-6_5278-4del	17:41203138-41203140	-	672	NM_007294.3	Transcript	splice_region_variant,intron_variant	-	-	-	-	-	rs397509254	LOW	-	-1	-	deletion	BRCA1	EntrezGene	1100	protein_coding	-	-	-	-	NP_009225.1	-	-	-	-	RefSeq	GAA	GAA	OK	-	-	-	-	19/22	-	-	NM_007294.3:c.5278-6_5278-4del	-	-	-	-	-	-
1	NM_007294.3:c.5278-14C>G	17:41203148	C	672	NM_007294.3	Transcript	intron_variant	-	-	-	-	-	rs80358105	MODIFIER	-	-1	-	SNV	BRCA1	EntrezGene	1100	protein_coding	-	-	-	-	NP_009225.1	-	-	-	-	RefSeq	G	G	OK	-	-	-	-	19/22	-	-	NM_007294.3:c.5278-14C>G	-	-	-	-	-	-
1	NM_007294.3:c.5277+15C>T	17:41209054	A	672	NM_007294.3	Transcript	intron_variant	-	-	-	-	-	rs535279193	MODIFIER	-	-1	-	SNV	BRCA1	EntrezGene	1100	protein_coding	-	-	-	-	NP_009225.1	-	-	-	-	RefSeq	G	G	OK	-	-	-	-	19/22	-	-	NM_007294.3:c.5277+15C>T	-	-	-	-	-	-
1	NM_007294.3:c.5277+6G>C	17:41209063	G	672	NM_007294.3	Transcript	splice_region_variant,intron_variant	-	-	-	-	-	-	LOW	-	-1	-	SNV	BRCA1	EntrezGene	1100	protein_coding	-	-	-	-	NP_009225.1	-	-	-	-	RefSeq	C	C	OK	-	-	-	-	19/22	-	-	NM_007294.3:c.5277+6G>C	-	-	-	-	-	-
1	NM_007294.3:c.5277+1G>A	17:41209068	T	672	NM_007294.3	Transcript	splice_donor_variant	-	-	-	-	-	rs80358150,CS021727,CS013998,COSM35895	HIGH	-	-1	-	SNV	BRCA1	EntrezGene	1100	protein_coding	-	-	-	-	NP_009225.1	-	-	-	-	RefSeq	C	C	OK	-	-	-	-	19/22	-	-	NM_007294.3:c.5277+1G>A	-	-	-	-	-	-
1	NM_007294.3:c.5194-1G>T	17:41209153	A	672	NM_007294.3	Transcript	splice_acceptor_variant	-	-	-	-	-	rs80358173,CS1211725	HIGH	-	-1	-	SNV	BRCA1	EntrezGene	1100	protein_coding	-	-	-	-	NP_009225.1	-	-	-	-	RefSeq	C	C	OK	-	-	-	-	18/22	-	-	NM_007294.3:c.5194-1G>T	-	-	-	-	-	-
1	NM_007294.3:c.5194-12G>A	17:41209164	T	672	NM_007294.3	Transcript	intron_variant	-	-	-	-	-	rs80358079,CS075076	MODIFIER	-	-1	-	SNV	BRCA1	EntrezGene	1100	protein_coding	-	-	-	-	NP_009225.1	-	-	-	-	RefSeq	C	C	OK	-	-	-	-	18/22	-	-	NM_007294.3:c.5194-12G>A	-	-	-	-	-	-
1	NM_007294.3:c.5194-18G>A	17:41209170	T	672	NM_007294.3	Transcript	intron_variant	-	-	-	-	-	-	MODIFIER	-	-1	-	SNV	BRCA1	EntrezGene	1100	protein_coding	-	-	-	-	NP_009225.1	-	-	-	-	RefSeq	C	C	OK	-	-	-	-	18/22	-	-	NM_007294.3:c.5194-18G>A	-	-	-	-	-	-
1	NM_007294.3:c.5193+2del	17:41215348	-	672	NM_007294.3	Transcript	splice_donor_variant	-	-	-	-	-	rs273901751,CD993686,CS1211724	HIGH	-	-1	-	deletion	BRCA1	EntrezGene	1100	protein_coding	-	-	-	-	NP_009225.1	-	-	-	-	RefSeq	A	A	OK	-	-	-	-	18/22	-	-	NM_007294.3:c.5193+2del	-	-	-	-	-	-
1	NM_007294.3:c.5193+1del	17:41215349	-	672	NM_007294.3	Transcript	splice_donor_variant	-	-	-	-	-	rs397509236,CD123578,CS128306	HIGH	-	-1	-	deletion	BRCA1	EntrezGene	1100	protein_coding	-	-	-	-	NP_009225.1	-	-	-	-	RefSeq	C	C	OK	-	-	-	-	18/22	-	-	NM_007294.3:c.5193+1del	-	-	-	-	-	-
1	NM_007294.3:c.5193+2T>G	17:41215348	C	672	NM_007294.3	Transcript	splice_donor_variant	-	-	-	-	-	rs886040915,CD993686,CS1211724	HIGH	-	-1	-	SNV	BRCA1	EntrezGene	1100	protein_coding	-	-	-	-	NP_009225.1	-	-	-	-	RefSeq	A	A	OK	-	-	-	-	18/22	-	-	NM_007294.3:c.5193+2T>G	-	-	-	-	-	-
1	NM_007294.3:c.5154G>T	17:41215389	A	672	NM_007294.3	Transcript	missense_variant,splice_region_variant	5386	5154	1718	W/C	tgG/tgT	rs80357239,CM973717	MODERATE	-	-1	-	SNV	BRCA1	EntrezGene	1100	protein_coding	-	-	-	-	NP_009225.1	-	-	-	-	RefSeq	C	C	OK	-	deleterious(0)	possibly_damaging(0.787)	18/23	-	-	-	NM_007294.3:c.5154G>T	NP_009225.1:p.Trp1718Cys	-	-	-	-	-
1	NM_007294.3:c.5153G>C	17:41215390	G	672	NM_007294.3	Transcript	missense_variant,splice_region_variant	5385	5153	1718	W/S	tGg/tCg	rs41293461,CM980232,CM133532,CM041711,COSM5607947,COSM5607948	MODERATE	-	-1	-	SNV	BRCA1	EntrezGene	1100	protein_coding	-	-	-	-	NP_009225.1	-	-	-	-	RefSeq	C	C	OK	-	deleterious(0)	benign(0.019)	18/23	-	-	-	NM_007294.3:c.5153G>C	NP_009225.1:p.Trp1718Ser	-	-	-	-	-
1	NM_007294.3:c.5153-1G>A	17:41215391	T	672	NM_007294.3	Transcript	splice_acceptor_variant	-	-	-	-	-	rs80358137,CS000586,CS961493,CS993672,COSM4861595,COSM706230	HIGH	-	-1	-	SNV	BRCA1	EntrezGene	1100	protein_coding	-	-	-	-	NP_009225.1	-	-	-	-	RefSeq	C	C	OK	-	-	-	-	17/22	-	-	NM_007294.3:c.5153-1G>A	-	-	-	-	-	-
1	NM_007294.3:c.5153-2del	17:41215392	-	672	NM_007294.3	Transcript	splice_acceptor_variant	-	-	-	-	-	rs273901746,CD003507	HIGH	-	-1	-	deletion	BRCA1	EntrezGene	1100	protein_coding	-	-	-	-	NP_009225.1	-	-	-	-	RefSeq	T	T	OK	-	-	-	-	17/22	-	-	NM_007294.3:c.5153-2del	-	-	-	-	-	-
1	NM_007294.3:c.5153-6C>A	17:41215396	T	672	NM_007294.3	Transcript	splice_region_variant,intron_variant	-	-	-	-	-	rs80358129,COSM5910902,COSM5910903	LOW	-	-1	-	SNV	BRCA1	EntrezGene	1100	protein_coding	-	-	-	-	NP_009225.1	-	-	-	-	RefSeq	G	G	OK	-	-	-	-	17/22	-	-	NM_007294.3:c.5153-6C>A	-	-	-	-	-	-
1	NM_007294.3:c.5152+85del	17:41215806	-	672	NM_007294.3	Transcript	intron_variant	-	-	-	-	-	rs8176259	MODIFIER	-	-1	-	deletion	BRCA1	EntrezGene	1100	protein_coding	-	-	-	-	NP_009225.1	-	-	-	-	RefSeq	A	A	OK	-	-	-	-	17/22	-	-	NM_007294.3:c.5152+85del	-	-	0.0252	0.0946	0.0014	0
1	NM_007294.3:c.5152+10A>G	17:41215881	C	672	NM_007294.3	Transcript	intron_variant	-	-	-	-	-	rs80358114	MODIFIER	-	-1	-	SNV	BRCA1	EntrezGene	1100	protein_coding	-	-	-	-	NP_009225.1	-	-	-	-	RefSeq	T	T	OK	-	-	-	-	17/22	-	-	NM_007294.3:c.5152+10A>G	-	-	-	-	-	-
1	NM_007294.3:c.5152+5G>A	17:41215886	T	672	NM_007294.3	Transcript	splice_region_variant,intron_variant	-	-	-	-	-	rs80358165,CS032686	LOW	-	-1	-	SNV	BRCA1	EntrezGene	1100	protein_coding	-	-	-	-	NP_009225.1	-	-	-	-	RefSeq	C	C	OK	-	-	-	-	17/22	-	-	NM_007294.3:c.5152+5G>A	-	-	-	-	-	-
1	NM_007294.3:c.5152+1G>C	17:41215890	G	672	NM_007294.3	Transcript	splice_donor_variant	-	-	-	-	-	rs80358094,CS982091,CS951359,CS1212446	HIGH	-	-1	-	SNV	BRCA1	EntrezGene	1100	protein_coding	-	-	-	-	NP_009225.1	-	-	-	-	RefSeq	C	C	OK	-	-	-	-	17/22	-	-	NM_007294.3:c.5152+1G>C	-	-	-	-	-	-
1	NM_007294.3:c.5144G>A	17:41215899	T	672	NM_007294.3	Transcript	missense_variant	5376	5144	1715	S/N	aGc/aAc	rs45444999,CM994457	MODERATE	-	-1	-	SNV	BRCA1	EntrezGene	1100	protein_coding	-	-	-	-	NP_009225.1	-	-	-	-	RefSeq	C	C	OK	-	deleterious(0)	benign(0.112)	17/23	-	-	-	NM_007294.3:c.5144G>A	NP_009225.1:p.Ser1715Asn	-	-	-	-	-
1	NM_007294.3:c.5125G>A	17:41215918	T	672	NM_007294.3	Transcript	missense_variant	5357	5125	1709	G/R	Gga/Aga	rs886038197	MODERATE	-	-1	-	SNV	BRCA1	EntrezGene	1100	protein_coding	-	-	-	-	NP_009225.1	-	-	-	-	RefSeq	C	C	OK	-	deleterious(0)	benign(0.263)	17/23	-	-	-	NM_007294.3:c.5125G>A	NP_009225.1:p.Gly1709Arg	-	-	-	-	-
1	NM_007294.3:c.5124G>A	17:41215919	T	672	NM_007294.3	Transcript	synonymous_variant	5356	5124	1708	A	gcG/gcA	rs1057520432	LOW	-	-1	-	SNV	BRCA1	EntrezGene	1100	protein_coding	-	-	-	-	NP_009225.1	-	-	-	-	RefSeq	C	C	OK	-	-	-	17/23	-	-	-	NM_007294.3:c.5124G>A	NP_009225.1:p.Ala1708%3D	-	-	-	-	-
1	NM_007294.3:c.5123C>T	17:41215920	A	672	NM_007294.3	Transcript	missense_variant	5355	5123	1708	A/V	gCg/gTg	rs28897696,CM065004,CM950153	MODERATE	-	-1	-	SNV	BRCA1	EntrezGene	1100	protein_coding	-	-	-	-	NP_009225.1	-	-	-	-	RefSeq	G	G	OK	-	deleterious(0)	possibly_damaging(0.466)	17/23	-	-	-	NM_007294.3:c.5123C>T	NP_009225.1:p.Ala1708Val	-	-	-	-	-
1	NM_007294.3:c.5117G>C	17:41215926	G	672	NM_007294.3	Transcript	missense_variant	5349	5117	1706	G/A	gGa/gCa	rs80356860,CM030790,CM000502	MODERATE	-	-1	-	SNV	BRCA1	EntrezGene	1100	protein_coding	-	-	-	-	NP_009225.1	-	-	-	-	RefSeq	C	C	OK	-	deleterious(0)	benign(0.353)	17/23	-	-	-	NM_007294.3:c.5117G>C	NP_009225.1:p.Gly1706Ala	-	0.0002	0	0	0
1	NM_007294.3:c.5096G>A	17:41215947	T	672	NM_007294.3	Transcript	missense_variant	5328	5096	1699	R/Q	cGg/cAg	rs41293459,CM041705,CM034007	MODERATE	-	-1	-	SNV	BRCA1	EntrezGene	1100	protein_coding	-	-	-	-	NP_009225.1	-	-	-	-	RefSeq	C	C	OK	-	deleterious(0)	benign(0.39)	17/23	-	-	-	NM_007294.3:c.5096G>A	NP_009225.1:p.Arg1699Gln	-	-	-	-	-
1	NM_007294.3:c.5075A>C	17:41215968	G	672	NM_007294.3	Transcript	missense_variant,splice_region_variant	5307	5075	1692	D/A	gAt/gCt	rs397509222,CM118711	MODERATE	-	-1	-	SNV	BRCA1	EntrezGene	1100	protein_coding	-	-	-	-	NP_009225.1	-	-	-	-	RefSeq	T	T	OK	-	deleterious(0)	benign(0.001)	17/23	-	-	-	NM_007294.3:c.5075A>C	NP_009225.1:p.Asp1692Ala	-	-	-	-	-
1	NM_007294.3:c.5075-2A>G	17:41215970	C	672	NM_007294.3	Transcript	splice_acceptor_variant	-	-	-	-	-	rs80358066,CS982089,CS1211723,CS083871	HIGH	-	-1	-	SNV	BRCA1	EntrezGene	1100	protein_coding	-	-	-	-	NP_009225.1	-	-	-	-	RefSeq	T	T	OK	-	-	-	-	16/22	-	-	NM_007294.3:c.5075-2A>G	-	-	-	-	-	-
1	NM_007294.3:c.5075-8T>G	17:41215976	C	672	NM_007294.3	Transcript	splice_region_variant,intron_variant	-	-	-	-	-	rs397509221	LOW	-	-1	-	SNV	BRCA1	EntrezGene	1100	protein_coding	-	-	-	-	NP_009225.1	-	-	-	-	RefSeq	A	A	OK	-	-	-	-	16/22	-	-	NM_007294.3:c.5075-8T>G	-	-	-	-	-	-
1	NM_007294.3:c.5075-9A>T	17:41215977	A	672	NM_007294.3	Transcript	intron_variant	-	-	-	-	-	rs80358059	MODIFIER	-	-1	-	SNV	BRCA1	EntrezGene	1100	protein_coding	-	-	-	-	NP_009225.1	-	-	-	-	RefSeq	T	T	OK	-	-	-	-	16/22	-	-	NM_007294.3:c.5075-9A>T	-	-	-	-	-	-
1	NM_007294.3:c.5075-107A>G	17:41216075	C	672	NM_007294.3	Transcript	intron_variant	-	-	-	-	-	rs560197308	MODIFIER	-	-1	-	SNV	BRCA1	EntrezGene	1100	protein_coding	-	-	-	-	NP_009225.1	-	-	-	-	RefSeq	T	T	OK	-	-	-	-	16/22	-	-	NM_007294.3:c.5075-107A>G	-	-	0.0002	0	0	0
1	NM_007294.3:c.5074+29T>C	17:41219596	G	672	NM_007294.3	Transcript	intron_variant	-	-	-	-	-	rs778992032	MODIFIER	-	-1	-	SNV	BRCA1	EntrezGene	1100	protein_coding	-	-	-	-	NP_009225.1	-	-	-	-	RefSeq	A	A	OK	-	-	-	-	16/22	-	-	NM_007294.3:c.5074+29T>C	-	-	-	-	-	-
1	NM_007294.3:c.5074+6C>G	17:41219619	C	672	NM_007294.3	Transcript	splice_region_variant,intron_variant	-	-	-	-	-	rs80358032	LOW	-	-1	-	SNV	BRCA1	EntrezGene	1100	protein_coding	-	-	-	-	NP_009225.1	-	-	-	-	RefSeq	G	G	OK	-	-	-	-	16/22	-	-	NM_007294.3:c.5074+6C>G	-	-	-	-	-	-
1	NM_007294.3:c.5074+5A>T	17:41219620	A	672	NM_007294.3	Transcript	splice_region_variant,intron_variant	-	-	-	-	-	rs431825411	LOW	-	-1	-	SNV	BRCA1	EntrezGene	1100	protein_coding	-	-	-	-	NP_009225.1	-	-	-	-	RefSeq	T	T	OK	-	-	-	-	16/22	-	-	NM_007294.3:c.5074+5A>T	-	-	-	-	-	-
1	NM_007294.3:c.5074+3A>G	17:41219622	C	672	NM_007294.3	Transcript	splice_region_variant,intron_variant	-	-	-	-	-	rs80358181	LOW	-	-1	-	SNV	BRCA1	EntrezGene	1100	protein_coding	-	-	-	-	NP_009225.1	-	-	-	-	RefSeq	T	T	OK	-	-	-	-	16/22	-	-	NM_007294.3:c.5074+3A>G	-	-	-	-	-	-
1	NM_007294.3:c.5074+1G>T	17:41219624	A	672	NM_007294.3	Transcript	splice_donor_variant	-	-	-	-	-	rs80358053,CS043934,CS075075	HIGH	-	-1	-	SNV	BRCA1	EntrezGene	1100	protein_coding	-	-	-	-	NP_009225.1	-	-	-	-	RefSeq	C	C	OK	-	-	-	-	16/22	-	-	NM_007294.3:c.5074+1G>T	-	-	-	-	-	-
1	NM_007294.3:c.5074G>A	17:41219625	T	672	NM_007294.3	Transcript	missense_variant,splice_region_variant	5306	5074	1692	D/N	Gat/Aat	rs80187739,CM129092,CS041877,CS982090,CS128883,COSM4066738	MODERATE	-	-1	-	SNV	BRCA1	EntrezGene	1100	protein_coding	-	-	-	-	NP_009225.1	-	-	-	-	RefSeq	C	C	OK	-	deleterious(0)	benign(0.219)	16/23	-	-	-	NM_007294.3:c.5074G>A	NP_009225.1:p.Asp1692Asn	-	-	-	-	-
1	NM_007294.3:c.5074G>C	17:41219625	G	672	NM_007294.3	Transcript	missense_variant,splice_region_variant	5306	5074	1692	D/H	Gat/Cat	rs80187739,CM129092,CS041877,CS982090,CS128883,COSM4066738	MODERATE	-	-1	-	SNV	BRCA1	EntrezGene	1100	protein_coding	-	-	-	-	NP_009225.1	-	-	-	-	RefSeq	C	C	OK	-	deleterious(0)	possibly_damaging(0.689)	16/23	-	-	-	NM_007294.3:c.5074G>C	NP_009225.1:p.Asp1692His	-	-	-	-	-
1	NM_007294.3:c.5074G>T	17:41219625	A	672	NM_007294.3	Transcript	missense_variant,splice_region_variant	5306	5074	1692	D/Y	Gat/Tat	CM129092,CS041877,CS982090,CS128883,COSM4066738	MODERATE	-	-1	-	SNV	BRCA1	EntrezGene	1100	protein_coding	-	-	-	-	NP_009225.1	-	-	-	-	RefSeq	C	C	OK	-	deleterious(0)	benign(0.416)	16/23	-	-	-	NM_007294.3:c.5074G>T	NP_009225.1:p.Asp1692Tyr	-	-	-	-	-
1	NM_007294.3:c.5072C>A	17:41219627	T	672	NM_007294.3	Transcript	missense_variant,splice_region_variant	5304	5072	1691	T/K	aCa/aAa	rs80357034,CM125969,CM125254	MODERATE	-	-1	-	SNV	BRCA1	EntrezGene	1100	protein_coding	-	-	-	-	NP_009225.1	-	-	-	-	RefSeq	G	G	OK	-	deleterious(0)	benign(0.283)	16/23	-	-	-	NM_007294.3:c.5072C>A	NP_009225.1:p.Thr1691Lys	-	-	-	-	-
1	NM_007294.3:c.5072C>G	17:41219627	C	672	NM_007294.3	Transcript	missense_variant,splice_region_variant	5304	5072	1691	T/R	aCa/aGa	rs80357034,CM125969,CM125254	MODERATE	-	-1	-	SNV	BRCA1	EntrezGene	1100	protein_coding	-	-	-	-	NP_009225.1	-	-	-	-	RefSeq	G	G	OK	-	deleterious(0)	benign(0.177)	16/23	-	-	-	NM_007294.3:c.5072C>G	NP_009225.1:p.Thr1691Arg	-	-	-	-	-
1	NM_007294.3:c.5072C>T	17:41219627	A	672	NM_007294.3	Transcript	missense_variant,splice_region_variant	5304	5072	1691	T/I	aCa/aTa	rs80357034,CM125969,CM125254	MODERATE	-	-1	-	SNV	BRCA1	EntrezGene	1100	protein_coding	-	-	-	-	NP_009225.1	-	-	-	-	RefSeq	G	G	OK	-	deleterious(0)	possibly_damaging(0.805)	16/23	-	-	-	NM_007294.3:c.5072C>T	NP_009225.1:p.Thr1691Ile	-	-	-	-	-
1	NM_007294.3:c.5062_5064del	17:41219635-41219637	-	672	NM_007294.3	Transcript	inframe_deletion	5294-5296	5062-5064	1688	V/-	GTT/-	rs80358344	MODERATE	-	-1	-	deletion	BRCA1	EntrezGene	1100	protein_coding	-	-	-	-	NP_009225.1	-	-	-	-	RefSeq	AAC	AAC	OK	-	-	-	16/23	-	-	-	NM_007294.3:c.5062_5064del	NP_009225.1:p.Val1688del	-	-	-	-	-
1	NM_007294.3:c.5054C>T	17:41219645	A	672	NM_007294.3	Transcript	missense_variant	5286	5054	1685	T/I	aCt/aTt	rs80357043,CM058265	MODERATE	-	-1	-	SNV	BRCA1	EntrezGene	1100	protein_coding	-	-	-	-	NP_009225.1	-	-	-	-	RefSeq	G	G	OK	-	deleterious(0)	benign(0.274)	16/23	-	-	-	NM_007294.3:c.5054C>T	NP_009225.1:p.Thr1685Ile	-	-	-	-	-
1	NM_007294.3:c.4991T>C	17:41219708	G	672	NM_007294.3	Transcript	missense_variant	5223	4991	1664	L/P	cTc/cCc	rs80357314	MODERATE	-	-1	-	SNV	BRCA1	EntrezGene	1100	protein_coding	-	-	-	-	NP_009225.1	-	-	-	-	RefSeq	A	A	OK	-	deleterious(0.02)	benign(0.003)	16/23	-	-	-	NM_007294.3:c.4991T>C	NP_009225.1:p.Leu1664Pro	-	-	-	-	-
1	NM_007294.3:c.4988T>A	17:41219711	T	672	NM_007294.3	Transcript	missense_variant,splice_region_variant	5220	4988	1663	M/K	aTg/aAg	rs80357205	MODERATE	-	-1	-	SNV	BRCA1	EntrezGene	1100	protein_coding	-	-	-	-	NP_009225.1	-	-	-	-	RefSeq	A	A	OK	-	deleterious(0)	benign(0.001)	16/23	-	-	-	NM_007294.3:c.4988T>A	NP_009225.1:p.Met1663Lys	-	-	-	-	-
1	NM_007294.3:c.4987A>T	17:41219712	A	672	NM_007294.3	Transcript	missense_variant,splice_region_variant	5219	4987	1663	M/L	Atg/Ttg	rs80357117	MODERATE	-	-1	-	SNV	BRCA1	EntrezGene	1100	protein_coding	-	-	-	-	NP_009225.1	-	-	-	-	RefSeq	T	T	OK	-	tolerated(0.35)	benign(0)	16/23	-	-	-	NM_007294.3:c.4987A>T	NP_009225.1:p.Met1663Leu	-	-	-	-	-
1	NM_007294.3:c.4987-1G>A	17:41219713	T	672	NM_007294.3	Transcript	splice_acceptor_variant	-	-	-	-	-	rs730881495,CS131765	HIGH	-	-1	-	SNV	BRCA1	EntrezGene	1100	protein_coding	-	-	-	-	NP_009225.1	-	-	-	-	RefSeq	C	C	OK	-	-	-	-	15/22	-	-	NM_007294.3:c.4987-1G>A	-	-	-	-	-	-
1	NM_007294.3:c.4987-2A>G	17:41219714	C	672	NM_007294.3	Transcript	splice_acceptor_variant	-	-	-	-	-	rs397509212,CS032404	HIGH	-	-1	-	SNV	BRCA1	EntrezGene	1100	protein_coding	-	-	-	-	NP_009225.1	-	-	-	-	RefSeq	T	T	OK	-	-	-	-	15/22	-	-	NM_007294.3:c.4987-2A>G	-	-	-	-	-	-
1	NM_007294.3:c.4987-3C>G	17:41219715	C	672	NM_007294.3	Transcript	splice_region_variant,intron_variant	-	-	-	-	-	rs397509213,CS119638	LOW	-	-1	-	SNV	BRCA1	EntrezGene	1100	protein_coding	-	-	-	-	NP_009225.1	-	-	-	-	RefSeq	G	G	OK	-	-	-	-	15/22	-	-	NM_007294.3:c.4987-3C>G	-	-	-	-	-	-
1	NM_007294.3:c.4987-5T>A	17:41219717	T	672	NM_007294.3	Transcript	splice_region_variant,intron_variant	-	-	-	-	-	rs397509214,CS083870	LOW	-	-1	-	SNV	BRCA1	EntrezGene	1100	protein_coding	-	-	-	-	NP_009225.1	-	-	-	-	RefSeq	A	A	OK	-	-	-	-	15/22	-	-	NM_007294.3:c.4987-5T>A	-	-	-	-	-	-
1	NM_007294.3:c.4987-20A>G	17:41219732	C	672	NM_007294.3	Transcript	intron_variant	-	-	-	-	-	rs80358035	MODIFIER	-	-1	-	SNV	BRCA1	EntrezGene	1100	protein_coding	-	-	-	-	NP_009225.1	-	-	-	-	RefSeq	T	T	OK	-	-	-	-	15/22	-	-	NM_007294.3:c.4987-20A>G	-	-	0.0024	0.0091	0	0
1	NM_007294.3:c.4986+6T>C	17:41222939	G	672	NM_007294.3	Transcript	splice_region_variant,intron_variant	-	-	-	-	-	rs80358086,CS011028,CS991329	LOW	-	-1	-	SNV	BRCA1	EntrezGene	1100	protein_coding	-	-	-	-	NP_009225.1	-	-	-	-	RefSeq	A	A	OK	-	-	-	-	15/22	-	-	NM_007294.3:c.4986+6T>C	-	-	-	-	-	-
1	NM_007294.3:c.4986+6T>G	17:41222939	C	672	NM_007294.3	Transcript	splice_region_variant,intron_variant	-	-	-	-	-	rs80358086,CS011028,CS991329	LOW	-	-1	-	SNV	BRCA1	EntrezGene	1100	protein_coding	-	-	-	-	NP_009225.1	-	-	-	-	RefSeq	A	A	OK	-	-	-	-	15/22	-	-	NM_007294.3:c.4986+6T>G	-	-	-	-	-	-
1	NM_007294.3:c.4986+5G>A	17:41222940	T	672	NM_007294.3	Transcript	splice_region_variant,intron_variant	-	-	-	-	-	rs397509211,CS090693	LOW	-	-1	-	SNV	BRCA1	EntrezGene	1100	protein_coding	-	-	-	-	NP_009225.1	-	-	-	-	RefSeq	C	C	OK	-	-	-	-	15/22	-	-	NM_007294.3:c.4986+5G>A	-	-	-	-	-	-
1	NM_007294.3:c.4986+5G>T	17:41222940	A	672	NM_007294.3	Transcript	splice_region_variant,intron_variant	-	-	-	-	-	rs397509211,CS090693	LOW	-	-1	-	SNV	BRCA1	EntrezGene	1100	protein_coding	-	-	-	-	NP_009225.1	-	-	-	-	RefSeq	C	C	OK	-	-	-	-	15/22	-	-	NM_007294.3:c.4986+5G>T	-	-	-	-	-	-
1	NM_007294.3:c.4986+4A>G	17:41222941	C	672	NM_007294.3	Transcript	splice_region_variant,intron_variant	-	-	-	-	-	rs80358087,CS1211728,CS110973	LOW	-	-1	-	SNV	BRCA1	EntrezGene	1100	protein_coding	-	-	-	-	NP_009225.1	-	-	-	-	RefSeq	T	T	OK	-	-	-	-	15/22	-	-	NM_007294.3:c.4986+4A>G	-	-	-	-	-	-
1	NM_007294.3:c.4986+3G>C	17:41222942	G	672	NM_007294.3	Transcript	splice_region_variant,intron_variant	-	-	-	-	-	rs80358023,CS031770	LOW	-	-1	-	SNV	BRCA1	EntrezGene	1100	protein_coding	-	-	-	-	NP_009225.1	-	-	-	-	RefSeq	C	C	OK	-	-	-	-	15/22	-	-	NM_007294.3:c.4986+3G>C	-	-	-	-	-	-
1	NM_007294.3:c.4986+1G>T	17:41222944	A	672	NM_007294.3	Transcript	splice_donor_variant	-	-	-	-	-	rs80358162,CS126323	HIGH	-	-1	-	SNV	BRCA1	EntrezGene	1100	protein_coding	-	-	-	-	NP_009225.1	-	-	-	-	RefSeq	C	C	OK	-	-	-	-	15/22	-	-	NM_007294.3:c.4986+1G>T	-	-	-	-	-	-
1	NM_007294.3:c.4985T>C	17:41222946	G	672	NM_007294.3	Transcript	missense_variant,splice_region_variant	5217	4985	1662	F/S	tTt/tCt	rs28897695	MODERATE	-	-1	-	SNV	BRCA1	EntrezGene	1100	protein_coding	-	-	-	-	NP_009225.1	-	-	-	-	RefSeq	A	A	OK	-	tolerated(0.57)	benign(0.056)	15/23	-	-	-	NM_007294.3:c.4985T>C	NP_009225.1:p.Phe1662Ser	-	-	-	-	-
1	NM_007294.3:c.4974C>T	17:41222957	A	672	NM_007294.3	Transcript	synonymous_variant	5206	4974	1658	T	acC/acT	-	LOW	-	-1	-	SNV	BRCA1	EntrezGene	1100	protein_coding	-	-	-	-	NP_009225.1	-	-	-	-	RefSeq	G	G	OK	-	-	-	15/23	-	-	-	NM_007294.3:c.4974C>T	NP_009225.1:p.Thr1658%3D	-	-	-	-	-
1	NM_007294.3:c.4868C>G	17:41223063	C	672	NM_007294.3	Transcript	missense_variant	5100	4868	1623	A/G	gCt/gGt	rs80356862,CM074068,CM1210072	MODERATE	-	-1	-	SNV	BRCA1	EntrezGene	1100	protein_coding	-	-	-	-	NP_009225.1	-	-	-	-	RefSeq	G	G	OK	-	tolerated(0.08)	benign(0)	15/23	-	-	-	NM_007294.3:c.4868C>G	NP_009225.1:p.Ala1623Gly	-	-	-	-	-
1	NM_007294.3:c.4766G>A	17:41223165	T	672	NM_007294.3	Transcript	missense_variant	4998	4766	1589	R/H	cGt/cAt	rs80357341,COSM4666012,COSM4666013	MODERATE	-	-1	-	SNV	BRCA1	EntrezGene	1100	protein_coding	-	-	-	-	NP_009225.1	-	-	-	-	RefSeq	C	C	OK	-	tolerated(1)	benign(0)	15/23	-	-	-	NM_007294.3:c.4766G>A	NP_009225.1:p.Arg1589His	-	-	-	-	-
1	NM_007294.3:c.4758G>T	17:41223173	A	672	NM_007294.3	Transcript	missense_variant	4990	4758	1586	E/D	gaG/gaT	-	MODERATE	-	-1	-	SNV	BRCA1	EntrezGene	1100	protein_coding	-	-	-	-	NP_009225.1	-	-	-	-	RefSeq	C	C	OK	-	tolerated(0.27)	benign(0.001)	15/23	-	-	-	NM_007294.3:c.4758G>T	NP_009225.1:p.Glu1586Asp	-	-	-	-	-
1	NM_007294.3:c.4682C>T	17:41223249	A	672	NM_007294.3	Transcript	missense_variant	4914	4682	1561	T/I	aCc/aTc	rs56158747,CM960184	MODERATE	-	-1	-	SNV	BRCA1	EntrezGene	1100	protein_coding	-	-	-	-	NP_009225.1	-	-	-	-	RefSeq	G	G	OK	-	deleterious(0)	benign(0.266)	15/23	-	-	-	NM_007294.3:c.4682C>T	NP_009225.1:p.Thr1561Ile	-	0.0016	0.003	0.0058	0
1	NM_007294.3:c.4676-105T>C	17:41223360	G	672	NM_007294.3	Transcript	intron_variant	-	-	-	-	-	rs761382531	MODIFIER	-	-1	-	SNV	BRCA1	EntrezGene	1100	protein_coding	-	-	-	-	NP_009225.1	-	-	-	-	RefSeq	A	A	OK	-	-	-	-	14/22	-	-	NM_007294.3:c.4676-105T>C	-	-	-	-	-	-
1	NM_007294.3:c.4676-113C>G	17:41223368	C	672	NM_007294.3	Transcript	intron_variant	-	-	-	-	-	rs187218638	MODIFIER	-	-1	-	SNV	BRCA1	EntrezGene	1100	protein_coding	-	-	-	-	NP_009225.1	-	-	-	-	RefSeq	G	G	OK	-	-	-	-	14/22	-	-	NM_007294.3:c.4676-113C>G	-	-	0.0002	0	0.0014	0
1	NM_007294.3:c.4675+1G>A	17:41226347	T	672	NM_007294.3	Transcript	splice_donor_variant	-	-	-	-	-	rs80358044,CS031769	HIGH	-	-1	-	SNV	BRCA1	EntrezGene	1100	protein_coding	-	-	-	-	NP_009225.1	-	-	-	-	RefSeq	C	C	OK	-	-	-	-	14/22	-	-	NM_007294.3:c.4675+1G>A	-	-	-	-	-	-
1	NM_007294.3:c.4675G>A	17:41226348	T	672	NM_007294.3	Transcript	missense_variant,splice_region_variant	4907	4675	1559	E/K	Gag/Aag	rs80356988,CS041876,CS1211731	MODERATE	-	-1	-	SNV	BRCA1	EntrezGene	1100	protein_coding	-	-	-	-	NP_009225.1	-	-	-	-	RefSeq	C	C	OK	-	tolerated(0.1)	benign(0.006)	14/23	-	-	-	NM_007294.3:c.4675G>A	NP_009225.1:p.Glu1559Lys	-	-	-	-	-
1	NM_007294.3:c.4602G>A	17:41226421	T	672	NM_007294.3	Transcript	synonymous_variant	4834	4602	1534	V	gtG/gtA	-	LOW	-	-1	-	SNV	BRCA1	EntrezGene	1100	protein_coding	-	-	-	-	NP_009225.1	-	-	-	-	RefSeq	C	C	OK	-	-	-	14/23	-	-	-	NM_007294.3:c.4602G>A	NP_009225.1:p.Val1534%3D	-	-	-	-	-
1	NM_007294.3:c.4484+1G>T	17:41228504	A	672	NM_007294.3	Transcript	splice_donor_variant	-	-	-	-	-	rs80358063,CD004791,CS030979,COSM69184	HIGH	-	-1	-	SNV	BRCA1	EntrezGene	1100	protein_coding	-	-	-	-	NP_009225.1	-	-	-	-	RefSeq	C	C	OK	-	-	-	-	13/22	-	-	NM_007294.3:c.4484+1G>T	-	-	-	-	-	-
1	NM_007294.3:c.4484G>A	17:41228505	T	672	NM_007294.3	Transcript	missense_variant,splice_region_variant	4716	4484	1495	R/K	aGg/aAg	rs80357389,CM129091,CM129090,CM020640,CS992995	MODERATE	-	-1	-	SNV	BRCA1	EntrezGene	1100	protein_coding	-	-	-	-	NP_009225.1	-	-	-	-	RefSeq	C	C	OK	-	tolerated(0.06)	benign(0.049)	13/23	-	-	-	NM_007294.3:c.4484G>A	NP_009225.1:p.Arg1495Lys	-	-	-	-	-
1	NM_007294.3:c.4484G>C	17:41228505	G	672	NM_007294.3	Transcript	missense_variant,splice_region_variant	4716	4484	1495	R/T	aGg/aCg	rs80357389,CM129091,CM129090,CM020640,CS992995	MODERATE	-	-1	-	SNV	BRCA1	EntrezGene	1100	protein_coding	-	-	-	-	NP_009225.1	-	-	-	-	RefSeq	C	C	OK	-	deleterious(0.03)	benign(0.026)	13/23	-	-	-	NM_007294.3:c.4484G>C	NP_009225.1:p.Arg1495Thr	-	-	-	-	-
1	NM_007294.3:c.4484G>T	17:41228505	A	672	NM_007294.3	Transcript	missense_variant,splice_region_variant	4716	4484	1495	R/M	aGg/aTg	rs80357389,CM129091,CM129090,CM020640,CS992995	MODERATE	-	-1	-	SNV	BRCA1	EntrezGene	1100	protein_coding	-	-	-	-	NP_009225.1	-	-	-	-	RefSeq	C	C	OK	-	deleterious(0.01)	benign(0.215)	13/23	-	-	-	NM_007294.3:c.4484G>T	NP_009225.1:p.Arg1495Met	-	-	-	-	-
1	NM_007294.3:c.4479_4484+2dup	17:41228509-41228510	ACCTTTCC	672	NM_007294.3	Transcript	frameshift_variant	4711-4712	4479-4480	1493-1494	-/GKX	-/GGAAAGGT	-	HIGH	-	-1	-	insertion	BRCA1	EntrezGene	1100	protein_coding	-	-	-	-	NP_009225.1	-	-	-	-	RefSeq	-	-	OK	-	-	-	13/23	-	-	-	NM_007294.3:c.4480_4481insGAAAGGTG	NP_009225.1:p.Glu1494GlyfsTer14	-1	-	-	-	-
1	NM_007294.3:c.4358-2del	17:41228633	-	672	NM_007294.3	Transcript	splice_acceptor_variant	-	-	-	-	-	-	HIGH	-	-1	-	deletion	BRCA1	EntrezGene	1100	protein_coding	-	-	-	-	NP_009225.1	-	-	-	-	RefSeq	T	T	OK	-	-	-	-	2022-12-01	-	-	NM_007294.3:c.4358-2del	-	-	-	-	-	-
1	NM_007294.3:c.4358-10C>T	17:41228641	A	672	NM_007294.3	Transcript	intron_variant	-	-	-	-	-	rs80358111,COSM6025926	MODIFIER	-	-1	-	SNV	BRCA1	EntrezGene	1100	protein_coding	-	-	-	-	NP_009225.1	-	-	-	-	RefSeq	G	G	OK	-	-	-	-	2022-12-01	-	-	NM_007294.3:c.4358-10C>T	-	-	0.0004	0.0008	0.0014	0
1	NM_007294.3:c.4357+6T>C	17:41234415	G	672	NM_007294.3	Transcript	splice_region_variant,intron_variant	-	-	-	-	-	rs80358143,CS951358,CS032685	LOW	-	-1	-	SNV	BRCA1	EntrezGene	1100	protein_coding	-	-	-	-	NP_009225.1	-	-	-	-	RefSeq	A	A	OK	-	-	-	-	2022-12-01	-	-	NM_007294.3:c.4357+6T>C	-	-	-	-	-	-
1	NM_007294.3:c.4357+1del	17:41234420	-	672	NM_007294.3	Transcript	splice_donor_variant	-	-	-	-	-	rs397509165,CD057385,CS045208,CS086267,CS119476	HIGH	-	-1	-	deletion	BRCA1	EntrezGene	1100	protein_coding	-	-	-	-	NP_009225.1	-	-	-	-	RefSeq	C	C	OK	-	-	-	-	2022-12-01	-	-	NM_007294.3:c.4357+1del	-	-	-	-	-	-
1	NM_007294.3:c.4357+1G>A	17:41234420	T	672	NM_007294.3	Transcript	splice_donor_variant	-	-	-	-	-	rs80358027,CD057385,CS045208,CS086267,CS119476	HIGH	-	-1	-	SNV	BRCA1	EntrezGene	1100	protein_coding	-	-	-	-	NP_009225.1	-	-	-	-	RefSeq	C	C	OK	-	-	-	-	2022-12-01	-	-	NM_007294.3:c.4357+1G>A	-	-	0.0002	0	0	0
1	NM_007294.3:c.4357+1G>T	17:41234420	A	672	NM_007294.3	Transcript	splice_donor_variant	-	-	-	-	-	rs80358027,CD057385,CS045208,CS086267,CS119476	HIGH	-	-1	-	SNV	BRCA1	EntrezGene	1100	protein_coding	-	-	-	-	NP_009225.1	-	-	-	-	RefSeq	C	C	OK	-	-	-	-	2022-12-01	-	-	NM_007294.3:c.4357+1G>T	-	-	-	-	-	-
1	NM_007294.3:c.4185+9C>T	17:41242952	A	672	NM_007294.3	Transcript	intron_variant	-	-	-	-	-	rs80358034	MODIFIER	-	-1	-	SNV	BRCA1	EntrezGene	1100	protein_coding	-	-	-	-	NP_009225.1	-	-	-	-	RefSeq	G	G	OK	-	-	-	-	2022-11-01	-	-	NM_007294.3:c.4185+9C>T	-	-	0.0004	0.0008	0	0
1	NM_007294.3:c.4185_4185+3del	17:41242958-41242961	-	672	NM_007294.3	Transcript	splice_donor_variant,coding_sequence_variant,intron_variant	4417-?	4185-?	1395-?	-	-	rs397509149	HIGH	-	-1	-	deletion	BRCA1	EntrezGene	1100	protein_coding	-	-	-	-	NP_009225.1	-	-	-	-	RefSeq	TACC	TACC	OK	-	-	-	2023-11-01	2022-11-01	-	-	NM_007294.3:c.4185_4185+3del	-	-	-	-	-	-
1	NM_007294.3:c.4185G>A	17:41242961	T	672	NM_007294.3	Transcript	splice_region_variant,synonymous_variant	4417	4185	1395	Q	caG/caA	rs80356857,CD024228,CS081876	LOW	-	-1	-	SNV	BRCA1	EntrezGene	1100	protein_coding	-	-	-	-	NP_009225.1	-	-	-	-	RefSeq	C	C	OK	-	-	-	2023-11-01	-	-	-	NM_007294.3:c.4185G>A	NP_009225.1:p.Gln1395%3D	-	-	-	-	-
1	NM_007294.3:c.4097G>A	17:41243049	T	672	NM_007294.3	Transcript	missense_variant,splice_region_variant	4329	4097	1366	G/D	gGt/gAt	rs876660948	MODERATE	-	-1	-	SNV	BRCA1	EntrezGene	1100	protein_coding	-	-	-	-	NP_009225.1	-	-	-	-	RefSeq	C	C	OK	-	tolerated(0.25)	benign(0.001)	2023-11-01	-	-	-	NM_007294.3:c.4097G>A	NP_009225.1:p.Gly1366Asp	-	-	-	-	-
1	NM_007294.3:c.4097-2A>G	17:41243051	C	672	NM_007294.3	Transcript	splice_acceptor_variant	-	-	-	-	-	rs80358019,CS971623	HIGH	-	-1	-	SNV	BRCA1	EntrezGene	1100	protein_coding	-	-	-	-	NP_009225.1	-	-	-	-	RefSeq	T	T	OK	-	-	-	-	2022-10-01	-	-	NM_007294.3:c.4097-2A>G	-	-	-	-	-	-
1	NM_007294.3:c.4097-10G>A	17:41243059	T	672	NM_007294.3	Transcript	intron_variant	-	-	-	-	-	rs80358057	MODIFIER	-	-1	-	SNV	BRCA1	EntrezGene	1100	protein_coding	-	-	-	-	NP_009225.1	-	-	-	-	RefSeq	C	C	OK	-	-	-	-	2022-10-01	-	-	NM_007294.3:c.4097-10G>A	-	-	-	-	-	-
1	NM_007294.3:c.4097-11T>C	17:41243060	G	672	NM_007294.3	Transcript	intron_variant	-	-	-	-	-	rs80358072	MODIFIER	-	-1	-	SNV	BRCA1	EntrezGene	1100	protein_coding	-	-	-	-	NP_009225.1	-	-	-	-	RefSeq	A	A	OK	-	-	-	-	2022-10-01	-	-	NM_007294.3:c.4097-11T>C	-	-	-	-	-	-
1	NM_007294.3:c.4097-15T>C	17:41243064	G	672	NM_007294.3	Transcript	intron_variant	-	-	-	-	-	rs1060504586	MODIFIER	-	-1	-	SNV	BRCA1	EntrezGene	1100	protein_coding	-	-	-	-	NP_009225.1	-	-	-	-	RefSeq	A	A	OK	-	-	-	-	2022-10-01	-	-	NM_007294.3:c.4097-15T>C	-	-	-	-	-	-
1	NM_007294.3:c.4096+3A>G	17:41243449	C	672	NM_007294.3	Transcript	splice_region_variant,intron_variant	-	-	-	-	-	rs80358015,CS1211727	LOW	-	-1	-	SNV	BRCA1	EntrezGene	1100	protein_coding	-	-	-	-	NP_009225.1	-	-	-	-	RefSeq	T	T	OK	-	-	-	-	2022-10-01	-	-	NM_007294.3:c.4096+3A>G	-	-	-	-	-	-
1	NM_007294.3:c.4096+1G>A	17:41243451	T	672	NM_007294.3	Transcript	splice_donor_variant	-	-	-	-	-	rs80358178,CS064371	HIGH	-	-1	-	SNV	BRCA1	EntrezGene	1100	protein_coding	-	-	-	-	NP_009225.1	-	-	-	-	RefSeq	C	C	OK	-	-	-	-	2022-10-01	-	-	NM_007294.3:c.4096+1G>A	-	-	-	-	-	-
1	NM_007294.3:c.4092C>G	17:41243456	C	672	NM_007294.3	Transcript	missense_variant	4324	4092	1364	N/K	aaC/aaG	-	MODERATE	-	-1	-	SNV	BRCA1	EntrezGene	1100	protein_coding	-	-	-	-	NP_009225.1	-	-	-	-	RefSeq	G	G	OK	-	deleterious(0.01)	benign(0.015)	2023-10-01	-	-	-	NM_007294.3:c.4092C>G	NP_009225.1:p.Asn1364Lys	-	-	-	-	-
1	NM_007294.3:c.4061A>G	17:41243487	C	672	NM_007294.3	Transcript	missense_variant	4293	4061	1354	N/S	aAt/aGt	CD113836	MODERATE	-	-1	-	SNV	BRCA1	EntrezGene	1100	protein_coding	-	-	-	-	NP_009225.1	-	-	-	-	RefSeq	T	T	OK	-	tolerated(0.16)	benign(0)	2023-10-01	-	-	-	NM_007294.3:c.4061A>G	NP_009225.1:p.Asn1354Ser	-	-	-	-	-
1	NM_007294.3:c.4046C>G	17:41243502	C	672	NM_007294.3	Transcript	missense_variant	4278	4046	1349	T/R	aCg/aGg	-	MODERATE	-	-1	-	SNV	BRCA1	EntrezGene	1100	protein_coding	-	-	-	-	NP_009225.1	-	-	-	-	RefSeq	G	G	OK	-	tolerated(0.06)	benign(0.076)	2023-10-01	-	-	-	NM_007294.3:c.4046C>G	NP_009225.1:p.Thr1349Arg	-	-	-	-	-
1	NM_007294.3:c.4039A>G	17:41243509	C	672	NM_007294.3	Transcript	missense_variant	4271	4039	1347	R/G	Aga/Gga	rs28897689,CD1111481,CM960181	MODERATE	-	-1	-	SNV	BRCA1	EntrezGene	1100	protein_coding	-	-	-	-	NP_009225.1	-	-	-	-	RefSeq	T	T	OK	-	tolerated(0.09)	benign(0.071)	2023-10-01	-	-	-	NM_007294.3:c.4039A>G	NP_009225.1:p.Arg1347Gly	-	0.0006	0	0.0029	0
1	NM_007294.3:c.4036G>A	17:41243512	T	672	NM_007294.3	Transcript	missense_variant	4268	4036	1346	E/K	Gaa/Aaa	rs80357407,COSM6019339	MODERATE	-	-1	-	SNV	BRCA1	EntrezGene	1100	protein_coding	-	-	-	-	NP_009225.1	-	-	-	-	RefSeq	C	C	OK	-	deleterious(0.04)	benign(0.003)	2023-10-01	-	-	-	NM_007294.3:c.4036G>A	NP_009225.1:p.Glu1346Lys	-	-	-	-	-
1	NM_007294.3:c.4027G>C	17:41243521	G	672	NM_007294.3	Transcript	missense_variant	4259	4027	1343	D/H	Gat/Cat	-	MODERATE	-	-1	-	SNV	BRCA1	EntrezGene	1100	protein_coding	-	-	-	-	NP_009225.1	-	-	-	-	RefSeq	C	C	OK	-	deleterious(0.01)	probably_damaging(0.972)	2023-10-01	-	-	-	NM_007294.3:c.4027G>C	NP_009225.1:p.Asp1343His	-	-	-	-	-
1	NM_007294.3:c.4011C>T	17:41243537	A	672	NM_007294.3	Transcript	synonymous_variant	4243	4011	1337	D	gaC/gaT	-	LOW	-	-1	-	SNV	BRCA1	EntrezGene	1100	protein_coding	-	-	-	-	NP_009225.1	-	-	-	-	RefSeq	G	G	OK	-	-	-	2023-10-01	-	-	-	NM_007294.3:c.4011C>T	NP_009225.1:p.Asp1337%3D	-	-	-	-	-
1	NM_007294.3:c.3978T>C	17:41243570	G	672	NM_007294.3	Transcript	synonymous_variant	4210	3978	1326	H	caT/caC	-	LOW	-	-1	-	SNV	BRCA1	EntrezGene	1100	protein_coding	-	-	-	-	NP_009225.1	-	-	-	-	RefSeq	A	A	OK	-	-	-	2023-10-01	-	-	-	NM_007294.3:c.3978T>C	NP_009225.1:p.His1326%3D	-	-	-	-	-
1	NM_007294.3:c.3933C>A	17:41243615	T	672	NM_007294.3	Transcript	missense_variant	4165	3933	1311	N/K	aaC/aaA	-	MODERATE	-	-1	-	SNV	BRCA1	EntrezGene	1100	protein_coding	-	-	-	-	NP_009225.1	-	-	-	-	RefSeq	G	G	OK	-	tolerated(0.12)	benign(0.23)	2023-10-01	-	-	-	NM_007294.3:c.3933C>A	NP_009225.1:p.Asn1311Lys	-	-	-	-	-
1	NM_007294.3:c.3891_3893del	17:41243655-41243657	-	672	NM_007294.3	Transcript	inframe_deletion	4123-4125	3891-3893	1297-1298	SS/S	tcTTCa/tca	rs80358339	MODERATE	-	-1	-	deletion	BRCA1	EntrezGene	1100	protein_coding	-	-	-	-	NP_009225.1	-	-	-	-	RefSeq	GAA	GAA	OK	-	-	-	2023-10-01	-	-	-	NM_007294.3:c.3891_3893del	NP_009225.1:p.Ser1298del	-	-	-	-	-
1	NM_007294.3:c.3890C>T	17:41243658	A	672	NM_007294.3	Transcript	missense_variant	4122	3890	1297	S/F	tCt/tTt	-	MODERATE	-	-1	-	SNV	BRCA1	EntrezGene	1100	protein_coding	-	-	-	-	NP_009225.1	-	-	-	-	RefSeq	G	G	OK	-	deleterious(0)	possibly_damaging(0.804)	2023-10-01	-	-	-	NM_007294.3:c.3890C>T	NP_009225.1:p.Ser1297Phe	-	-	-	-	-
1	NM_007294.3:c.3823A>G	17:41243725	C	672	NM_007294.3	Transcript	missense_variant	4055	3823	1275	I/V	Ata/Gta	rs80357280	MODERATE	-	-1	-	SNV	BRCA1	EntrezGene	1100	protein_coding	-	-	-	-	NP_009225.1	-	-	-	-	RefSeq	T	T	OK	-	tolerated(0.94)	benign(0.01)	2023-10-01	-	-	-	NM_007294.3:c.3823A>G	NP_009225.1:p.Ile1275Val	-	0.0004	0	0.0029	0
1	NM_007294.3:c.3783A>G	17:41243765	C	672	NM_007294.3	Transcript	synonymous_variant	4015	3783	1261	L	ttA/ttG	rs80356831	LOW	-	-1	-	SNV	BRCA1	EntrezGene	1100	protein_coding	-	-	-	-	NP_009225.1	-	-	-	-	RefSeq	T	T	OK	-	-	-	2023-10-01	-	-	-	NM_007294.3:c.3783A>G	NP_009225.1:p.Leu1261%3D	-	-	-	-	-
1	NM_007294.3:c.3748G>A	17:41243800	T	672	NM_007294.3	Transcript	missense_variant	3980	3748	1250	E/K	Gag/Aag	rs28897686,CM045041,CM940177,COSM4066749,COSM4066750	MODERATE	-	-1	-	SNV	BRCA1	EntrezGene	1100	protein_coding	-	-	-	-	NP_009225.1	-	-	-	-	RefSeq	C	C	OK	-	tolerated(0.06)	benign(0.089)	2023-10-01	-	-	-	NM_007294.3:c.3748G>A	NP_009225.1:p.Glu1250Lys	-	-	-	-	-
1	NM_007294.3:c.3747C>T	17:41243801	A	672	NM_007294.3	Transcript	synonymous_variant	3979	3747	1249	T	acC/acT	rs587780801	LOW	-	-1	-	SNV	BRCA1	EntrezGene	1100	protein_coding	-	-	-	-	NP_009225.1	-	-	-	-	RefSeq	G	G	OK	-	-	-	2023-10-01	-	-	-	NM_007294.3:c.3747C>T	NP_009225.1:p.Thr1249%3D	-	-	-	-	-
1	NM_007294.3:c.3717T>A	17:41243831	T	672	NM_007294.3	Transcript	synonymous_variant	3949	3717	1239	S	tcT/tcA	rs730881453,CX110501	LOW	-	-1	-	SNV	BRCA1	EntrezGene	1100	protein_coding	-	-	-	-	NP_009225.1	-	-	-	-	RefSeq	A	A	OK	-	-	-	2023-10-01	-	-	-	NM_007294.3:c.3717T>A	NP_009225.1:p.Ser1239%3D	-	-	-	-	-
1	NM_007294.3:c.3713C>T	17:41243835	A	672	NM_007294.3	Transcript	missense_variant	3945	3713	1238	P/L	cCt/cTt	rs28897688,CD099461,CM041696,CM041695,COSM4666014,COSM4666015	MODERATE	-	-1	-	SNV	BRCA1	EntrezGene	1100	protein_coding	-	-	-	-	NP_009225.1	-	-	-	-	RefSeq	G	G	OK	-	deleterious(0.04)	benign(0.03)	2023-10-01	-	-	-	NM_007294.3:c.3713C>T	NP_009225.1:p.Pro1238Leu	-	-	-	-	-
1	NM_007294.3:c.3708T>G	17:41243840	C	672	NM_007294.3	Transcript	missense_variant	3940	3708	1236	N/K	aaT/aaG	rs28897687,CM994631	MODERATE	-	-1	-	SNV	BRCA1	EntrezGene	1100	protein_coding	-	-	-	-	NP_009225.1	-	-	-	-	RefSeq	A	A	OK	-	tolerated(0.41)	benign(0.006)	2023-10-01	-	-	-	NM_007294.3:c.3708T>G	NP_009225.1:p.Asn1236Lys	-	0.0004	0	0.0029	0
1	NM_007294.3:c.3640G>A	17:41243908	T	672	NM_007294.3	Transcript	missense_variant	3872	3640	1214	E/K	Gag/Aag	rs80356923,CM970170	MODERATE	-	-1	-	SNV	BRCA1	EntrezGene	1100	protein_coding	-	-	-	-	NP_009225.1	-	-	-	-	RefSeq	C	C	OK	-	deleterious(0)	benign(0.165)	2023-10-01	-	-	-	NM_007294.3:c.3640G>A	NP_009225.1:p.Glu1214Lys	-	-	-	-	-
1	NM_007294.3:c.3636A>G	17:41243912	C	672	NM_007294.3	Transcript	synonymous_variant	3868	3636	1212	S	tcA/tcG	rs148038877	LOW	-	-1	-	SNV	BRCA1	EntrezGene	1100	protein_coding	-	-	-	-	NP_009225.1	-	-	-	-	RefSeq	T	T	OK	-	-	-	2023-10-01	-	-	-	NM_007294.3:c.3636A>G	NP_009225.1:p.Ser1212%3D	-	-	-	-	-
1	NM_007294.3:c.3608G>A	17:41243940	T	672	NM_007294.3	Transcript	missense_variant	3840	3608	1203	R/Q	cGa/cAa	rs55930959,CM042676,COSM3402920,COSM3402921	MODERATE	-	-1	-	SNV	BRCA1	EntrezGene	1100	protein_coding	-	-	-	-	NP_009225.1	-	-	-	-	RefSeq	C	C	OK	-	tolerated(1)	benign(0)	2023-10-01	-	-	-	NM_007294.3:c.3608G>A	NP_009225.1:p.Arg1203Gln	-	-	-	-	-
1	NM_007294.3:c.3600G>C	17:41243948	G	672	NM_007294.3	Transcript	missense_variant	3832	3600	1200	Q/H	caG/caC	rs56214134,CM082505	MODERATE	-	-1	-	SNV	BRCA1	EntrezGene	1100	protein_coding	-	-	-	-	NP_009225.1	-	-	-	-	RefSeq	C	C	OK	-	deleterious(0.02)	benign(0.179)	2023-10-01	-	-	-	NM_007294.3:c.3600G>C	NP_009225.1:p.Gln1200His	-	0.0008	0.003	0	0
1	NM_007294.3:c.3600G>T	17:41243948	A	672	NM_007294.3	Transcript	missense_variant	3832	3600	1200	Q/H	caG/caT	rs56214134,CM082505	MODERATE	-	-1	-	SNV	BRCA1	EntrezGene	1100	protein_coding	-	-	-	-	NP_009225.1	-	-	-	-	RefSeq	C	C	OK	-	deleterious(0.02)	benign(0.179)	2023-10-01	-	-	-	NM_007294.3:c.3600G>T	NP_009225.1:p.Gln1200His	-	-	-	-	-
1	NM_007294.3:c.3579C>T	17:41243969	A	672	NM_007294.3	Transcript	synonymous_variant	3811	3579	1193	F	ttC/ttT	-	LOW	-	-1	-	SNV	BRCA1	EntrezGene	1100	protein_coding	-	-	-	-	NP_009225.1	-	-	-	-	RefSeq	G	G	OK	-	-	-	2023-10-01	-	-	-	NM_007294.3:c.3579C>T	NP_009225.1:p.Phe1193%3D	-	-	-	-	-
1	NM_007294.3:c.3548A>G	17:41244000	C	672	NM_007294.3	Transcript	missense_variant	3780	3548	1183	K/R	aAa/aGa	rs16942,CM058359,COSM148277	MODERATE	-	-1	-	SNV	BRCA1	EntrezGene	1100	protein_coding	-	-	-	-	NP_009225.1	-	-	-	-	RefSeq	T	T	OK	-	tolerated(1)	benign(0)	2023-10-01	-	-	-	NM_007294.3:c.3548A>G	NP_009225.1:p.Lys1183Arg	-	0.3526	0.2179	0.3746	0.371
1	NM_007294.3:c.3475_3476insAGGAAGGATACT	17:41244072-41244073	AGTATCCTTCCT	672	NM_007294.3	Transcript	protein_altering_variant	3707-3708	3475-3476	1159	I/KEGYL	ata/aAGGAAGGATACTta	-	MODERATE	-	-1	-	insertion	BRCA1	EntrezGene	1100	protein_coding	-	-	-	-	NP_009225.1	-	-	-	-	RefSeq	-	-	OK	-	-	-	2023-10-01	-	-	-	NM_007294.3:c.3475_3476insAGGAAGGATACT	NP_009225.1:p.Ile1159delinsLysGluGlyTyrLeu	-	-	-	-	-
1	NM_007294.3:c.3418A>G	17:41244130	C	672	NM_007294.3	Transcript	missense_variant	3650	3418	1140	S/G	Agt/Ggt	rs2227945,COSM35894	MODERATE	-	-1	-	SNV	BRCA1	EntrezGene	1100	protein_coding	-	-	-	-	NP_009225.1	-	-	-	-	RefSeq	T	T	OK	-	tolerated(0.22)	benign(0.007)	2023-10-01	-	-	-	NM_007294.3:c.3418A>G	NP_009225.1:p.Ser1140Gly	-	0.01	0.0356	0.0029	0
1	NM_007294.3:c.3359T>A	17:41244189	T	672	NM_007294.3	Transcript	missense_variant	3591	3359	1120	V/D	gTt/gAt	CD021782,CD129133	MODERATE	-	-1	-	SNV	BRCA1	EntrezGene	1100	protein_coding	-	-	-	-	NP_009225.1	-	-	-	-	RefSeq	A	A	OK	-	deleterious(0)	possibly_damaging(0.826)	2023-10-01	-	-	-	NM_007294.3:c.3359T>A	NP_009225.1:p.Val1120Asp	-	-	-	-	-
1	NM_007294.3:c.3332A>C	17:41244216	G	672	NM_007294.3	Transcript	missense_variant	3564	3332	1111	Q/P	cAa/cCa	-	MODERATE	-	-1	-	SNV	BRCA1	EntrezGene	1100	protein_coding	-	-	-	-	NP_009225.1	-	-	-	-	RefSeq	T	T	OK	-	tolerated(0.11)	benign(0.088)	2023-10-01	-	-	-	NM_007294.3:c.3332A>C	NP_009225.1:p.Gln1111Pro	-	-	-	-	-
1	NM_007294.3:c.3327_3329del	17:41244219-41244221	-	672	NM_007294.3	Transcript	inframe_deletion	3559-3561	3327-3329	1109-1110	KK/K	aaAAAg/aag	rs80358334	MODERATE	-	-1	-	deletion	BRCA1	EntrezGene	1100	protein_coding	-	-	-	-	NP_009225.1	-	-	-	-	RefSeq	TTT	TTT	OK	-	-	-	2023-10-01	-	-	-	NM_007294.3:c.3327_3329del	NP_009225.1:p.Lys1110del	-	-	-	-	-
1	NM_007294.3:c.3302G>A	17:41244246	T	672	NM_007294.3	Transcript	missense_variant	3534	3302	1101	S/N	aGt/aAt	rs41293447	MODERATE	-	-1	-	SNV	BRCA1	EntrezGene	1100	protein_coding	-	-	-	-	NP_009225.1	-	-	-	-	RefSeq	C	C	OK	-	tolerated(0.2)	benign(0.263)	2023-10-01	-	-	-	NM_007294.3:c.3302G>A	NP_009225.1:p.Ser1101Asn	-	-	-	-	-
1	NM_007294.3:c.3296C>T	17:41244252	A	672	NM_007294.3	Transcript	missense_variant	3528	3296	1099	P/L	cCt/cTt	rs80357201,CD994000,CM034004	MODERATE	-	-1	-	SNV	BRCA1	EntrezGene	1100	protein_coding	-	-	-	-	NP_009225.1	-	-	-	-	RefSeq	G	G	OK	-	deleterious(0.02)	possibly_damaging(0.677)	2023-10-01	-	-	-	NM_007294.3:c.3296C>T	NP_009225.1:p.Pro1099Leu	-	0.0006	0	0	0
1	NM_007294.3:c.3143G>A	17:41244405	T	672	NM_007294.3	Transcript	missense_variant	3375	3143	1048	G/D	gGt/gAt	rs80356899,CD129127	MODERATE	-	-1	-	SNV	BRCA1	EntrezGene	1100	protein_coding	-	-	-	-	NP_009225.1	-	-	-	-	RefSeq	C	C	OK	-	deleterious(0.03)	benign(0.411)	2023-10-01	-	-	-	NM_007294.3:c.3143G>A	NP_009225.1:p.Gly1048Asp	-	-	-	-	-
1	NM_007294.3:c.3119G>A	17:41244429	T	672	NM_007294.3	Transcript	missense_variant	3351	3119	1040	S/N	aGc/aAc	rs4986852,CM940175,COSM1166811	MODERATE	-	-1	-	SNV	BRCA1	EntrezGene	1100	protein_coding	-	-	-	-	NP_009225.1	-	-	-	-	RefSeq	C	C	OK	-	tolerated(0.21)	possibly_damaging(0.831)	2023-10-01	-	-	-	NM_007294.3:c.3119G>A	NP_009225.1:p.Ser1040Asn	-	0.0098	0.0023	0.0202	0
1	NM_007294.3:c.3113A>G	17:41244435	C	672	NM_007294.3	Transcript	missense_variant	3345	3113	1038	E/G	gAa/gGa	rs16941,CM032861,COSM3755563	MODERATE	-	-1	-	SNV	BRCA1	EntrezGene	1100	protein_coding	-	-	-	-	NP_009225.1	-	-	-	-	RefSeq	T	T	OK	-	tolerated(0.16)	possibly_damaging(0.606)	2023-10-01	-	-	-	NM_007294.3:c.3113A>G	NP_009225.1:p.Glu1038Gly	-	0.3357	0.1573	0.3646	0.371
1	NM_007294.3:c.3024G>A	17:41244524	T	672	NM_007294.3	Transcript	missense_variant	3256	3024	1008	M/I	atG/atA	rs1800704,CM086719,COSM5575373,COSM5575374	MODERATE	-	-1	-	SNV	BRCA1	EntrezGene	1100	protein_coding	-	-	-	-	NP_009225.1	-	-	-	-	RefSeq	C	C	OK	-	tolerated(0.63)	benign(0)	2023-10-01	-	-	-	NM_007294.3:c.3024G>A	NP_009225.1:p.Met1008Ile	-	0.0006	0	0.0014	0
1	NM_007294.3:c.3024G>T	17:41244524	A	672	NM_007294.3	Transcript	missense_variant	3256	3024	1008	M/I	atG/atT	CM086719,COSM5575373,COSM5575374	MODERATE	-	-1	-	SNV	BRCA1	EntrezGene	1100	protein_coding	-	-	-	-	NP_009225.1	-	-	-	-	RefSeq	C	C	OK	-	tolerated(0.63)	benign(0)	2023-10-01	-	-	-	NM_007294.3:c.3024G>T	NP_009225.1:p.Met1008Ile	-	-	-	-	-
1	NM_007294.3:c.3022A>G	17:41244526	C	672	NM_007294.3	Transcript	missense_variant	3254	3022	1008	M/V	Atg/Gtg	rs56321129,CM042675	MODERATE	-	-1	-	SNV	BRCA1	EntrezGene	1100	protein_coding	-	-	-	-	NP_009225.1	-	-	-	-	RefSeq	T	T	OK	-	tolerated(1)	benign(0)	2023-10-01	-	-	-	NM_007294.3:c.3022A>G	NP_009225.1:p.Met1008Val	-	0.0004	0.0015	0	0
1	NM_007294.3:c.3021A>G	17:41244527	C	672	NM_007294.3	Transcript	synonymous_variant	3253	3021	1007	S	tcA/tcG	rs1057521025,CD982491	LOW	-	-1	-	SNV	BRCA1	EntrezGene	1100	protein_coding	-	-	-	-	NP_009225.1	-	-	-	-	RefSeq	T	T	OK	-	-	-	2023-10-01	-	-	-	NM_007294.3:c.3021A>G	NP_009225.1:p.Ser1007%3D	-	-	-	-	-
1	NM_007294.3:c.2935C>T	17:41244613	A	672	NM_007294.3	Transcript	missense_variant	3167	2935	979	R/C	Cgt/Tgt	rs80356970,COSM4485464,COSM4485465	MODERATE	-	-1	-	SNV	BRCA1	EntrezGene	1100	protein_coding	-	-	-	-	NP_009225.1	-	-	-	-	RefSeq	G	G	OK	-	tolerated(0.11)	benign(0)	2023-10-01	-	-	-	NM_007294.3:c.2935C>T	NP_009225.1:p.Arg979Cys	-	-	-	-	-
1	NM_007294.3:c.2931A>G	17:41244617	C	672	NM_007294.3	Transcript	synonymous_variant	3163	2931	977	P	ccA/ccG	rs273899691,COSM3983468,COSM3983469	LOW	-	-1	-	SNV	BRCA1	EntrezGene	1100	protein_coding	-	-	-	-	NP_009225.1	-	-	-	-	RefSeq	T	T	OK	-	-	-	2023-10-01	-	-	-	NM_007294.3:c.2931A>G	NP_009225.1:p.Pro977%3D	-	-	-	-	-
1	NM_007294.3:c.2783G>A	17:41244765	T	672	NM_007294.3	Transcript	missense_variant	3015	2783	928	G/D	gGc/gAc	rs202004680	MODERATE	-	-1	-	SNV	BRCA1	EntrezGene	1100	protein_coding	-	-	-	-	NP_009225.1	-	-	-	-	RefSeq	C	C	OK	-	tolerated(0.15)	benign(0.327)	2023-10-01	-	-	-	NM_007294.3:c.2783G>A	NP_009225.1:p.Gly928Asp	-	-	-	-	-
1	NM_007294.3:c.2733A>G	17:41244815	C	672	NM_007294.3	Transcript	synonymous_variant	2965	2733	911	G	ggA/ggG	rs1800740	LOW	-	-1	-	SNV	BRCA1	EntrezGene	1100	protein_coding	-	-	-	-	NP_009225.1	-	-	-	-	RefSeq	T	T	OK	-	-	-	2023-10-01	-	-	-	NM_007294.3:c.2733A>G	NP_009225.1:p.Gly911%3D	-	0.0006	0	0.0014	0
1	NM_007294.3:c.2620A>C	17:41244928	G	672	NM_007294.3	Transcript	missense_variant	2852	2620	874	N/H	Aat/Cat	-	MODERATE	-	-1	-	SNV	BRCA1	EntrezGene	1100	protein_coding	-	-	-	-	NP_009225.1	-	-	-	-	RefSeq	T	T	OK	-	tolerated(0.09)	possibly_damaging(0.665)	2023-10-01	-	-	-	NM_007294.3:c.2620A>C	NP_009225.1:p.Asn874His	-	-	-	-	-
1	NM_007294.3:c.2612C>T	17:41244936	A	672	NM_007294.3	Transcript	missense_variant	2844	2612	871	P/L	cCg/cTg	rs799917,CD982488,CM096315,CX119479,COSM148278	MODERATE	-	-1	-	SNV	BRCA1	EntrezGene	1100	protein_coding	-	-	-	-	NP_009225.1	-	-	-	-	RefSeq	G	G	OK	-	tolerated(1)	benign(0)	2023-10-01	-	-	-	NM_007294.3:c.2612C>T	NP_009225.1:p.Pro871Leu	-	-	0.885	0.428	0.371
1	NM_007294.3:c.2597G>A	17:41244951	T	672	NM_007294.3	Transcript	missense_variant	2829	2597	866	R/H	cGc/cAc	rs80356911	MODERATE	-	-1	-	SNV	BRCA1	EntrezGene	1100	protein_coding	-	-	-	-	NP_009225.1	-	-	-	-	RefSeq	C	C	OK	-	deleterious(0.01)	probably_damaging(0.986)	2023-10-01	-	-	-	NM_007294.3:c.2597G>A	NP_009225.1:p.Arg866His	-	-	-	-	-
1	NM_007294.3:c.2596C>T	17:41244952	A	672	NM_007294.3	Transcript	missense_variant	2828	2596	866	R/C	Cgc/Tgc	rs41286300,CM024206	MODERATE	-	-1	-	SNV	BRCA1	EntrezGene	1100	protein_coding	-	-	-	-	NP_009225.1	-	-	-	-	RefSeq	G	G	OK	-	deleterious(0)	probably_damaging(1)	2023-10-01	-	-	-	NM_007294.3:c.2596C>T	NP_009225.1:p.Arg866Cys	-	-	-	-	-
1	NM_007294.3:c.2584A>G	17:41244964	C	672	NM_007294.3	Transcript	missense_variant	2816	2584	862	K/E	Aag/Gag	rs80356927	MODERATE	-	-1	-	SNV	BRCA1	EntrezGene	1100	protein_coding	-	-	-	-	NP_009225.1	-	-	-	-	RefSeq	T	T	OK	-	deleterious(0.01)	possibly_damaging(0.876)	2023-10-01	-	-	-	NM_007294.3:c.2584A>G	NP_009225.1:p.Lys862Glu	-	-	-	-	-
1	NM_007294.3:c.2566T>C	17:41244982	G	672	NM_007294.3	Transcript	missense_variant	2798	2566	856	Y/H	Tat/Cat	rs80356892,CM042673	MODERATE	-	-1	-	SNV	BRCA1	EntrezGene	1100	protein_coding	-	-	-	-	NP_009225.1	-	-	-	-	RefSeq	A	A	OK	-	deleterious(0.02)	possibly_damaging(0.733)	2023-10-01	-	-	-	NM_007294.3:c.2566T>C	NP_009225.1:p.Tyr856His	-	0.003	0	0.0014	0.0139
1	NM_007294.3:c.2522G>A	17:41245026	T	672	NM_007294.3	Transcript	missense_variant	2754	2522	841	R/Q	cGg/cAg	rs80357337,CM014324	MODERATE	-	-1	-	SNV	BRCA1	EntrezGene	1100	protein_coding	-	-	-	-	NP_009225.1	-	-	-	-	RefSeq	C	C	OK	-	tolerated(1)	benign(0)	2023-10-01	-	-	-	NM_007294.3:c.2522G>A	NP_009225.1:p.Arg841Gln	-	-	-	-	-
1	NM_007294.3:c.2521C>T	17:41245027	A	672	NM_007294.3	Transcript	missense_variant	2753	2521	841	R/W	Cgg/Tgg	rs1800709,CM004236,COSM1246204	MODERATE	-	-1	-	SNV	BRCA1	EntrezGene	1100	protein_coding	-	-	-	-	NP_009225.1	-	-	-	-	RefSeq	G	G	OK	-	deleterious(0)	benign(0.006)	2023-10-01	-	-	-	NM_007294.3:c.2521C>T	NP_009225.1:p.Arg841Trp	-	0.0022	0.003	0	0
1	NM_007294.3:c.2503C>T	17:41245045	A	672	NM_007294.3	Transcript	missense_variant	2735	2503	835	H/Y	Cat/Tat	rs751656678	MODERATE	-	-1	-	SNV	BRCA1	EntrezGene	1100	protein_coding	-	-	-	-	NP_009225.1	-	-	-	-	RefSeq	G	G	OK	-	tolerated(1)	benign(0.038)	2023-10-01	-	-	-	NM_007294.3:c.2503C>T	NP_009225.1:p.His835Tyr	-	-	-	-	-
1	NM_007294.3:c.2498T>G	17:41245050	C	672	NM_007294.3	Transcript	missense_variant	2730	2498	833	L/W	tTg/tGg	-	MODERATE	-	-1	-	SNV	BRCA1	EntrezGene	1100	protein_coding	-	-	-	-	NP_009225.1	-	-	-	-	RefSeq	A	A	OK	-	deleterious(0.01)	probably_damaging(0.976)	2023-10-01	-	-	-	NM_007294.3:c.2498T>G	NP_009225.1:p.Leu833Trp	-	-	-	-	-
1	NM_007294.3:c.2488A>G	17:41245060	C	672	NM_007294.3	Transcript	missense_variant	2720	2488	830	K/E	Aag/Gag	-	MODERATE	-	-1	-	SNV	BRCA1	EntrezGene	1100	protein_coding	-	-	-	-	NP_009225.1	-	-	-	-	RefSeq	T	T	OK	-	deleterious(0.05)	possibly_damaging(0.641)	2023-10-01	-	-	-	NM_007294.3:c.2488A>G	NP_009225.1:p.Lys830Glu	-	-	-	-	-
1	NM_007294.3:c.2428A>T	17:41245120	A	672	NM_007294.3	Transcript	missense_variant	2660	2428	810	N/Y	Aac/Tac	rs28897682	MODERATE	-	-1	-	SNV	BRCA1	EntrezGene	1100	protein_coding	-	-	-	-	NP_009225.1	-	-	-	-	RefSeq	T	T	OK	-	deleterious(0)	probably_damaging(0.992)	2023-10-01	-	-	-	NM_007294.3:c.2428A>T	NP_009225.1:p.Asn810Tyr	-	-	-	-	-
1	NM_007294.3:c.2315T>C	17:41245233	G	672	NM_007294.3	Transcript	missense_variant	2547	2315	772	V/A	gTa/gCa	rs80357467,CM940174	MODERATE	-	-1	-	SNV	BRCA1	EntrezGene	1100	protein_coding	-	-	-	-	NP_009225.1	-	-	-	-	RefSeq	A	A	OK	-	deleterious(0.01)	probably_damaging(0.928)	2023-10-01	-	-	-	NM_007294.3:c.2315T>C	NP_009225.1:p.Val772Ala	-	-	-	-	-
1	NM_007294.3:c.2311T>C	17:41245237	G	672	NM_007294.3	Transcript	synonymous_variant	2543	2311	771	L	Ttg/Ctg	rs16940,COSM3755566	LOW	-	-1	-	SNV	BRCA1	EntrezGene	1100	protein_coding	-	-	-	-	NP_009225.1	-	-	-	-	RefSeq	A	A	OK	-	-	-	2023-10-01	-	-	-	NM_007294.3:c.2311T>C	NP_009225.1:p.Leu771%3D	-	0.3353	0.1573	0.3674	0.371
1	NM_007294.3:c.2276A>G	17:41245272	C	672	NM_007294.3	Transcript	missense_variant	2508	2276	759	Q/R	cAa/cGa	-	MODERATE	-	-1	-	SNV	BRCA1	EntrezGene	1100	protein_coding	-	-	-	-	NP_009225.1	-	-	-	-	RefSeq	T	T	OK	-	tolerated(0.09)	possibly_damaging(0.771)	2023-10-01	-	-	-	NM_007294.3:c.2276A>G	NP_009225.1:p.Gln759Arg	-	-	-	-	-
1	NM_007294.3:c.2167A>G	17:41245381	C	672	NM_007294.3	Transcript	missense_variant	2399	2167	723	N/D	Aat/Gat	rs4986845,CM042672	MODERATE	-	-1	-	SNV	BRCA1	EntrezGene	1100	protein_coding	-	-	-	-	NP_009225.1	-	-	-	-	RefSeq	T	T	OK	-	tolerated(0.18)	benign(0.119)	2023-10-01	-	-	-	NM_007294.3:c.2167A>G	NP_009225.1:p.Asn723Asp	-	0.002	0.0045	0.0058	0
1	NM_007294.3:c.2123C>G	17:41245425	C	672	NM_007294.3	Transcript	missense_variant	2355	2123	708	S/C	tCt/tGt	-	MODERATE	-	-1	-	SNV	BRCA1	EntrezGene	1100	protein_coding	-	-	-	-	NP_009225.1	-	-	-	-	RefSeq	G	G	OK	-	tolerated(0.22)	possibly_damaging(0.852)	2023-10-01	-	-	-	NM_007294.3:c.2123C>G	NP_009225.1:p.Ser708Cys	-	-	-	-	-
1	NM_007294.3:c.2083G>T	17:41245465	A	672	NM_007294.3	Transcript	missense_variant	2315	2083	695	D/Y	Gat/Tat	rs28897681,CM984623	MODERATE	-	-1	-	SNV	BRCA1	EntrezGene	1100	protein_coding	-	-	-	-	NP_009225.1	-	-	-	-	RefSeq	C	C	OK	-	deleterious(0.01)	possibly_damaging(0.836)	2023-10-01	-	-	-	NM_007294.3:c.2083G>T	NP_009225.1:p.Asp695Tyr	-	-	-	-	-
1	NM_007294.3:c.2082C>T	17:41245466	A	672	NM_007294.3	Transcript	synonymous_variant	2314	2082	694	S	agC/agT	rs1799949,COSM148280	LOW	-	-1	-	SNV	BRCA1	EntrezGene	1100	protein_coding	-	-	-	-	NP_009225.1	-	-	-	-	RefSeq	G	G	OK	-	-	-	2023-10-01	-	-	-	NM_007294.3:c.2082C>T	NP_009225.1:p.Ser694%3D	-	0.3365	0.2103	0.353	0.371
1	NM_007294.3:c.2077G>A	17:41245471	T	672	NM_007294.3	Transcript	missense_variant	2309	2077	693	D/N	Gac/Aac	rs4986850,CM960172,COSM4989395	MODERATE	-	-1	-	SNV	BRCA1	EntrezGene	1100	protein_coding	-	-	-	-	NP_009225.1	-	-	-	-	RefSeq	C	C	OK	-	tolerated(0.08)	benign(0.01)	2023-10-01	-	-	-	NM_007294.3:c.2077G>A	NP_009225.1:p.Asp693Asn	-	0.0335	0.0113	0.0576	0
1	NM_007294.3:c.2069A>G	17:41245479	C	672	NM_007294.3	Transcript	missense_variant	2301	2069	690	K/R	aAa/aGa	COSM1383517,COSM4783411	MODERATE	-	-1	-	SNV	BRCA1	EntrezGene	1100	protein_coding	-	-	-	-	NP_009225.1	-	-	-	-	RefSeq	T	T	OK	-	tolerated(0.16)	possibly_damaging(0.819)	2023-10-01	-	-	-	NM_007294.3:c.2069A>G	NP_009225.1:p.Lys690Arg	-	-	-	-	-
1	NM_007294.3:c.1971A>G	17:41245577	C	672	NM_007294.3	Transcript	synonymous_variant	2203	1971	657	Q	caA/caG	rs28897679	LOW	-	-1	-	SNV	BRCA1	EntrezGene	1100	protein_coding	-	-	-	-	NP_009225.1	-	-	-	-	RefSeq	T	T	OK	-	-	-	2023-10-01	-	-	-	NM_007294.3:c.1971A>G	NP_009225.1:p.Gln657%3D	-	0.0064	0.0234	0.0014	0
1	NM_007294.3:c.1959A>C	17:41245589	G	672	NM_007294.3	Transcript	missense_variant	2191	1959	653	K/N	aaA/aaC	-	MODERATE	-	-1	-	SNV	BRCA1	EntrezGene	1100	protein_coding	-	-	-	-	NP_009225.1	-	-	-	-	RefSeq	T	T	OK	-	tolerated(0.26)	benign(0.145)	2023-10-01	-	-	-	NM_007294.3:c.1959A>C	NP_009225.1:p.Lys653Asn	-	-	-	-	-
1	NM_007294.3:c.1934C>A	17:41245614	T	672	NM_007294.3	Transcript	missense_variant	2166	1934	645	S/Y	tCt/tAt	rs80357129	MODERATE	-	-1	-	SNV	BRCA1	EntrezGene	1100	protein_coding	-	-	-	-	NP_009225.1	-	-	-	-	RefSeq	G	G	OK	-	deleterious(0.01)	probably_damaging(0.971)	2023-10-01	-	-	-	NM_007294.3:c.1934C>A	NP_009225.1:p.Ser645Tyr	-	-	-	-	-
1	NM_007294.3:c.1927A>G	17:41245621	C	672	NM_007294.3	Transcript	missense_variant	2159	1927	643	S/G	Agt/Ggt	rs80357105	MODERATE	-	-1	-	SNV	BRCA1	EntrezGene	1100	protein_coding	-	-	-	-	NP_009225.1	-	-	-	-	RefSeq	T	T	OK	-	deleterious(0.01)	possibly_damaging(0.677)	2023-10-01	-	-	-	NM_007294.3:c.1927A>G	NP_009225.1:p.Ser643Gly	-	-	-	-	-
1	NM_007294.3:c.1911T>C	17:41245637	G	672	NM_007294.3	Transcript	synonymous_variant	2143	1911	637	T	acT/acC	rs62625305	LOW	-	-1	-	SNV	BRCA1	EntrezGene	1100	protein_coding	-	-	-	-	NP_009225.1	-	-	-	-	RefSeq	A	A	OK	-	-	-	2023-10-01	-	-	-	NM_007294.3:c.1911T>C	NP_009225.1:p.Thr637%3D	-	-	-	-	-
1	NM_007294.3:c.1884T>G	17:41245664	C	672	NM_007294.3	Transcript	missense_variant	2116	1884	628	S/R	agT/agG	rs80357495,CD992492	MODERATE	-	-1	-	SNV	BRCA1	EntrezGene	1100	protein_coding	-	-	-	-	NP_009225.1	-	-	-	-	RefSeq	A	A	OK	-	deleterious(0)	possibly_damaging(0.726)	2023-10-01	-	-	-	NM_007294.3:c.1884T>G	NP_009225.1:p.Ser628Arg	-	-	-	-	-
1	NM_007294.3:c.1878A>G	17:41245670	C	672	NM_007294.3	Transcript	synonymous_variant	2110	1878	626	V	gtA/gtG	rs8176154	LOW	-	-1	-	SNV	BRCA1	EntrezGene	1100	protein_coding	-	-	-	-	NP_009225.1	-	-	-	-	RefSeq	T	T	OK	-	-	-	2023-10-01	-	-	-	NM_007294.3:c.1878A>G	NP_009225.1:p.Val626%3D	-	-	-	-	-
1	NM_007294.3:c.1877T>G	17:41245671	C	672	NM_007294.3	Transcript	missense_variant	2109	1877	626	V/G	gTa/gGa	-	MODERATE	-	-1	-	SNV	BRCA1	EntrezGene	1100	protein_coding	-	-	-	-	NP_009225.1	-	-	-	-	RefSeq	A	A	OK	-	tolerated(0.08)	possibly_damaging(0.566)	2023-10-01	-	-	-	NM_007294.3:c.1877T>G	NP_009225.1:p.Val626Gly	-	-	-	-	-
1	NM_007294.3:c.1866G>A	17:41245682	T	672	NM_007294.3	Transcript	synonymous_variant	2098	1866	622	A	gcG/gcA	rs1800064,COSM1521479,COSM5009866	LOW	-	-1	-	SNV	BRCA1	EntrezGene	1100	protein_coding	-	-	-	-	NP_009225.1	-	-	-	-	RefSeq	C	C	OK	-	-	-	2023-10-01	-	-	-	NM_007294.3:c.1866G>A	NP_009225.1:p.Ala622%3D	-	-	-	-	-
1	NM_007294.3:c.1865C>T	17:41245683	A	672	NM_007294.3	Transcript	missense_variant	2097	1865	622	A/V	gCg/gTg	rs56039126,CM076031,COSM3387920,COSM979742	MODERATE	-	-1	-	SNV	BRCA1	EntrezGene	1100	protein_coding	-	-	-	-	NP_009225.1	-	-	-	-	RefSeq	G	G	OK	-	deleterious(0.04)	benign(0.15)	2023-10-01	-	-	-	NM_007294.3:c.1865C>T	NP_009225.1:p.Ala622Val	-	-	-	-	-
1	NM_007294.3:c.1799T>C	17:41245749	G	672	NM_007294.3	Transcript	missense_variant	2031	1799	600	I/T	aTc/aCc	-	MODERATE	-	-1	-	SNV	BRCA1	EntrezGene	1100	protein_coding	-	-	-	-	NP_009225.1	-	-	-	-	RefSeq	A	A	OK	-	tolerated(0.76)	benign(0.015)	2023-10-01	-	-	-	NM_007294.3:c.1799T>C	NP_009225.1:p.Ile600Thr	-	-	-	-	-
1	NM_007294.3:c.1781T>C	17:41245767	G	672	NM_007294.3	Transcript	missense_variant	2013	1781	594	M/T	aTg/aCg	-	MODERATE	-	-1	-	SNV	BRCA1	EntrezGene	1100	protein_coding	-	-	-	-	NP_009225.1	-	-	-	-	RefSeq	A	A	OK	-	deleterious(0.02)	benign(0.206)	2023-10-01	-	-	-	NM_007294.3:c.1781T>C	NP_009225.1:p.Met594Thr	-	-	-	-	-
1	NM_007294.3:c.1771A>C	17:41245777	G	672	NM_007294.3	Transcript	missense_variant	2003	1771	591	I/L	Ata/Cta	-	MODERATE	-	-1	-	SNV	BRCA1	EntrezGene	1100	protein_coding	-	-	-	-	NP_009225.1	-	-	-	-	RefSeq	T	T	OK	-	deleterious(0.03)	possibly_damaging(0.562)	2023-10-01	-	-	-	NM_007294.3:c.1771A>C	NP_009225.1:p.Ile591Leu	-	-	-	-	-
1	NM_007294.3:c.1723G>A	17:41245825	T	672	NM_007294.3	Transcript	missense_variant	1955	1723	575	E/K	Gaa/Aaa	rs397508902,CM107501,COSM4530747,COSM4530748	MODERATE	-	-1	-	SNV	BRCA1	EntrezGene	1100	protein_coding	-	-	-	-	NP_009225.1	-	-	-	-	RefSeq	C	C	OK	-	tolerated(0.14)	benign(0.122)	2023-10-01	-	-	-	NM_007294.3:c.1723G>A	NP_009225.1:p.Glu575Lys	-	-	-	-	-
1	NM_007294.3:c.1648A>C	17:41245900	G	672	NM_007294.3	Transcript	missense_variant	1880	1648	550	N/H	Aat/Cat	rs56012641,CM025218	MODERATE	-	-1	-	SNV	BRCA1	EntrezGene	1100	protein_coding	-	-	-	-	NP_009225.1	-	-	-	-	RefSeq	T	T	OK	-	deleterious(0.01)	possibly_damaging(0.88)	2023-10-01	-	-	-	NM_007294.3:c.1648A>C	NP_009225.1:p.Asn550His	-	0.0002	0	0	0
1	NM_007294.3:c.1631A>C	17:41245917	G	672	NM_007294.3	Transcript	missense_variant	1863	1631	544	Q/P	cAa/cCa	rs397508892,CM045532	MODERATE	-	-1	-	SNV	BRCA1	EntrezGene	1100	protein_coding	-	-	-	-	NP_009225.1	-	-	-	-	RefSeq	T	T	OK	-	deleterious(0.03)	benign(0.031)	2023-10-01	-	-	-	NM_007294.3:c.1631A>C	NP_009225.1:p.Gln544Pro	-	-	-	-	-
1	NM_007294.3:c.1601A>G	17:41245947	C	672	NM_007294.3	Transcript	missense_variant	1833	1601	534	Q/R	cAg/cGg	rs80357173,CD032725	MODERATE	-	-1	-	SNV	BRCA1	EntrezGene	1100	protein_coding	-	-	-	-	NP_009225.1	-	-	-	-	RefSeq	T	T	OK	-	deleterious(0.02)	benign(0.115)	2023-10-01	-	-	-	NM_007294.3:c.1601A>G	NP_009225.1:p.Gln534Arg	-	-	-	-	-
1	NM_007294.3:c.1571C>T	17:41245977	A	672	NM_007294.3	Transcript	missense_variant	1803	1571	524	A/V	gCa/gTa	rs80357333	MODERATE	-	-1	-	SNV	BRCA1	EntrezGene	1100	protein_coding	-	-	-	-	NP_009225.1	-	-	-	-	RefSeq	G	G	OK	-	tolerated(0.25)	possibly_damaging(0.558)	2023-10-01	-	-	-	NM_007294.3:c.1571C>T	NP_009225.1:p.Ala524Val	-	-	-	-	-
1	NM_007294.3:c.1562C>T	17:41245986	A	672	NM_007294.3	Transcript	missense_variant	1794	1562	521	A/V	gCa/gTa	-	MODERATE	-	-1	-	SNV	BRCA1	EntrezGene	1100	protein_coding	-	-	-	-	NP_009225.1	-	-	-	-	RefSeq	G	G	OK	-	tolerated(0.71)	benign(0.007)	2023-10-01	-	-	-	NM_007294.3:c.1562C>T	NP_009225.1:p.Ala521Val	-	-	-	-	-
1	NM_007294.3:c.1534C>G	17:41246014	C	672	NM_007294.3	Transcript	missense_variant	1766	1534	512	L/V	Ctt/Gtt	rs41286294	MODERATE	-	-1	-	SNV	BRCA1	EntrezGene	1100	protein_coding	-	-	-	-	NP_009225.1	-	-	-	-	RefSeq	G	G	OK	-	deleterious(0)	probably_damaging(0.986)	2023-10-01	-	-	-	NM_007294.3:c.1534C>G	NP_009225.1:p.Leu512Val	-	-	-	-	-
1	NM_007294.3:c.1487G>A	17:41246061	T	672	NM_007294.3	Transcript	missense_variant	1719	1487	496	R/H	cGt/cAt	rs28897677,CM014323,COSM5743853	MODERATE	-	-1	-	SNV	BRCA1	EntrezGene	1100	protein_coding	-	-	-	-	NP_009225.1	-	-	-	-	RefSeq	C	C	OK	-	tolerated(1)	benign(0.003)	2023-10-01	-	-	-	NM_007294.3:c.1487G>A	NP_009225.1:p.Arg496His	-	-	-	-	-
1	NM_007294.3:c.1486C>T	17:41246062	A	672	NM_007294.3	Transcript	missense_variant	1718	1486	496	R/C	Cgt/Tgt	rs28897676,CM065005	MODERATE	-	-1	-	SNV	BRCA1	EntrezGene	1100	protein_coding	-	-	-	-	NP_009225.1	-	-	-	-	RefSeq	G	G	OK	-	tolerated(0.42)	benign(0.009)	2023-10-01	-	-	-	NM_007294.3:c.1486C>T	NP_009225.1:p.Arg496Cys	-	-	-	-	-
1	NM_007294.3:c.1456T>C	17:41246092	G	672	NM_007294.3	Transcript	missense_variant	1688	1456	486	F/L	Ttt/Ctt	rs55906931	MODERATE	-	-1	-	SNV	BRCA1	EntrezGene	1100	protein_coding	-	-	-	-	NP_009225.1	-	-	-	-	RefSeq	A	A	OK	-	tolerated(0.8)	benign(0.007)	2023-10-01	-	-	-	NM_007294.3:c.1456T>C	NP_009225.1:p.Phe486Leu	-	0.0002	0	0	0
1	NM_007294.3:c.1427A>G	17:41246121	C	672	NM_007294.3	Transcript	missense_variant	1659	1427	476	H/R	cAt/cGt	rs55720177	MODERATE	-	-1	-	SNV	BRCA1	EntrezGene	1100	protein_coding	-	-	-	-	NP_009225.1	-	-	-	-	RefSeq	T	T	OK	-	tolerated(0.13)	possibly_damaging(0.759)	2023-10-01	-	-	-	NM_007294.3:c.1427A>G	NP_009225.1:p.His476Arg	-	0.0006	0.0023	0	0
1	NM_007294.3:c.1419C>T	17:41246129	A	672	NM_007294.3	Transcript	synonymous_variant	1651	1419	473	N	aaC/aaT	rs777228325	LOW	-	-1	-	SNV	BRCA1	EntrezGene	1100	protein_coding	-	-	-	-	NP_009225.1	-	-	-	-	RefSeq	G	G	OK	-	-	-	2023-10-01	-	-	-	NM_007294.3:c.1419C>T	NP_009225.1:p.Asn473%3D	-	-	-	-	-
1	NM_007294.3:c.1390A>G	17:41246158	C	672	NM_007294.3	Transcript	missense_variant	1622	1390	464	T/A	Acc/Gcc	rs869320787,CD984077,CX025471	MODERATE	-	-1	-	SNV	BRCA1	EntrezGene	1100	protein_coding	-	-	-	-	NP_009225.1	-	-	-	-	RefSeq	T	T	OK	-	deleterious(0)	probably_damaging(0.996)	2023-10-01	-	-	-	NM_007294.3:c.1390A>G	NP_009225.1:p.Thr464Ala	-	-	-	-	-
1	NM_007294.3:c.1384G>A	17:41246164	T	672	NM_007294.3	Transcript	missense_variant	1616	1384	462	G/R	Ggg/Agg	rs80357221,CM107497	MODERATE	-	-1	-	SNV	BRCA1	EntrezGene	1100	protein_coding	-	-	-	-	NP_009225.1	-	-	-	-	RefSeq	C	C	OK	-	deleterious(0.02)	probably_damaging(0.998)	2023-10-01	-	-	-	NM_007294.3:c.1384G>A	NP_009225.1:p.Gly462Arg	-	-	-	-	-
1	NM_007294.3:c.1263A>C	17:41246285	G	672	NM_007294.3	Transcript	missense_variant	1495	1263	421	E/D	gaA/gaC	-	MODERATE	-	-1	-	SNV	BRCA1	EntrezGene	1100	protein_coding	-	-	-	-	NP_009225.1	-	-	-	-	RefSeq	T	T	OK	-	tolerated(0.11)	benign(0.266)	2023-10-01	-	-	-	NM_007294.3:c.1263A>C	NP_009225.1:p.Glu421Asp	-	-	-	-	-
1	NM_007294.3:c.1250A>G	17:41246298	C	672	NM_007294.3	Transcript	missense_variant	1482	1250	417	N/S	aAt/aGt	rs80357113	MODERATE	-	-1	-	SNV	BRCA1	EntrezGene	1100	protein_coding	-	-	-	-	NP_009225.1	-	-	-	-	RefSeq	T	T	OK	-	tolerated(0.37)	benign(0.348)	2023-10-01	-	-	-	NM_007294.3:c.1250A>G	NP_009225.1:p.Asn417Ser	-	-	-	-	-
1	NM_007294.3:c.1244T>C	17:41246304	G	672	NM_007294.3	Transcript	missense_variant	1476	1244	415	V/A	gTt/gCt	-	MODERATE	-	-1	-	SNV	BRCA1	EntrezGene	1100	protein_coding	-	-	-	-	NP_009225.1	-	-	-	-	RefSeq	A	A	OK	-	tolerated(0.29)	possibly_damaging(0.491)	2023-10-01	-	-	-	NM_007294.3:c.1244T>C	NP_009225.1:p.Val415Ala	-	-	-	-	-
1	NM_007294.3:c.1159T>A	17:41246389	T	672	NM_007294.3	Transcript	missense_variant	1391	1159	387	S/T	Tcc/Acc	rs876659403,CD003505	MODERATE	-	-1	-	SNV	BRCA1	EntrezGene	1100	protein_coding	-	-	-	-	NP_009225.1	-	-	-	-	RefSeq	A	A	OK	-	deleterious(0.02)	possibly_damaging(0.855)	2023-10-01	-	-	-	NM_007294.3:c.1159T>A	NP_009225.1:p.Ser387Thr	-	-	-	-	-
1	NM_007294.3:c.1146T>C	17:41246402	G	672	NM_007294.3	Transcript	synonymous_variant	1378	1146	382	V	gtT/gtC	-	LOW	-	-1	-	SNV	BRCA1	EntrezGene	1100	protein_coding	-	-	-	-	NP_009225.1	-	-	-	-	RefSeq	A	A	OK	-	-	-	2023-10-01	-	-	-	NM_007294.3:c.1146T>C	NP_009225.1:p.Val382%3D	-	-	-	-	-
1	NM_007294.3:c.1137T>G	17:41246411	C	672	NM_007294.3	Transcript	missense_variant	1369	1137	379	I/M	atT/atG	rs56128296,CM960167	MODERATE	-	-1	-	SNV	BRCA1	EntrezGene	1100	protein_coding	-	-	-	-	NP_009225.1	-	-	-	-	RefSeq	A	A	OK	-	deleterious(0)	probably_damaging(0.999)	2023-10-01	-	-	-	NM_007294.3:c.1137T>G	NP_009225.1:p.Ile379Met	-	0.0026	0.0098	0	0
1	NM_007294.3:c.1107T>G	17:41246441	C	672	NM_007294.3	Transcript	missense_variant	1339	1107	369	D/E	gaT/gaG	-	MODERATE	-	-1	-	SNV	BRCA1	EntrezGene	1100	protein_coding	-	-	-	-	NP_009225.1	-	-	-	-	RefSeq	A	A	OK	-	deleterious(0.05)	possibly_damaging(0.759)	2023-10-01	-	-	-	NM_007294.3:c.1107T>G	NP_009225.1:p.Asp369Glu	-	-	-	-	-
1	NM_007294.3:c.1067A>G	17:41246481	C	672	NM_007294.3	Transcript	missense_variant	1299	1067	356	Q/R	cAg/cGg	rs1799950,CD129086,CM014322,COSM3755569	MODERATE	-	-1	-	SNV	BRCA1	EntrezGene	1100	protein_coding	-	-	-	-	NP_009225.1	-	-	-	-	RefSeq	T	T	OK	-	deleterious(0.01)	probably_damaging(0.988)	2023-10-01	-	-	-	NM_007294.3:c.1067A>G	NP_009225.1:p.Gln356Arg	-	0.0218	0.003	0.0461	0
1	NM_007294.3:c.1065G>A	17:41246483	T	672	NM_007294.3	Transcript	synonymous_variant	1297	1065	355	K	aaG/aaA	rs41286292,COSM5740998,COSM5740999	LOW	-	-1	-	SNV	BRCA1	EntrezGene	1100	protein_coding	-	-	-	-	NP_009225.1	-	-	-	-	RefSeq	C	C	OK	-	-	-	2023-10-01	-	-	-	NM_007294.3:c.1065G>A	NP_009225.1:p.Lys355%3D	-	0.0002	0	0	0
1	NM_007294.3:c.1021G>A	17:41246527	T	672	NM_007294.3	Transcript	missense_variant	1253	1021	341	D/N	Gat/Aat	-	MODERATE	-	-1	-	SNV	BRCA1	EntrezGene	1100	protein_coding	-	-	-	-	NP_009225.1	-	-	-	-	RefSeq	C	C	OK	-	tolerated(0.23)	benign(0.094)	2023-10-01	-	-	-	NM_007294.3:c.1021G>A	NP_009225.1:p.Asp341Asn	-	-	-	-	-
1	NM_007294.3:c.1001C>T	17:41246547	A	672	NM_007294.3	Transcript	missense_variant	1233	1001	334	P/L	cCc/cTc	rs41286290	MODERATE	-	-1	-	SNV	BRCA1	EntrezGene	1100	protein_coding	-	-	-	-	NP_009225.1	-	-	-	-	RefSeq	G	G	OK	-	tolerated(0.08)	benign(0.263)	2023-10-01	-	-	-	NM_007294.3:c.1001C>T	NP_009225.1:p.Pro334Leu	-	-	-	-	-
1	NM_007294.3:c.995G>A	17:41246553	T	672	NM_007294.3	Transcript	missense_variant	1227	995	332	R/Q	cGg/cAg	rs80357464,COSM5008015,COSM5008016	MODERATE	-	-1	-	SNV	BRCA1	EntrezGene	1100	protein_coding	-	-	-	-	NP_009225.1	-	-	-	-	RefSeq	C	C	OK	-	tolerated(1)	benign(0)	2023-10-01	-	-	-	NM_007294.3:c.995G>A	NP_009225.1:p.Arg332Gln	-	0.0002	0	0	0.001
1	NM_007294.3:c.981A>G	17:41246567	C	672	NM_007294.3	Transcript	synonymous_variant	1213	981	327	T	acA/acG	rs1800063,CD994364	LOW	-	-1	-	SNV	BRCA1	EntrezGene	1100	protein_coding	-	-	-	-	NP_009225.1	-	-	-	-	RefSeq	T	T	OK	-	-	-	2023-10-01	-	-	-	NM_007294.3:c.981A>G	NP_009225.1:p.Thr327%3D	-	0.0006	0	0.0014	0
1	NM_007294.3:c.946A>G	17:41246602	C	672	NM_007294.3	Transcript	missense_variant	1178	946	316	S/G	Agc/Ggc	rs55874646	MODERATE	-	-1	-	SNV	BRCA1	EntrezGene	1100	protein_coding	-	-	-	-	NP_009225.1	-	-	-	-	RefSeq	T	T	OK	-	deleterious(0.01)	probably_damaging(0.991)	2023-10-01	-	-	-	NM_007294.3:c.946A>G	NP_009225.1:p.Ser316Gly	-	-	-	-	-
1	NM_007294.3:c.935G>C	17:41246613	G	672	NM_007294.3	Transcript	missense_variant	1167	935	312	G/A	gGc/gCc	-	MODERATE	-	-1	-	SNV	BRCA1	EntrezGene	1100	protein_coding	-	-	-	-	NP_009225.1	-	-	-	-	RefSeq	C	C	OK	-	tolerated(0.05)	possibly_damaging(0.477)	2023-10-01	-	-	-	NM_007294.3:c.935G>C	NP_009225.1:p.Gly312Ala	-	-	-	-	-
1	NM_007294.3:c.854A>G	17:41246694	C	672	NM_007294.3	Transcript	missense_variant	1086	854	285	H/R	cAt/cGt	-	MODERATE	-	-1	-	SNV	BRCA1	EntrezGene	1100	protein_coding	-	-	-	-	NP_009225.1	-	-	-	-	RefSeq	T	T	OK	-	tolerated(0.32)	possibly_damaging(0.465)	2023-10-01	-	-	-	NM_007294.3:c.854A>G	NP_009225.1:p.His285Arg	-	-	-	-	-
1	NM_007294.3:c.836A>C	17:41246712	G	672	NM_007294.3	Transcript	missense_variant	1068	836	279	H/P	cAt/cCt	-	MODERATE	-	-1	-	SNV	BRCA1	EntrezGene	1100	protein_coding	-	-	-	-	NP_009225.1	-	-	-	-	RefSeq	T	T	OK	-	deleterious(0)	probably_damaging(0.984)	2023-10-01	-	-	-	NM_007294.3:c.836A>C	NP_009225.1:p.His279Pro	-	-	-	-	-
1	NM_007294.3:c.755G>A	17:41246793	T	672	NM_007294.3	Transcript	missense_variant	987	755	252	R/H	cGt/cAt	rs80357138	MODERATE	-	-1	-	SNV	BRCA1	EntrezGene	1100	protein_coding	-	-	-	-	NP_009225.1	-	-	-	-	RefSeq	C	C	OK	-	tolerated(1)	benign(0)	2023-10-01	-	-	-	NM_007294.3:c.755G>A	NP_009225.1:p.Arg252His	-	-	-	-	-
1	NM_007294.3:c.734A>T	17:41246814	A	672	NM_007294.3	Transcript	missense_variant	966	734	245	D/V	gAt/gTt	rs80356865	MODERATE	-	-1	-	SNV	BRCA1	EntrezGene	1100	protein_coding	-	-	-	-	NP_009225.1	-	-	-	-	RefSeq	T	T	OK	-	deleterious(0.03)	possibly_damaging(0.875)	2023-10-01	-	-	-	NM_007294.3:c.734A>T	NP_009225.1:p.Asp245Val	-	-	-	-	-
1	NM_007294.3:c.693G>T	17:41246855	A	672	NM_007294.3	Transcript	synonymous_variant	925	693	231	T	acG/acT	rs62625298,CS125434	LOW	-	-1	-	SNV	BRCA1	EntrezGene	1100	protein_coding	-	-	-	-	NP_009225.1	-	-	-	-	RefSeq	C	C	OK	-	-	-	2023-10-01	-	-	-	NM_007294.3:c.693G>T	NP_009225.1:p.Thr231%3D	-	-	-	-	-
1	NM_007294.3:c.692C>T	17:41246856	A	672	NM_007294.3	Transcript	missense_variant	924	692	231	T/M	aCg/aTg	rs80357001	MODERATE	-	-1	-	SNV	BRCA1	EntrezGene	1100	protein_coding	-	-	-	-	NP_009225.1	-	-	-	-	RefSeq	G	G	OK	-	deleterious(0.01)	benign(0.118)	2023-10-01	-	-	-	NM_007294.3:c.692C>T	NP_009225.1:p.Thr231Met	-	-	-	-	-
1	NM_007294.3:c.671-2A>C	17:41246879	G	672	NM_007294.3	Transcript	splice_acceptor_variant	-	-	-	-	-	rs80358108,CS034305	HIGH	-	-1	-	SNV	BRCA1	EntrezGene	1100	protein_coding	-	-	-	-	NP_009225.1	-	-	-	-	RefSeq	T	T	OK	-	-	-	-	2022-09-01	-	-	NM_007294.3:c.671-2A>C	-	-	-	-	-	-
1	NM_007294.3:c.668A>G	17:41247865	C	672	NM_007294.3	Transcript	missense_variant,splice_region_variant	900	668	223	K/R	aAg/aGg	rs397509306,CD057384,CS1211735	MODERATE	-	-1	-	SNV	BRCA1	EntrezGene	1100	protein_coding	-	-	-	-	NP_009225.1	-	-	-	-	RefSeq	T	T	OK	-	tolerated(0.29)	possibly_damaging(0.906)	2023-09-01	-	-	-	NM_007294.3:c.668A>G	NP_009225.1:p.Lys223Arg	-	-	-	-	-
1	NM_007294.3:c.594-2A>C	17:41247941	G	672	NM_007294.3	Transcript	splice_acceptor_variant	-	-	-	-	-	rs80358033,CS063249,CS030978	HIGH	-	-1	-	SNV	BRCA1	EntrezGene	1100	protein_coding	-	-	-	-	NP_009225.1	-	-	-	-	RefSeq	T	T	OK	-	-	-	-	2022-08-01	-	-	NM_007294.3:c.594-2A>C	-	-	-	-	-	-
1	NM_007294.3:c.594-4A>G	17:41247943	C	672	NM_007294.3	Transcript	splice_region_variant,intron_variant	-	-	-	-	-	rs80358081	LOW	-	-1	-	SNV	BRCA1	EntrezGene	1100	protein_coding	-	-	-	-	NP_009225.1	-	-	-	-	RefSeq	T	T	OK	-	-	-	-	2022-08-01	-	-	NM_007294.3:c.594-4A>G	-	-	-	-	-	-
1	NM_007294.3:c.594-15G>C	17:41247954	G	672	NM_007294.3	Transcript	intron_variant	-	-	-	-	-	rs80358102	MODIFIER	-	-1	-	SNV	BRCA1	EntrezGene	1100	protein_coding	-	-	-	-	NP_009225.1	-	-	-	-	RefSeq	C	C	OK	-	-	-	-	2022-08-01	-	-	NM_007294.3:c.594-15G>C	-	-	-	-	-	-
1	NM_007294.3:c.594-34T>C	17:41247973	G	672	NM_007294.3	Transcript	intron_variant	-	-	-	-	-	rs147314539	MODIFIER	-	-1	-	SNV	BRCA1	EntrezGene	1100	protein_coding	-	-	-	-	NP_009225.1	-	-	-	-	RefSeq	A	A	OK	-	-	-	-	2022-08-01	-	-	NM_007294.3:c.594-34T>C	-	-	0.0006	0	0	0.003
1	NM_007294.3:c.593+8A>G	17:41249253	C	672	NM_007294.3	Transcript	splice_region_variant,intron_variant	-	-	-	-	-	rs863224421	LOW	-	-1	-	SNV	BRCA1	EntrezGene	1100	protein_coding	-	-	-	-	NP_009225.1	-	-	-	-	RefSeq	T	T	OK	-	-	-	-	2022-08-01	-	-	NM_007294.3:c.593+8A>G	-	-	-	-	-	-
1	NM_007294.3:c.593+4A>G	17:41249257	C	672	NM_007294.3	Transcript	splice_region_variant,intron_variant	-	-	-	-	-	rs80358154	LOW	-	-1	-	SNV	BRCA1	EntrezGene	1100	protein_coding	-	-	-	-	NP_009225.1	-	-	-	-	RefSeq	T	T	OK	-	-	-	-	2022-08-01	-	-	NM_007294.3:c.593+4A>G	-	-	-	-	-	-
1	NM_007294.3:c.552T>C	17:41249302	G	672	NM_007294.3	Transcript	synonymous_variant	784	552	184	S	tcT/tcC	-	LOW	-	-1	-	SNV	BRCA1	EntrezGene	1100	protein_coding	-	-	-	-	NP_009225.1	-	-	-	-	RefSeq	A	A	OK	-	-	-	2023-08-01	-	-	-	NM_007294.3:c.552T>C	NP_009225.1:p.Ser184%3D	-	-	-	-	-
1	NM_007294.3:c.548-3del	17:41249309	-	672	NM_007294.3	Transcript	splice_region_variant,intron_variant	-	-	-	-	-	rs398122353	LOW	-	-1	-	deletion	BRCA1	EntrezGene	1100	protein_coding	-	-	-	-	NP_009225.1	-	-	-	-	RefSeq	A	A	OK	-	-	-	-	2022-07-01	-	-	NM_007294.3:c.548-3del	-	-	-	-	-	-
1	NM_007294.3:c.548-17G>T	17:41249323	A	672	NM_007294.3	Transcript	intron_variant	-	-	-	-	-	rs80358014	MODIFIER	-	-1	-	SNV	BRCA1	EntrezGene	1100	protein_coding	-	-	-	-	NP_009225.1	-	-	-	-	RefSeq	C	C	OK	-	-	-	-	2022-07-01	-	-	NM_007294.3:c.548-17G>T	-	-	0.0002	0	0	0
1	NM_007294.3:c.548-58del	17:41249364	-	672	NM_007294.3	Transcript	intron_variant	-	-	-	-	-	rs8176144	MODIFIER	-	-1	-	deletion	BRCA1	EntrezGene	1100	protein_coding	-	-	-	-	NP_009225.1	-	-	-	-	RefSeq	A	A	OK	-	-	-	-	2022-07-01	-	-	NM_007294.3:c.548-58del	-	-	0.3349	0.1573	0.3646	0.371
1	NM_007294.3:c.547+7G>A	17:41251785	T	672	NM_007294.3	Transcript	splice_region_variant,intron_variant	-	-	-	-	-	CS118928	LOW	-	-1	-	SNV	BRCA1	EntrezGene	1100	protein_coding	-	-	-	-	NP_009225.1	-	-	-	-	RefSeq	C	C	OK	-	-	-	-	2022-07-01	-	-	NM_007294.3:c.547+7G>A	-	-	-	-	-	-
1	NM_007294.3:c.547+6G>A	17:41251786	T	672	NM_007294.3	Transcript	splice_region_variant,intron_variant	-	-	-	-	-	-	LOW	-	-1	-	SNV	BRCA1	EntrezGene	1100	protein_coding	-	-	-	-	NP_009225.1	-	-	-	-	RefSeq	C	C	OK	-	-	-	-	2022-07-01	-	-	NM_007294.3:c.547+6G>A	-	-	-	-	-	-
1	NM_007294.3:c.547+2T>A	17:41251790	T	672	NM_007294.3	Transcript	splice_donor_variant	-	-	-	-	-	rs80358047,CS973719	HIGH	-	-1	-	SNV	BRCA1	EntrezGene	1100	protein_coding	-	-	-	-	NP_009225.1	-	-	-	-	RefSeq	A	A	OK	-	-	-	-	2022-07-01	-	-	NM_007294.3:c.547+2T>A	-	-	-	-	-	-
1	NM_007294.3:c.547+2T>C	17:41251790	G	672	NM_007294.3	Transcript	splice_donor_variant	-	-	-	-	-	CS973719	HIGH	-	-1	-	SNV	BRCA1	EntrezGene	1100	protein_coding	-	-	-	-	NP_009225.1	-	-	-	-	RefSeq	A	A	OK	-	-	-	-	2022-07-01	-	-	NM_007294.3:c.547+2T>C	-	-	-	-	-	-
1	NM_007294.3:c.486G>T	17:41251853	A	672	NM_007294.3	Transcript	synonymous_variant	718	486	162	V	gtG/gtT	rs769213707,CD101415	LOW	-	-1	-	SNV	BRCA1	EntrezGene	1100	protein_coding	-	-	-	-	NP_009225.1	-	-	-	-	RefSeq	C	C	OK	-	-	-	2023-07-01	-	-	-	NM_007294.3:c.486G>T	NP_009225.1:p.Val162%3D	-	-	-	-	-
1	NM_007294.3:c.442-3T>G	17:41251900	C	672	NM_007294.3	Transcript	splice_region_variant,intron_variant	-	-	-	-	-	rs8176139	LOW	-	-1	-	SNV	BRCA1	EntrezGene	1100	protein_coding	-	-	-	-	NP_009225.1	-	-	-	-	RefSeq	A	A	OK	-	-	-	-	2022-06-01	-	-	NM_007294.3:c.442-3T>G	-	-	-	-	-	-
1	NM_007294.3:c.442-22_442-13del	17:41251910-41251919	-	672	NM_007294.3	Transcript	intron_variant	-	-	-	-	-	rs879254224	MODIFIER	-	-1	-	deletion	BRCA1	EntrezGene	1100	protein_coding	-	-	-	-	NP_009225.1	-	-	-	-	RefSeq	GTAAAGAACA	GTAAAGAACA	OK	-	-	-	-	2022-06-01	-	-	NM_007294.3:c.442-22_442-13del	-	-	-	-	-	-
1	NM_007294.3:c.441+2T>A	17:41256137	T	672	NM_007294.3	Transcript	splice_donor_variant	-	-	-	-	-	rs397509173,CS128882,CS131764,COSM1559465,COSM1559466	HIGH	-	-1	-	SNV	BRCA1	EntrezGene	1100	protein_coding	-	-	-	-	NP_009225.1	-	-	-	-	RefSeq	A	A	OK	-	-	-	-	2022-06-01	-	-	NM_007294.3:c.441+2T>A	-	-	-	-	-	-
1	NM_007294.3:c.441+2T>G	17:41256137	C	672	NM_007294.3	Transcript	splice_donor_variant	-	-	-	-	-	rs397509173,CS128882,CS131764,COSM1559465,COSM1559466	HIGH	-	-1	-	SNV	BRCA1	EntrezGene	1100	protein_coding	-	-	-	-	NP_009225.1	-	-	-	-	RefSeq	A	A	OK	-	-	-	-	2022-06-01	-	-	NM_007294.3:c.441+2T>G	-	-	-	-	-	-
1	NM_007294.3:c.441+1G>A	17:41256138	T	672	NM_007294.3	Transcript	splice_donor_variant	-	-	-	-	-	rs397509172,CS062038	HIGH	-	-1	-	SNV	BRCA1	EntrezGene	1100	protein_coding	-	-	-	-	NP_009225.1	-	-	-	-	RefSeq	C	C	OK	-	-	-	-	2022-06-01	-	-	NM_007294.3:c.441+1G>A	-	-	-	-	-	-
1	NM_007294.3:c.302-1G>A	17:41256279	T	672	NM_007294.3	Transcript	splice_acceptor_variant	-	-	-	-	-	rs80358116,CS075078,CS023593	HIGH	-	-1	-	SNV	BRCA1	EntrezGene	1100	protein_coding	-	-	-	-	NP_009225.1	-	-	-	-	RefSeq	C	C	OK	-	-	-	-	2022-05-01	-	-	NM_007294.3:c.302-1G>A	-	-	-	-	-	-
1	NM_007294.3:c.302-2del	17:41256280	-	672	NM_007294.3	Transcript	splice_acceptor_variant	-	-	-	-	-	rs273899695,CD992490,CS125649,CS126321	HIGH	-	-1	-	deletion	BRCA1	EntrezGene	1100	protein_coding	-	-	-	-	NP_009225.1	-	-	-	-	RefSeq	T	T	OK	-	-	-	-	2022-05-01	-	-	NM_007294.3:c.302-2del	-	-	-	-	-	-
1	NM_007294.3:c.302-3C>G	17:41256281	C	672	NM_007294.3	Transcript	splice_region_variant,intron_variant	-	-	-	-	-	rs80358051,CS075077	LOW	-	-1	-	SNV	BRCA1	EntrezGene	1100	protein_coding	-	-	-	-	NP_009225.1	-	-	-	-	RefSeq	G	G	OK	-	-	-	-	2022-05-01	-	-	NM_007294.3:c.302-3C>G	-	-	-	-	-	-
1	NM_007294.3:c.302-24_302-22del	17:41256300-41256302	-	672	NM_007294.3	Transcript	intron_variant	-	-	-	-	-	rs756577139	MODIFIER	-	-1	-	deletion	BRCA1	EntrezGene	1100	protein_coding	-	-	-	-	NP_009225.1	-	-	-	-	RefSeq	ATT	ATT	OK	-	-	-	-	2022-05-01	-	-	NM_007294.3:c.302-24_302-22del	-	-	-	-	-	-
1	NM_007294.3:c.301+7G>A	17:41256878	T	672	NM_007294.3	Transcript	splice_region_variant,intron_variant	-	-	-	-	-	rs80358113	LOW	-	-1	-	SNV	BRCA1	EntrezGene	1100	protein_coding	-	-	-	-	NP_009225.1	-	-	-	-	RefSeq	C	C	OK	-	-	-	-	2022-05-01	-	-	NM_007294.3:c.301+7G>A	-	-	-	-	-	-
1	NM_007294.3:c.301+6T>C	17:41256879	G	672	NM_007294.3	Transcript	splice_region_variant,intron_variant	-	-	-	-	-	rs753859240	LOW	-	-1	-	SNV	BRCA1	EntrezGene	1100	protein_coding	-	-	-	-	NP_009225.1	-	-	-	-	RefSeq	A	A	OK	-	-	-	-	2022-05-01	-	-	NM_007294.3:c.301+6T>C	-	-	-	-	-	-
1	NM_007294.3:c.248T>G	17:41256938	C	672	NM_007294.3	Transcript	missense_variant	480	248	83	V/G	gTt/gGt	-	MODERATE	-	-1	-	SNV	BRCA1	EntrezGene	1100	protein_coding	-	-	-	-	NP_009225.1	-	-	-	-	RefSeq	A	A	OK	-	deleterious(0)	possibly_damaging(0.468)	2023-05-01	-	-	-	NM_007294.3:c.248T>G	NP_009225.1:p.Val83Gly	-	-	-	-	-
1	NM_007294.3:c.213-5T>A	17:41256978	T	672	NM_007294.3	Transcript	splice_region_variant,intron_variant	-	-	-	-	-	rs886038196	LOW	-	-1	-	SNV	BRCA1	EntrezGene	1100	protein_coding	-	-	-	-	NP_009225.1	-	-	-	-	RefSeq	A	A	OK	-	-	-	-	2022-04-01	-	-	NM_007294.3:c.213-5T>A	-	-	-	-	-	-
1	NM_007294.3:c.213-11T>G	17:41256984	C	672	NM_007294.3	Transcript	intron_variant	-	-	-	-	-	rs80358061,CS941428	MODIFIER	-	-1	-	SNV	BRCA1	EntrezGene	1100	protein_coding	-	-	-	-	NP_009225.1	-	-	-	-	RefSeq	A	A	OK	-	-	-	-	2022-04-01	-	-	NM_007294.3:c.213-11T>G	-	-	-	-	-	-
1	NM_007294.3:c.213-12A>G	17:41256985	C	672	NM_007294.3	Transcript	intron_variant	-	-	-	-	-	rs80358163,CS982088	MODIFIER	-	-1	-	SNV	BRCA1	EntrezGene	1100	protein_coding	-	-	-	-	NP_009225.1	-	-	-	-	RefSeq	T	T	OK	-	-	-	-	2022-04-01	-	-	NM_007294.3:c.213-12A>G	-	-	-	-	-	-
1	NM_007294.3:c.212+23T>A	17:41258450	T	672	NM_007294.3	Transcript	intron_variant	-	-	-	-	-	rs8176128	MODIFIER	-	-1	-	SNV	BRCA1	EntrezGene	1100	protein_coding	-	-	-	-	NP_009225.1	-	-	-	-	RefSeq	A	A	OK	-	-	-	-	2022-04-01	-	-	NM_007294.3:c.212+23T>A	-	-	0.0106	0.0393	0.0014	0
1	NM_007294.3:c.212+3A>G	17:41258470	C	672	NM_007294.3	Transcript	splice_region_variant,intron_variant	-	-	-	-	-	rs80358083,CS971622	LOW	-	-1	-	SNV	BRCA1	EntrezGene	1100	protein_coding	-	-	-	-	NP_009225.1	-	-	-	-	RefSeq	T	T	OK	-	-	-	-	2022-04-01	-	-	NM_007294.3:c.212+3A>G	-	-	-	-	-	-
1	NM_007294.3:c.212+1G>A	17:41258472	T	672	NM_007294.3	Transcript	splice_donor_variant	-	-	-	-	-	rs80358042,CS951355,CS032400,CS021724	HIGH	-	-1	-	SNV	BRCA1	EntrezGene	1100	protein_coding	-	-	-	-	NP_009225.1	-	-	-	-	RefSeq	C	C	OK	-	-	-	-	2022-04-01	-	-	NM_007294.3:c.212+1G>A	-	-	-	-	-	-
1	NM_007294.3:c.212+1G>C	17:41258472	G	672	NM_007294.3	Transcript	splice_donor_variant	-	-	-	-	-	rs80358042,CS951355,CS032400,CS021724	HIGH	-	-1	-	SNV	BRCA1	EntrezGene	1100	protein_coding	-	-	-	-	NP_009225.1	-	-	-	-	RefSeq	C	C	OK	-	-	-	-	2022-04-01	-	-	NM_007294.3:c.212+1G>C	-	-	-	-	-	-
1	NM_007294.3:c.212+1G>T	17:41258472	A	672	NM_007294.3	Transcript	splice_donor_variant	-	-	-	-	-	rs80358042,CS951355,CS032400,CS021724	HIGH	-	-1	-	SNV	BRCA1	EntrezGene	1100	protein_coding	-	-	-	-	NP_009225.1	-	-	-	-	RefSeq	C	C	OK	-	-	-	-	2022-04-01	-	-	NM_007294.3:c.212+1G>T	-	-	-	-	-	-
1	NM_007294.3:c.211dup	17:41258473-41258474	T	672	NM_007294.3	Transcript	frameshift_variant,splice_region_variant	443-444	211-212	71	R/KX	agg/aAgg	rs397508938	HIGH	-	-1	-	insertion	BRCA1	EntrezGene	1100	protein_coding	-	-	-	-	NP_009225.1	-	-	-	-	RefSeq	-	-	OK	-	-	-	2023-04-01	-	-	-	NM_007294.3:c.211dup	NP_009225.1:p.Arg71LysfsTer10	-	-	-	-	-
1	NM_007294.3:c.212G>A	17:41258473	T	672	NM_007294.3	Transcript	missense_variant,splice_region_variant	444	212	71	R/K	aGg/aAg	rs80356913,CM021504	MODERATE	-	-1	-	SNV	BRCA1	EntrezGene	1100	protein_coding	-	-	-	-	NP_009225.1	-	-	-	-	RefSeq	C	C	OK	-	deleterious(0.01)	benign(0.275)	2023-04-01	-	-	-	NM_007294.3:c.212G>A	NP_009225.1:p.Arg71Lys	-	-	-	-	-
1	NM_007294.3:c.211A>G	17:41258474	C	672	NM_007294.3	Transcript	missense_variant,splice_region_variant	443	211	71	R/G	Agg/Ggg	rs80357382,CD129085,CM994455,CS011975	MODERATE	-	-1	-	SNV	BRCA1	EntrezGene	1100	protein_coding	-	-	-	-	NP_009225.1	-	-	-	-	RefSeq	T	T	OK	-	deleterious(0)	benign(0.444)	2023-04-01	-	-	-	NM_007294.3:c.211A>G	NP_009225.1:p.Arg71Gly	-	-	-	-	-
1	NM_007294.3:c.199G>T	17:41258486	A	672	NM_007294.3	Transcript	missense_variant	431	199	67	D/Y	Gat/Tat	rs80357102,CM107494	MODERATE	-	-1	-	SNV	BRCA1	EntrezGene	1100	protein_coding	-	-	-	-	NP_009225.1	-	-	-	-	RefSeq	C	C	OK	-	tolerated(0.09)	benign(0.24)	2023-04-01	-	-	-	NM_007294.3:c.199G>T	NP_009225.1:p.Asp67Tyr	-	0.0002	0	0	0
1	NM_007294.3:c.190T>C	17:41258495	G	672	NM_007294.3	Transcript	missense_variant	422	190	64	C/R	Tgt/Cgt	rs80357064,CM960165,CM940173	MODERATE	-	-1	-	SNV	BRCA1	EntrezGene	1100	protein_coding	-	-	-	-	NP_009225.1	-	-	-	-	RefSeq	A	A	OK	-	deleterious(0)	probably_damaging(0.944)	2023-04-01	-	-	-	NM_007294.3:c.190T>C	NP_009225.1:p.Cys64Arg	-	-	-	-	-
1	NM_007294.3:c.190T>G	17:41258495	C	672	NM_007294.3	Transcript	missense_variant	422	190	64	C/G	Tgt/Ggt	rs80357064,CM960165,CM940173	MODERATE	-	-1	-	SNV	BRCA1	EntrezGene	1100	protein_coding	-	-	-	-	NP_009225.1	-	-	-	-	RefSeq	A	A	OK	-	deleterious(0)	probably_damaging(0.958)	2023-04-01	-	-	-	NM_007294.3:c.190T>G	NP_009225.1:p.Cys64Gly	-	-	-	-	-
1	NM_007294.3:c.140G>T	17:41258545	A	672	NM_007294.3	Transcript	missense_variant	372	140	47	C/F	tGc/tTc	rs80357150,CM022326,CM032549	MODERATE	-	-1	-	SNV	BRCA1	EntrezGene	1100	protein_coding	-	-	-	-	NP_009225.1	-	-	-	-	RefSeq	C	C	OK	-	deleterious(0)	benign(0.145)	2023-04-01	-	-	-	NM_007294.3:c.140G>T	NP_009225.1:p.Cys47Phe	-	-	-	-	-
1	NM_007294.3:c.135-1G>C	17:41258551	G	672	NM_007294.3	Transcript	splice_acceptor_variant	-	-	-	-	-	rs80358158,CS063247,CS011027	HIGH	-	-1	-	SNV	BRCA1	EntrezGene	1100	protein_coding	-	-	-	-	NP_009225.1	-	-	-	-	RefSeq	C	C	OK	-	-	-	-	2022-03-01	-	-	NM_007294.3:c.135-1G>C	-	-	-	-	-	-
1	NM_007294.3:c.135-6T>G	17:41258556	C	672	NM_007294.3	Transcript	splice_region_variant,intron_variant	-	-	-	-	-	rs397508859,CS021160	LOW	-	-1	-	SNV	BRCA1	EntrezGene	1100	protein_coding	-	-	-	-	NP_009225.1	-	-	-	-	RefSeq	A	A	OK	-	-	-	-	2022-03-01	-	-	NM_007294.3:c.135-6T>G	-	-	-	-	-	-
1	NM_007294.3:c.135-15_135-12del	17:41258562-41258565	-	672	NM_007294.3	Transcript	intron_variant	-	-	-	-	-	rs878854931	MODIFIER	-	-1	-	deletion	BRCA1	EntrezGene	1100	protein_coding	-	-	-	-	NP_009225.1	-	-	-	-	RefSeq	AAAG	AAAG	OK	-	-	-	-	2022-03-01	-	-	NM_007294.3:c.135-15_135-12del	-	-	-	-	-	-
1	NM_007294.3:c.135-18T>G	17:41258568	C	672	NM_007294.3	Transcript	intron_variant	-	-	-	-	-	rs80358085,CS1211733	MODIFIER	-	-1	-	SNV	BRCA1	EntrezGene	1100	protein_coding	-	-	-	-	NP_009225.1	-	-	-	-	RefSeq	A	A	OK	-	-	-	-	2022-03-01	-	-	NM_007294.3:c.135-18T>G	-	-	-	-	-	-
1	NM_007294.3:c.134+3_134+6del	17:41267737-41267740	-	672	NM_007294.3	Transcript	splice_region_variant,intron_variant	-	-	-	-	-	rs397508858	LOW	-	-1	-	deletion	BRCA1	EntrezGene	1100	protein_coding	-	-	-	-	NP_009225.1	-	-	-	-	RefSeq	ACTT	ACTT	OK	-	-	-	-	2022-03-01	-	-	NM_007294.3:c.134+3_134+6del	-	-	-	-	-	-
1	NM_007294.3:c.133_134+3delinsT	17:41267740-41267744	A	672	NM_007294.3	Transcript	splice_donor_variant,coding_sequence_variant,intron_variant	365-?	133-?	45-?	-	-	rs397508856	HIGH	-	-1	-	indel	BRCA1	EntrezGene	1100	protein_coding	-	-	-	-	NP_009225.1	-	-	-	-	RefSeq	TACTT	TACTT	OK	-	-	-	2023-03-01	2022-03-01	-	-	NM_007294.3:c.133_134+3delinsT	-	-	-	-	-	-
1	NM_007294.3:c.134+3A>C	17:41267740	G	672	NM_007294.3	Transcript	splice_region_variant,intron_variant	-	-	-	-	-	rs80358064,CX045001,CS023199	LOW	-	-1	-	SNV	BRCA1	EntrezGene	1100	protein_coding	-	-	-	-	NP_009225.1	-	-	-	-	RefSeq	T	T	OK	-	-	-	-	2022-03-01	-	-	NM_007294.3:c.134+3A>C	-	-	-	-	-	-
1	NM_007294.3:c.124del	17:41267753	-	672	NM_007294.3	Transcript	frameshift_variant	356	124	42	I/X	Ata/ta	rs80357943,CD972043	HIGH	-	-1	-	deletion	BRCA1	EntrezGene	1100	protein_coding	-	-	-	-	NP_009225.1	-	-	-	-	RefSeq	T	T	OK	-	-	-	2023-03-01	-	-	-	NM_007294.3:c.124del	NP_009225.1:p.Ile42TyrfsTer8	-	-	-	-	-
1	NM_007294.3:c.107C>A	17:41267770	T	672	NM_007294.3	Transcript	missense_variant	339	107	36	S/Y	tCc/tAc	rs183557525	MODERATE	-	-1	-	SNV	BRCA1	EntrezGene	1100	protein_coding	-	-	-	-	NP_009225.1	-	-	-	-	RefSeq	G	G	OK	-	deleterious(0)	probably_damaging(0.961)	2023-03-01	-	-	-	NM_007294.3:c.107C>A	NP_009225.1:p.Ser36Tyr	-	0.0002	0	0	0
1	NM_007294.3:c.81-1G>C	17:41267797	G	672	NM_007294.3	Transcript	splice_acceptor_variant	-	-	-	-	-	rs80358018,CS055565,CS993671	HIGH	-	-1	-	SNV	BRCA1	EntrezGene	1100	protein_coding	-	-	-	-	NP_009225.1	-	-	-	-	RefSeq	C	C	OK	-	-	-	-	2022-02-01	-	-	NM_007294.3:c.81-1G>C	-	-	-	-	-	-
1	NM_007294.3:c.81-6T>A	17:41267802	T	672	NM_007294.3	Transcript	splice_region_variant,intron_variant	-	-	-	-	-	rs80358179,CS090692	LOW	-	-1	-	SNV	BRCA1	EntrezGene	1100	protein_coding	-	-	-	-	NP_009225.1	-	-	-	-	RefSeq	A	A	OK	-	-	-	-	2022-02-01	-	-	NM_007294.3:c.81-6T>A	-	-	-	-	-	-
1	NM_007294.3:c.81-9C>G	17:41267805	C	672	NM_007294.3	Transcript	intron_variant	-	-	-	-	-	rs80358127,CS0910975	MODIFIER	-	-1	-	SNV	BRCA1	EntrezGene	1100	protein_coding	-	-	-	-	NP_009225.1	-	-	-	-	RefSeq	G	G	OK	-	-	-	-	2022-02-01	-	-	NM_007294.3:c.81-9C>G	-	-	-	-	-	-
1	NM_007294.3:c.81-11del	17:41267807	-	672	NM_007294.3	Transcript	intron_variant	-	-	-	-	-	rs273902788	MODIFIER	-	-1	-	deletion	BRCA1	EntrezGene	1100	protein_coding	-	-	-	-	NP_009225.1	-	-	-	-	RefSeq	A	A	OK	-	-	-	-	2022-02-01	-	-	NM_007294.3:c.81-11del	-	-	-	-	-	-
1	NM_007294.3:c.81-12del	17:41267808	-	672	NM_007294.3	Transcript	intron_variant	-	-	-	-	-	rs273902790	MODIFIER	-	-1	-	deletion	BRCA1	EntrezGene	1100	protein_coding	-	-	-	-	NP_009225.1	-	-	-	-	RefSeq	G	G	OK	-	-	-	-	2022-02-01	-	-	NM_007294.3:c.81-12del	-	-	-	-	-	-
1	NM_007294.3:c.81-13C>A	17:41267809	T	672	NM_007294.3	Transcript	intron_variant	-	-	-	-	-	rs56328013	MODIFIER	-	-1	-	SNV	BRCA1	EntrezGene	1100	protein_coding	-	-	-	-	NP_009225.1	-	-	-	-	RefSeq	G	G	OK	-	-	-	-	2022-02-01	-	-	NM_007294.3:c.81-13C>A	-	-	-	0.0015	0	0
1	NM_007294.3:c.81-14C>T	17:41267810	A	672	NM_007294.3	Transcript	intron_variant	-	-	-	-	-	rs80358006	MODIFIER	-	-1	-	SNV	BRCA1	EntrezGene	1100	protein_coding	-	-	-	-	NP_009225.1	-	-	-	-	RefSeq	G	G	OK	-	-	-	-	2022-02-01	-	-	NM_007294.3:c.81-14C>T	-	-	-	-	-	-
1	NM_007294.3:c.81-18C>A	17:41267814	T	672	NM_007294.3	Transcript	intron_variant	-	-	-	-	-	rs864622534	MODIFIER	-	-1	-	SNV	BRCA1	EntrezGene	1100	protein_coding	-	-	-	-	NP_009225.1	-	-	-	-	RefSeq	G	G	OK	-	-	-	-	2022-02-01	-	-	NM_007294.3:c.81-18C>A	-	-	-	-	-	-
1	NM_007294.3:c.81-20C>T	17:41267816	A	672	NM_007294.3	Transcript	intron_variant	-	-	-	-	-	rs80358039	MODIFIER	-	-1	-	SNV	BRCA1	EntrezGene	1100	protein_coding	-	-	-	-	NP_009225.1	-	-	-	-	RefSeq	G	G	OK	-	-	-	-	2022-02-01	-	-	NM_007294.3:c.81-20C>T	-	-	-	-	-	-
1	NM_007294.3:c.81-49A>C	17:41267845	G	672	NM_007294.3	Transcript	intron_variant	-	-	-	-	-	-	MODIFIER	-	-1	-	SNV	BRCA1	EntrezGene	1100	protein_coding	-	-	-	-	NP_009225.1	-	-	-	-	RefSeq	T	T	OK	-	-	-	-	2022-02-01	-	-	NM_007294.3:c.81-49A>C	-	-	-	-	-	-
1	NM_007294.3:c.81-65G>C	17:41267861	G	672	NM_007294.3	Transcript	intron_variant	-	-	-	-	-	rs80358117	MODIFIER	-	-1	-	SNV	BRCA1	EntrezGene	1100	protein_coding	-	-	-	-	NP_009225.1	-	-	-	-	RefSeq	C	C	OK	-	-	-	-	2022-02-01	-	-	NM_007294.3:c.81-65G>C	-	-	-	-	-	-
1	NM_007294.3:c.80+3_80+6del	17:41276028-41276031	-	672	NM_007294.3	Transcript	splice_region_variant,intron_variant	-	-	-	-	-	-	LOW	-	-1	-	deletion	BRCA1	EntrezGene	1100	protein_coding	-	-	-	-	NP_009225.1	-	-	-	-	RefSeq	ACTT	ACTT	OK	-	-	-	-	2022-02-01	-	-	NM_007294.3:c.80+3_80+6del	-	-	-	-	-	-
1	NM_007294.3:c.80+1G>A	17:41276033	T	672	NM_007294.3	Transcript	splice_donor_variant	-	-	-	-	-	rs80358010,CS128993,COSM3734724	HIGH	-	-1	-	SNV	BRCA1	EntrezGene	1100	protein_coding	-	-	-	-	NP_009225.1	-	-	-	-	RefSeq	C	C	OK	-	-	-	-	2022-02-01	-	-	NM_007294.3:c.80+1G>A	-	-	-	-	-	-
1	NM_007294.3:c.-19-10T>C	17:41276142	G	672	NM_007294.3	Transcript	intron_variant	-	-	-	-	-	rs201866997	MODIFIER	-	-1	-	SNV	BRCA1	EntrezGene	1100	protein_coding	-	-	-	-	NP_009225.1	-	-	-	-	RefSeq	A	A	OK	-	-	-	-	2022-01-01	-	-	NM_007294.3:c.-19-10T>C	-	-	0.0002	0.0008	0	0
1	NM_007294.3:c.-20+521_-20+525del	17:41276763-41276767	-	672	NM_007294.3	Transcript	intron_variant	-	-	-	-	-	rs770929332	MODIFIER	-	-1	-	deletion	BRCA1	EntrezGene	1100	protein_coding	-	-	-	-	NP_009225.1	-	-	-	-	RefSeq	TTTTT	TTTTT	OK	-	-	-	-	2022-01-01	-	-	NM_007294.3:c.-20+521_-20+525del	-	-	-	-	-	-
2	NM_000251.2:c.1A>T	2:47630331	T	4436	NM_000251.2	Transcript	start_lost	126	1	1	M/L	Atg/Ttg	rs267607911,CM985512,CM090401,CM001726,MMR_c.1A>T	HIGH	-	1	-	SNV	MSH2	EntrezGene	7325	protein_coding	YES	-	-	-	NP_000242.1	-	-	-	-	RefSeq	A	A	OK	-	deleterious(0)	possibly_damaging(0.558)	2016-01-01	-	-	-	NM_000251.2:c.1A>T	NP_000242.1:p.Met1?	-	-	-	-	-
2	NM_000251.2:c.4G>A	2:47630334	A	4436	NM_000251.2	Transcript	missense_variant	129	4	2	A/T	Gcg/Acg	rs63750466,CM060080	MODERATE	-	1	-	SNV	MSH2	EntrezGene	7325	protein_coding	YES	-	-	-	NP_000242.1	-	-	-	-	RefSeq	G	G	OK	-	deleterious(0.01)	probably_damaging(0.994)	2016-01-01	-	-	-	NM_000251.2:c.4G>A	NP_000242.1:p.Ala2Thr	-	-	-	-	-
2	NM_000251.2:c.7G>T	2:47630337	T	4436	NM_000251.2	Transcript	missense_variant	132	7	3	V/L	Gtg/Ttg	-	MODERATE	-	1	-	SNV	MSH2	EntrezGene	7325	protein_coding	YES	-	-	-	NP_000242.1	-	-	-	-	RefSeq	G	G	OK	-	tolerated(0.14)	benign(0.003)	2016-01-01	-	-	-	NM_000251.2:c.7G>T	NP_000242.1:p.Val3Leu	-	-	-	-	-
2	NM_000251.2:c.14C>A	2:47630344	A	4436	NM_000251.2	Transcript	missense_variant	139	14	5	P/Q	cCg/cAg	rs56170584,HM030030,MMR_c.14C>A	MODERATE	-	1	-	SNV	MSH2	EntrezGene	7325	protein_coding	YES	-	-	-	NP_000242.1	-	-	-	-	RefSeq	C	C	OK	-	deleterious(0)	benign(0.416)	2016-01-01	-	-	-	NM_000251.2:c.14C>A	NP_000242.1:p.Pro5Gln	-	0.0002	0	0	0.001
2	NM_000251.2:c.23C>T	2:47630353	T	4436	NM_000251.2	Transcript	missense_variant	148	23	8	T/M	aCg/aTg	rs17217716,CM001245,COSM6023790	MODERATE	-	1	-	SNV	MSH2	EntrezGene	7325	protein_coding	YES	-	-	-	NP_000242.1	-	-	-	-	RefSeq	C	C	OK	-	tolerated(0.12)	benign(0.226)	2016-01-01	-	-	-	NM_000251.2:c.23C>T	NP_000242.1:p.Thr8Met	-	0.0052	0.0008	0.013	0.0119
2	NM_000251.2:c.97A>G	2:47630427	G	4436	NM_000251.2	Transcript	missense_variant	222	97	33	T/A	Aca/Gca	rs63751107,CM056649,CM068365,MMR_c.97A>G	MODERATE	-	1	-	SNV	MSH2	EntrezGene	7325	protein_coding	YES	-	-	-	NP_000242.1	-	-	-	-	RefSeq	A	A	OK	-	deleterious(0)	probably_damaging(0.994)	2016-01-01	-	-	-	NM_000251.2:c.97A>G	NP_000242.1:p.Thr33Ala	-	-	-	-	-
2	NM_000251.2:c.128A>G	2:47630458	G	4436	NM_000251.2	Transcript	missense_variant	253	128	43	Y/C	tAt/tGt	rs17217723,CM068366	MODERATE	-	1	-	SNV	MSH2	EntrezGene	7325	protein_coding	YES	-	-	-	NP_000242.1	-	-	-	-	RefSeq	A	A	OK	-	deleterious(0)	probably_damaging(0.999)	2016-01-01	-	-	-	NM_000251.2:c.128A>G	NP_000242.1:p.Tyr43Cys	-	-	-	-	-
2	NM_000251.2:c.212-478T>G	2:47635062	G	4436	NM_000251.2	Transcript	intron_variant	-	-	-	-	-	rs587779138,CS087203	MODIFIER	-	1	-	SNV	MSH2	EntrezGene	7325	protein_coding	YES	-	-	-	NP_000242.1	-	-	-	-	RefSeq	T	T	OK	-	-	-	-	2015-01-01	-	-	NM_000251.2:c.212-478T>G	-	-	-	-	-	-
2	NM_000251.2:c.212-4del	2:47635536	-	4436	NM_000251.2	Transcript	splice_region_variant,intron_variant	-	-	-	-	-	rs786201069,COSM5486285	LOW	-	1	-	deletion	MSH2	EntrezGene	7325	protein_coding	YES	-	-	-	NP_000242.1	-	-	-	-	RefSeq	T	T	OK	-	-	-	-	2015-01-01	-	-	NM_000251.2:c.212-4del	-	-	-	-	-	-
2	NM_000251.2:c.212-1G>A	2:47635539	A	4436	NM_000251.2	Transcript	splice_acceptor_variant	-	-	-	-	-	rs267607914,CS075181	HIGH	-	1	-	SNV	MSH2	EntrezGene	7325	protein_coding	YES	-	-	-	NP_000242.1	-	-	-	-	RefSeq	G	G	OK	-	-	-	-	2015-01-01	-	-	NM_000251.2:c.212-1G>A	-	-	-	-	-	-
2	NM_000251.2:c.219G>A	2:47635547	A	4436	NM_000251.2	Transcript	synonymous_variant	344	219	73	K	aaG/aaA	rs1800150,COSM1021240,COSM1641925	LOW	-	1	-	SNV	MSH2	EntrezGene	7325	protein_coding	YES	-	-	-	NP_000242.1	-	-	-	-	RefSeq	G	G	OK	-	-	-	2016-02-01	-	-	-	NM_000251.2:c.219G>A	NP_000242.1:p.Lys73%3D	-	-	-	-	-
2	NM_000251.2:c.244A>G	2:47635572	G	4436	NM_000251.2	Transcript	missense_variant	369	244	82	K/E	Aaa/Gaa	-	MODERATE	-	1	-	SNV	MSH2	EntrezGene	7325	protein_coding	YES	-	-	-	NP_000242.1	-	-	-	-	RefSeq	A	A	OK	-	deleterious(0.01)	probably_damaging(0.958)	2016-02-01	-	-	-	NM_000251.2:c.244A>G	NP_000242.1:p.Lys82Glu	-	-	-	-	-
2	NM_000251.2:c.252T>C	2:47635580	C	4436	NM_000251.2	Transcript	synonymous_variant	377	252	84	N	aaT/aaC	-	LOW	-	1	-	SNV	MSH2	EntrezGene	7325	protein_coding	YES	-	-	-	NP_000242.1	-	-	-	-	RefSeq	T	T	OK	-	-	-	2016-02-01	-	-	-	NM_000251.2:c.252T>C	NP_000242.1:p.Asn84%3D	-	-	-	-	-
2	NM_000251.2:c.274C>G	2:47635602	G	4436	NM_000251.2	Transcript	missense_variant	399	274	92	L/V	Ctt/Gtt	rs587779154,CM109800	MODERATE	-	1	-	SNV	MSH2	EntrezGene	7325	protein_coding	YES	-	-	-	NP_000242.1	-	-	-	-	RefSeq	C	C	OK	-	deleterious(0.04)	probably_damaging(0.973)	2016-02-01	-	-	-	NM_000251.2:c.274C>G	NP_000242.1:p.Leu92Val	-	-	-	-	-
2	NM_000251.2:c.279_281del	2:47635607-47635609	-	4436	NM_000251.2	Transcript	inframe_deletion	404-406	279-281	93-94	LL/L	ctTCTg/ctg	rs267607919	MODERATE	-	1	-	deletion	MSH2	EntrezGene	7325	protein_coding	YES	-	-	-	NP_000242.1	-	-	-	-	RefSeq	TCT	TCT	OK	-	-	-	2016-02-01	-	-	-	NM_000251.2:c.279_281del	NP_000242.1:p.Leu94del	-	-	-	-	-
2	NM_000251.2:c.289C>G	2:47635617	G	4436	NM_000251.2	Transcript	missense_variant	414	289	97	Q/E	Cag/Gag	CM041803	MODERATE	-	1	-	SNV	MSH2	EntrezGene	7325	protein_coding	YES	-	-	-	NP_000242.1	-	-	-	-	RefSeq	C	C	OK	-	deleterious(0.01)	benign(0.226)	2016-02-01	-	-	-	NM_000251.2:c.289C>G	NP_000242.1:p.Gln97Glu	-	-	-	-	-
2	NM_000251.2:c.295A>C	2:47635623	C	4436	NM_000251.2	Transcript	synonymous_variant	420	295	99	R	Aga/Cga	rs63750230,CM066134,CX057489	LOW	-	1	-	SNV	MSH2	EntrezGene	7325	protein_coding	YES	-	-	-	NP_000242.1	-	-	-	-	RefSeq	A	A	OK	-	-	-	2016-02-01	-	-	-	NM_000251.2:c.295A>C	NP_000242.1:p.Arg99%3D	-	-	-	-	-
2	NM_000251.2:c.308A>G	2:47635636	G	4436	NM_000251.2	Transcript	missense_variant	433	308	103	Y/C	tAt/tGt	rs63751173	MODERATE	-	1	-	SNV	MSH2	EntrezGene	7325	protein_coding	YES	-	-	-	NP_000242.1	-	-	-	-	RefSeq	A	A	OK	-	deleterious(0)	probably_damaging(0.999)	2016-02-01	-	-	-	NM_000251.2:c.308A>G	NP_000242.1:p.Tyr103Cys	-	-	-	-	-
2	NM_000251.2:c.336C>A	2:47635664	A	4436	NM_000251.2	Transcript	synonymous_variant	461	336	112	S	tcC/tcA	rs34312619	LOW	-	1	-	SNV	MSH2	EntrezGene	7325	protein_coding	YES	-	-	-	NP_000242.1	-	-	-	-	RefSeq	C	C	OK	-	-	-	2016-02-01	-	-	-	NM_000251.2:c.336C>A	NP_000242.1:p.Ser112%3D	-	-	-	-	-
2	NM_000251.2:c.339G>A	2:47635667	A	4436	NM_000251.2	Transcript	synonymous_variant	464	339	113	K	aaG/aaA	rs35898375	LOW	-	1	-	SNV	MSH2	EntrezGene	7325	protein_coding	YES	-	-	-	NP_000242.1	-	-	-	-	RefSeq	G	G	OK	-	-	-	2016-02-01	-	-	-	NM_000251.2:c.339G>A	NP_000242.1:p.Lys113%3D	-	0.001	0	0	0
2	NM_000251.2:c.366+1G>T	2:47635695	T	4436	NM_000251.2	Transcript	splice_donor_variant	-	-	-	-	-	rs267607924,CS068355,CS086524,COSM5967471	HIGH	-	1	-	SNV	MSH2	EntrezGene	7325	protein_coding	YES	-	-	-	NP_000242.1	-	-	-	-	RefSeq	G	G	OK	-	-	-	-	2015-02-01	-	-	NM_000251.2:c.366+1G>T	-	-	-	-	-	-
2	NM_000251.2:c.367-27A>C	2:47637206	C	4436	NM_000251.2	Transcript	intron_variant	-	-	-	-	-	rs369231703	MODIFIER	-	1	-	SNV	MSH2	EntrezGene	7325	protein_coding	YES	-	-	-	NP_000242.1	-	-	-	-	RefSeq	A	A	OK	-	-	-	-	2015-02-01	-	-	NM_000251.2:c.367-27A>C	-	-	-	-	-	-
2	NM_000251.2:c.367-1G>A	2:47637232	A	4436	NM_000251.2	Transcript	splice_acceptor_variant	-	-	-	-	-	rs267607925,CS057517,MMR_c.367-1G>A	HIGH	-	1	-	SNV	MSH2	EntrezGene	7325	protein_coding	YES	-	-	-	NP_000242.1	-	-	-	-	RefSeq	G	G	OK	-	-	-	-	2015-02-01	-	-	NM_000251.2:c.367-1G>A	-	-	-	-	-	-
2	NM_000251.2:c.380A>G	2:47637246	G	4436	NM_000251.2	Transcript	missense_variant	505	380	127	N/S	aAt/aGt	rs17217772,CD982801,CM011415,CM081337,MMR_c.380A>G	MODERATE	-	1	-	SNV	MSH2	EntrezGene	7325	protein_coding	YES	-	-	-	NP_000242.1	-	-	-	-	RefSeq	A	A	OK	-	deleterious(0.02)	possibly_damaging(0.868)	2016-03-01	-	-	-	NM_000251.2:c.380A>G	NP_000242.1:p.Asn127Ser	-	0.0248	0.087	0.0115	0
2	NM_000251.2:c.455T>C	2:47637321	C	4436	NM_000251.2	Transcript	missense_variant	580	455	152	M/T	aTg/aCg	-	MODERATE	-	1	-	SNV	MSH2	EntrezGene	7325	protein_coding	YES	-	-	-	NP_000242.1	-	-	-	-	RefSeq	T	T	OK	-	deleterious(0.03)	benign(0.029)	2016-03-01	-	-	-	NM_000251.2:c.455T>C	NP_000242.1:p.Met152Thr	-	-	-	-	-
2	NM_000251.2:c.471C>A	2:47637337	A	4436	NM_000251.2	Transcript	synonymous_variant	596	471	157	G	ggC/ggA	rs61756463	LOW	-	1	-	SNV	MSH2	EntrezGene	7325	protein_coding	YES	-	-	-	NP_000242.1	-	-	-	-	RefSeq	C	C	OK	-	-	-	2016-03-01	-	-	-	NM_000251.2:c.471C>A	NP_000242.1:p.Gly157%3D	-	0.0024	0	0	0.0119
2	NM_000251.2:c.484G>A	2:47637350	A	4436	NM_000251.2	Transcript	missense_variant	609	484	162	G/R	Gga/Aga	rs63750624,CM086856,HM040113	MODERATE	-	1	-	SNV	MSH2	EntrezGene	7325	protein_coding	YES	-	-	-	NP_000242.1	-	-	-	-	RefSeq	G	G	OK	-	deleterious(0)	probably_damaging(0.999)	2016-03-01	-	-	-	NM_000251.2:c.484G>A	NP_000242.1:p.Gly162Arg	-	-	-	-	-
2	NM_000251.2:c.513del	2:47637379	-	4436	NM_000251.2	Transcript	frameshift_variant	638	513	171	R/X	agG/ag	rs63750933,CD022285	HIGH	-	1	-	deletion	MSH2	EntrezGene	7325	protein_coding	YES	-	-	-	NP_000242.1	-	-	-	-	RefSeq	G	G	OK	-	-	-	2016-03-01	-	-	-	NM_000251.2:c.513del	NP_000242.1:p.Lys172AsnfsTer2	-	-	-	-	-
2	NM_000251.2:c.518T>C	2:47637384	C	4436	NM_000251.2	Transcript	missense_variant	643	518	173	L/P	cTa/cCa	rs63750070,CD972329,CM067430,CM068673,MMR_c.518T>C	MODERATE	-	1	-	SNV	MSH2	EntrezGene	7325	protein_coding	YES	-	-	-	NP_000242.1	-	-	-	-	RefSeq	T	T	OK	-	deleterious(0)	probably_damaging(0.966)	2016-03-01	-	-	-	NM_000251.2:c.518T>C	NP_000242.1:p.Leu173Pro	-	-	-	-	-
2	NM_000251.2:c.518T>G	2:47637384	G	4436	NM_000251.2	Transcript	missense_variant	643	518	173	L/R	cTa/cGa	rs63750070,CD972329,CM067430,CM068673,MMR_c.518T>G	MODERATE	-	1	-	SNV	MSH2	EntrezGene	7325	protein_coding	YES	-	-	-	NP_000242.1	-	-	-	-	RefSeq	T	T	OK	-	deleterious(0)	probably_damaging(0.951)	2016-03-01	-	-	-	NM_000251.2:c.518T>G	NP_000242.1:p.Leu173Arg	-	-	-	-	-
2	NM_000251.2:c.557A>G	2:47637423	G	4436	NM_000251.2	Transcript	missense_variant	682	557	186	N/S	aAt/aGt	rs151129360	MODERATE	-	1	-	SNV	MSH2	EntrezGene	7325	protein_coding	YES	-	-	-	NP_000242.1	-	-	-	-	RefSeq	A	A	OK	-	deleterious(0.01)	probably_damaging(0.986)	2016-03-01	-	-	-	NM_000251.2:c.557A>G	NP_000242.1:p.Asn186Ser	-	-	-	-	-
2	NM_000251.2:c.560T>G	2:47637426	G	4436	NM_000251.2	Transcript	missense_variant	685	560	187	L/R	cTt/cGt	rs63751444,CM068367,CM062878,MMR_c.560T>G	MODERATE	-	1	-	SNV	MSH2	EntrezGene	7325	protein_coding	YES	-	-	-	NP_000242.1	-	-	-	-	RefSeq	T	T	OK	-	deleterious(0)	probably_damaging(0.999)	2016-03-01	-	-	-	NM_000251.2:c.560T>G	NP_000242.1:p.Leu187Arg	-	-	-	-	-
2	NM_000251.2:c.562G>C	2:47637428	C	4436	NM_000251.2	Transcript	missense_variant	687	562	188	E/Q	Gag/Cag	-	MODERATE	-	1	-	SNV	MSH2	EntrezGene	7325	protein_coding	YES	-	-	-	NP_000242.1	-	-	-	-	RefSeq	G	G	OK	-	deleterious(0)	probably_damaging(0.998)	2016-03-01	-	-	-	NM_000251.2:c.562G>C	NP_000242.1:p.Glu188Gln	-	-	-	-	-
2	NM_000251.2:c.571_573del	2:47637437-47637439	-	4436	NM_000251.2	Transcript	inframe_deletion	696-698	571-573	191	L/-	CTC/-	rs587779165	MODERATE	-	1	-	deletion	MSH2	EntrezGene	7325	protein_coding	YES	-	-	-	NP_000242.1	-	-	-	-	RefSeq	CTC	CTC	OK	-	-	-	2016-03-01	-	-	-	NM_000251.2:c.571_573del	NP_000242.1:p.Leu191del	-	-	-	-	-
2	NM_000251.2:c.593A>G	2:47637459	G	4436	NM_000251.2	Transcript	missense_variant	718	593	198	E/G	gAa/gGa	rs63750327,CM011417	MODERATE	-	1	-	SNV	MSH2	EntrezGene	7325	protein_coding	YES	-	-	-	NP_000242.1	-	-	-	-	RefSeq	A	A	OK	-	deleterious(0)	probably_damaging(1)	2016-03-01	-	-	-	NM_000251.2:c.593A>G	NP_000242.1:p.Glu198Gly	-	-	-	-	-
2	NM_000251.2:c.595T>C	2:47637461	C	4436	NM_000251.2	Transcript	missense_variant	720	595	199	C/R	Tgt/Cgt	rs63751110,CM981313,COSM3743812	MODERATE	-	1	-	SNV	MSH2	EntrezGene	7325	protein_coding	YES	-	-	-	NP_000242.1	-	-	-	-	RefSeq	T	T	OK	-	deleterious(0)	probably_damaging(0.998)	2016-03-01	-	-	-	NM_000251.2:c.595T>C	NP_000242.1:p.Cys199Arg	-	-	-	-	-
2	NM_000251.2:c.643C>T	2:47637509	T	4436	NM_000251.2	Transcript	stop_gained,splice_region_variant	768	643	215	Q/*	Cag/Tag	rs63751274,CM990865,COSM3185899	HIGH	-	1	-	SNV	MSH2	EntrezGene	7325	protein_coding	YES	-	-	-	NP_000242.1	-	-	-	-	RefSeq	C	C	OK	-	-	-	2016-03-01	-	-	-	NM_000251.2:c.643C>T	NP_000242.1:p.Gln215Ter	-	-	-	-	-
2	NM_000251.2:c.645+1G>A	2:47637512	A	4436	NM_000251.2	Transcript	splice_donor_variant	-	-	-	-	-	rs267607689,CS060107,CS024020,MMR_c.645+1G>A,COSM330654	HIGH	-	1	-	SNV	MSH2	EntrezGene	7325	protein_coding	YES	-	-	-	NP_000242.1	-	-	-	-	RefSeq	G	G	OK	-	-	-	-	2015-03-01	-	-	NM_000251.2:c.645+1G>A	-	-	-	-	-	-
2	NM_000251.2:c.645+1G>T	2:47637512	T	4436	NM_000251.2	Transcript	splice_donor_variant	-	-	-	-	-	rs267607689,CS060107,CS024020,MMR_c.645+1G>T,COSM330654	HIGH	-	1	-	SNV	MSH2	EntrezGene	7325	protein_coding	YES	-	-	-	NP_000242.1	-	-	-	-	RefSeq	G	G	OK	-	-	-	-	2015-03-01	-	-	NM_000251.2:c.645+1G>T	-	-	-	-	-	-
2	NM_000251.2:c.646-3T>G	2:47639550	G	4436	NM_000251.2	Transcript	splice_region_variant,intron_variant	-	-	-	-	-	rs267607930,CD056194,CS031455,MMR_c.646-3T>G	LOW	-	1	-	SNV	MSH2	EntrezGene	7325	protein_coding	YES	-	-	-	NP_000242.1	-	-	-	-	RefSeq	T	T	OK	-	-	-	-	2015-03-01	-	-	NM_000251.2:c.646-3T>G	-	-	-	-	-	-
2	NM_000251.2:c.722T>G	2:47639629	G	4436	NM_000251.2	Transcript	missense_variant	847	722	241	L/R	cTc/cGc	-	MODERATE	-	1	-	SNV	MSH2	EntrezGene	7325	protein_coding	YES	-	-	-	NP_000242.1	-	-	-	-	RefSeq	T	T	OK	-	deleterious(0)	probably_damaging(1)	2016-04-01	-	-	-	NM_000251.2:c.722T>G	NP_000242.1:p.Leu241Arg	-	-	-	-	-
2	NM_000251.2:c.728G>A	2:47639635	A	4436	NM_000251.2	Transcript	missense_variant	853	728	243	R/Q	cGg/cAg	rs63751455,CM068368	MODERATE	-	1	-	SNV	MSH2	EntrezGene	7325	protein_coding	YES	-	-	-	NP_000242.1	-	-	-	-	RefSeq	G	G	OK	-	deleterious(0.01)	probably_damaging(0.992)	2016-04-01	-	-	-	NM_000251.2:c.728G>A	NP_000242.1:p.Arg243Gln	-	-	-	-	-
2	NM_000251.2:c.754C>T	2:47639661	T	4436	NM_000251.2	Transcript	stop_gained	879	754	252	Q/*	Cag/Tag	rs63750347,CM950811,MMR_c.754C>T	HIGH	-	1	-	SNV	MSH2	EntrezGene	7325	protein_coding	YES	-	-	-	NP_000242.1	-	-	-	-	RefSeq	C	C	OK	-	-	-	2016-04-01	-	-	-	NM_000251.2:c.754C>T	NP_000242.1:p.Gln252Ter	-	-	-	-	-
2	NM_000251.2:c.792+1G>A	2:47639700	A	4436	NM_000251.2	Transcript	splice_donor_variant	-	-	-	-	-	rs267607934,CS014613	HIGH	-	1	-	SNV	MSH2	EntrezGene	7325	protein_coding	YES	-	-	-	NP_000242.1	-	-	-	-	RefSeq	G	G	OK	-	-	-	-	2015-04-01	-	-	NM_000251.2:c.792+1G>A	-	-	-	-	-	-
2	NM_000251.2:c.793-2A>C	2:47641406	C	4436	NM_000251.2	Transcript	splice_acceptor_variant	-	-	-	-	-	rs267607933,CS068356	HIGH	-	1	-	SNV	MSH2	EntrezGene	7325	protein_coding	YES	-	-	-	NP_000242.1	-	-	-	-	RefSeq	A	A	OK	-	-	-	-	2015-04-01	-	-	NM_000251.2:c.793-2A>C	-	-	-	-	-	-
2	NM_000251.2:c.811_814del	2:47641426-47641429	-	4436	NM_000251.2	Transcript	frameshift_variant	936-939	811-814	271-272	SA/X	TCTGcg/cg	rs587779185	HIGH	-	1	-	deletion	MSH2	EntrezGene	7325	protein_coding	YES	-	-	-	NP_000242.1	-	-	-	-	RefSeq	TCTG	TCTG	OK	-	-	-	2016-05-01	-	-	-	NM_000251.2:c.811_814del	NP_000242.1:p.Ser271ArgfsTer2	-	-	-	-	-
2	NM_000251.2:c.817_818delinsAA	2:47641432-47641433	AA	4436	NM_000251.2	Transcript	missense_variant	942-943	817-818	273	V/K	GTa/AAa	rs63749840	MODERATE	-	1	-	substitution	MSH2	EntrezGene	7325	protein_coding	YES	-	-	-	NP_000242.1	-	-	-	-	RefSeq	GT	GT	OK	-	deleterious(0.01)	possibly_damaging(0.802)	2016-05-01	-	-	-	NM_000251.2:c.817_818delinsAA	NP_000242.1:p.Val273Lys	-	-	-	-	-
2	NM_000251.2:c.843A>T	2:47641458	T	4436	NM_000251.2	Transcript	synonymous_variant	968	843	281	S	tcA/tcT	rs150197753	LOW	-	1	-	SNV	MSH2	EntrezGene	7325	protein_coding	YES	-	-	-	NP_000242.1	-	-	-	-	RefSeq	A	A	OK	-	-	-	2016-05-01	-	-	-	NM_000251.2:c.843A>T	NP_000242.1:p.Ser281%3D	-	-	-	-	-
2	NM_000251.2:c.875C>G	2:47641490	G	4436	NM_000251.2	Transcript	missense_variant	1000	875	292	T/S	aCt/aGt	-	MODERATE	-	1	-	SNV	MSH2	EntrezGene	7325	protein_coding	YES	-	-	-	NP_000242.1	-	-	-	-	RefSeq	C	C	OK	-	tolerated(0.84)	benign(0)	2016-05-01	-	-	-	NM_000251.2:c.875C>G	NP_000242.1:p.Thr292Ser	-	-	-	-	-
2	NM_000251.2:c.913G>A	2:47641528	A	4436	NM_000251.2	Transcript	missense_variant	1038	913	305	A/T	Gca/Aca	rs63751454,CM970972	MODERATE	-	1	-	SNV	MSH2	EntrezGene	7325	protein_coding	YES	-	-	-	NP_000242.1	-	-	-	-	RefSeq	G	G	OK	-	deleterious(0)	probably_damaging(0.998)	2016-05-01	-	-	-	NM_000251.2:c.913G>A	NP_000242.1:p.Ala305Thr	-	-	-	-	-
2	NM_000251.2:c.942G>A	2:47641557	A	4436	NM_000251.2	Transcript	splice_region_variant,synonymous_variant	1067	942	314	Q	caG/caA	rs587779197,CS001440	LOW	-	1	-	SNV	MSH2	EntrezGene	7325	protein_coding	YES	-	-	-	NP_000242.1	-	-	-	-	RefSeq	G	G	OK	-	-	-	2016-05-01	-	-	-	NM_000251.2:c.942G>A	NP_000242.1:p.Gln314%3D	-	-	-	-	-
2	NM_000251.2:c.942+2del	2:47641559	-	4436	NM_000251.2	Transcript	splice_donor_variant	-	-	-	-	-	rs587779194,CD109742,CS104167	HIGH	-	1	-	deletion	MSH2	EntrezGene	7325	protein_coding	YES	-	-	-	NP_000242.1	-	-	-	-	RefSeq	T	T	OK	-	-	-	-	2015-05-01	-	-	NM_000251.2:c.942+2del	-	-	-	-	-	-
2	NM_000251.2:c.942+2T>A	2:47641559	A	4436	NM_000251.2	Transcript	splice_donor_variant	-	-	-	-	-	CD109742,CS104167	HIGH	-	1	-	SNV	MSH2	EntrezGene	7325	protein_coding	YES	-	-	-	NP_000242.1	-	-	-	-	RefSeq	T	T	OK	-	-	-	-	2015-05-01	-	-	NM_000251.2:c.942+2T>A	-	-	-	-	-	-
2	NM_000251.2:c.942+3A>C	2:47641560	C	4436	NM_000251.2	Transcript	splice_region_variant,intron_variant	-	-	-	-	-	CS941511,COSM26123	LOW	-	1	-	SNV	MSH2	EntrezGene	7325	protein_coding	YES	-	-	-	NP_000242.1	-	-	-	-	RefSeq	A	A	OK	-	-	-	-	2015-05-01	-	-	NM_000251.2:c.942+3A>C	-	-	-	-	-	-
2	NM_000251.2:c.942+3A>T	2:47641560	T	4436	NM_000251.2	Transcript	splice_region_variant,intron_variant	-	-	-	-	-	rs193922376,CS941511,COSM26123	LOW	-	1	-	SNV	MSH2	EntrezGene	7325	protein_coding	YES	-	-	-	NP_000242.1	-	-	-	-	RefSeq	A	A	OK	-	-	-	-	2015-05-01	-	-	NM_000251.2:c.942+3A>T	-	-	-	-	-	-
2	NM_000251.2:c.943-1G>C	2:47643434	C	4436	NM_000251.2	Transcript	splice_acceptor_variant	-	-	-	-	-	rs12476364,CS056119,MMR_c.943-1G>C,COSM5967451	HIGH	-	1	-	SNV	MSH2	EntrezGene	7325	protein_coding	YES	-	-	-	NP_000242.1	-	-	-	-	RefSeq	G	G	OK	-	-	-	-	2015-05-01	-	-	NM_000251.2:c.943-1G>C	-	-	-	-	-	-
2	NM_000251.2:c.944G>T	2:47643436	T	4436	NM_000251.2	Transcript	missense_variant,splice_region_variant	1069	944	315	G/V	gGt/gTt	rs202026056,CM995220	MODERATE	-	1	-	SNV	MSH2	EntrezGene	7325	protein_coding	YES	-	-	-	NP_000242.1	-	-	-	-	RefSeq	G	G	OK	-	tolerated(0.12)	benign(0.035)	2016-06-01	-	-	-	NM_000251.2:c.944G>T	NP_000242.1:p.Gly315Val	-	-	-	-	-
2	NM_000251.2:c.965G>A	2:47643457	A	4436	NM_000251.2	Transcript	missense_variant	1090	965	322	G/D	gGc/gAc	rs4987188,CM950813,COSM26086	MODERATE	-	1	-	SNV	MSH2	EntrezGene	7325	protein_coding	YES	-	-	-	NP_000242.1	-	-	-	-	RefSeq	G	G	OK	-	tolerated(0.13)	benign(0.296)	2016-06-01	-	-	-	NM_000251.2:c.965G>A	NP_000242.1:p.Gly322Asp	-	0.0062	0.0015	0.0058	0
2	NM_000251.2:c.972G>A	2:47643464	A	4436	NM_000251.2	Transcript	synonymous_variant	1097	972	324	Q	caG/caA	rs63750505	LOW	-	1	-	SNV	MSH2	EntrezGene	7325	protein_coding	YES	-	-	-	NP_000242.1	-	-	-	-	RefSeq	G	G	OK	-	-	-	2016-06-01	-	-	-	NM_000251.2:c.972G>A	NP_000242.1:p.Gln324%3D	-	0.0004	0	0	0.002
2	NM_000251.2:c.991A>G	2:47643483	G	4436	NM_000251.2	Transcript	missense_variant	1116	991	331	N/D	Aat/Gat	rs267607938	MODERATE	-	1	-	SNV	MSH2	EntrezGene	7325	protein_coding	YES	-	-	-	NP_000242.1	-	-	-	-	RefSeq	A	A	OK	-	tolerated(0.33)	benign(0.173)	2016-06-01	-	-	-	NM_000251.2:c.991A>G	NP_000242.1:p.Asn331Asp	-	-	-	-	-
2	NM_000251.2:c.998G>A	2:47643490	A	4436	NM_000251.2	Transcript	missense_variant	1123	998	333	C/Y	tGt/tAt	rs63750828,CM011420	MODERATE	-	1	-	SNV	MSH2	EntrezGene	7325	protein_coding	YES	-	-	-	NP_000242.1	-	-	-	-	RefSeq	G	G	OK	-	deleterious(0)	probably_damaging(0.996)	2016-06-01	-	-	-	NM_000251.2:c.998G>A	NP_000242.1:p.Cys333Tyr	-	-	-	-	-
2	NM_000251.2:c.1022T>C	2:47643514	C	4436	NM_000251.2	Transcript	missense_variant	1147	1022	341	L/P	cTt/cCt	rs63751147,CM068369	MODERATE	-	1	-	SNV	MSH2	EntrezGene	7325	protein_coding	YES	-	-	-	NP_000242.1	-	-	-	-	RefSeq	T	T	OK	-	deleterious(0)	probably_damaging(1)	2016-06-01	-	-	-	NM_000251.2:c.1022T>C	NP_000242.1:p.Leu341Pro	-	-	-	-	-
2	NM_000251.2:c.1034G>A	2:47643526	A	4436	NM_000251.2	Transcript	stop_gained	1159	1034	345	W/*	tGg/tAg	rs63751027,CM055442,COSM133153	HIGH	-	1	-	SNV	MSH2	EntrezGene	7325	protein_coding	YES	-	-	-	NP_000242.1	-	-	-	-	RefSeq	G	G	OK	-	-	-	2016-06-01	-	-	-	NM_000251.2:c.1034G>A	NP_000242.1:p.Trp345Ter	-	-	-	-	-
2	NM_000251.2:c.1046C>A	2:47643538	A	4436	NM_000251.2	Transcript	missense_variant	1171	1046	349	P/H	cCt/cAt	CM110813,CM042399,COSM5946053	MODERATE	-	1	-	SNV	MSH2	EntrezGene	7325	protein_coding	YES	-	-	-	NP_000242.1	-	-	-	-	RefSeq	C	C	OK	-	deleterious(0)	probably_damaging(1)	2016-06-01	-	-	-	NM_000251.2:c.1046C>A	NP_000242.1:p.Pro349His	-	-	-	-	-
2	NM_000251.2:c.1046C>T	2:47643538	T	4436	NM_000251.2	Transcript	missense_variant	1171	1046	349	P/L	cCt/cTt	rs587779067,CM110813,CM042399,COSM5946053	MODERATE	-	1	-	SNV	MSH2	EntrezGene	7325	protein_coding	YES	-	-	-	NP_000242.1	-	-	-	-	RefSeq	C	C	OK	-	deleterious(0)	probably_damaging(1)	2016-06-01	-	-	-	NM_000251.2:c.1046C>T	NP_000242.1:p.Pro349Leu	-	-	-	-	-
2	NM_000251.2:c.1067T>A	2:47643559	A	4436	NM_000251.2	Transcript	missense_variant	1192	1067	356	I/K	aTa/aAa	-	MODERATE	-	1	-	SNV	MSH2	EntrezGene	7325	protein_coding	YES	-	-	-	NP_000242.1	-	-	-	-	RefSeq	T	T	OK	-	deleterious(0)	probably_damaging(0.997)	2016-06-01	-	-	-	NM_000251.2:c.1067T>A	NP_000242.1:p.Ile356Lys	-	-	-	-	-
2	NM_000251.2:c.1076+1G>A	2:47643569	A	4436	NM_000251.2	Transcript	splice_donor_variant	-	-	-	-	-	rs267607940,CS991455,CS021373,MMR_c.1076+1G>A	HIGH	-	1	-	SNV	MSH2	EntrezGene	7325	protein_coding	YES	-	-	-	NP_000242.1	-	-	-	-	RefSeq	G	G	OK	-	-	-	-	2015-06-01	-	-	NM_000251.2:c.1076+1G>A	-	-	-	-	-	-
2	NM_000251.2:c.1077-10T>C	2:47656871	C	4436	NM_000251.2	Transcript	intron_variant	-	-	-	-	-	rs17224360	MODIFIER	-	1	-	SNV	MSH2	EntrezGene	7325	protein_coding	YES	-	-	-	NP_000242.1	-	-	-	-	RefSeq	T	T	OK	-	-	-	-	2015-06-01	-	-	NM_000251.2:c.1077-10T>C	-	-	0.0078	0.0015	0.0216	0
2	NM_000251.2:c.1077A>T	2:47656881	T	4436	NM_000251.2	Transcript	missense_variant,splice_region_variant	1202	1077	359	R/S	agA/agT	rs63751617,CM022428	MODERATE	-	1	-	SNV	MSH2	EntrezGene	7325	protein_coding	YES	-	-	-	NP_000242.1	-	-	-	-	RefSeq	A	A	OK	-	deleterious(0.01)	possibly_damaging(0.539)	2016-07-01	-	-	-	NM_000251.2:c.1077A>T	NP_000242.1:p.Arg359Ser	-	-	-	-	-
2	NM_000251.2:c.1159C>G	2:47656963	G	4436	NM_000251.2	Transcript	missense_variant	1284	1159	387	L/V	Ctt/Gtt	-	MODERATE	-	1	-	SNV	MSH2	EntrezGene	7325	protein_coding	YES	-	-	-	NP_000242.1	-	-	-	-	RefSeq	C	C	OK	-	deleterious(0.02)	possibly_damaging(0.79)	2016-07-01	-	-	-	NM_000251.2:c.1159C>G	NP_000242.1:p.Leu387Val	-	-	-	-	-
2	NM_000251.2:c.1165C>T	2:47656969	T	4436	NM_000251.2	Transcript	stop_gained	1290	1165	389	R/*	Cga/Tga	rs587779075,CM993951,COSM330648	HIGH	-	1	-	SNV	MSH2	EntrezGene	7325	protein_coding	YES	-	-	-	NP_000242.1	-	-	-	-	RefSeq	C	C	OK	-	-	-	2016-07-01	-	-	-	NM_000251.2:c.1165C>T	NP_000242.1:p.Arg389Ter	-	-	-	-	-
2	NM_000251.2:c.1168C>T	2:47656972	T	4436	NM_000251.2	Transcript	missense_variant	1293	1168	390	L/F	Ctt/Ttt	rs17224367,CM983445,CM984154	MODERATE	-	1	-	SNV	MSH2	EntrezGene	7325	protein_coding	YES	-	-	-	NP_000242.1	-	-	-	-	RefSeq	C	C	OK	-	deleterious(0.01)	benign(0.405)	2016-07-01	-	-	-	NM_000251.2:c.1168C>T	NP_000242.1:p.Leu390Phe	-	0.0028	0	0	0.0139
2	NM_000251.2:c.1189C>T	2:47656993	T	4436	NM_000251.2	Transcript	stop_gained	1314	1189	397	Q/*	Caa/Taa	rs63750611,CM960987,MMR_c.1189C>T	HIGH	-	1	-	SNV	MSH2	EntrezGene	7325	protein_coding	YES	-	-	-	NP_000242.1	-	-	-	-	RefSeq	C	C	OK	-	-	-	2016-07-01	-	-	-	NM_000251.2:c.1189C>T	NP_000242.1:p.Gln397Ter	-	-	-	-	-
2	NM_000251.2:c.1216C>T	2:47657020	T	4436	NM_000251.2	Transcript	stop_gained	1341	1216	406	R/*	Cga/Tga	rs63751108,CM930497,COSM26100	HIGH	-	1	-	SNV	MSH2	EntrezGene	7325	protein_coding	YES	-	-	-	NP_000242.1	-	-	-	-	RefSeq	C	C	OK	-	-	-	2016-07-01	-	-	-	NM_000251.2:c.1216C>T	NP_000242.1:p.Arg406Ter	-	-	-	-	-
2	NM_000251.2:c.1236_1268del	2:47657040-47657072	-	4436	NM_000251.2	Transcript	inframe_deletion	1361-1393	1236-1268	412-423	NQLPNVIQALEK/K	aaTCAACTACCTAATGTTATACAGGCTCTGGAAAAa/aaa	rs587779077	MODERATE	-	1	-	deletion	MSH2	EntrezGene	7325	protein_coding	YES	-	-	-	NP_000242.1	-	-	-	-	RefSeq	TCAACTACCTAATGTTATACAGGCTCTGGAAAA	TCAACTACCTAATGTTATACAGGCTCTGGAAAA	OK	-	-	-	2016-07-01	-	-	-	NM_000251.2:c.1236_1268del	NP_000242.1:p.Asn412_Glu422del	-	-	-	-	-
2	NM_000251.2:c.1275A>G	2:47657079	G	4436	NM_000251.2	Transcript	splice_region_variant,synonymous_variant	1400	1275	425	E	gaA/gaG	rs63751650,CS068373	LOW	-	1	-	SNV	MSH2	EntrezGene	7325	protein_coding	YES	-	-	-	NP_000242.1	-	-	-	-	RefSeq	A	A	OK	-	-	-	2016-07-01	-	-	-	NM_000251.2:c.1275A>G	NP_000242.1:p.Glu425%3D	-	-	-	-	-
2	NM_000251.2:c.1276+1G>A	2:47657081	A	4436	NM_000251.2	Transcript	splice_donor_variant	-	-	-	-	-	rs267607950,CS092665,CS961625,CS056122,MMR_c.1276+1G>A	HIGH	-	1	-	SNV	MSH2	EntrezGene	7325	protein_coding	YES	-	-	-	NP_000242.1	-	-	-	-	RefSeq	G	G	OK	-	-	-	-	2015-07-01	-	-	NM_000251.2:c.1276+1G>A	-	-	-	-	-	-
2	NM_000251.2:c.1276+2T>A	2:47657082	A	4436	NM_000251.2	Transcript	splice_donor_variant	-	-	-	-	-	rs267607953,CS068357,MMR_c.1276+2T>A	HIGH	-	1	-	SNV	MSH2	EntrezGene	7325	protein_coding	YES	-	-	-	NP_000242.1	-	-	-	-	RefSeq	T	T	OK	-	-	-	-	2015-07-01	-	-	NM_000251.2:c.1276+2T>A	-	-	-	-	-	-
2	NM_000251.2:c.1276+3A>C	2:47657083	C	4436	NM_000251.2	Transcript	splice_region_variant,intron_variant	-	-	-	-	-	-	LOW	-	1	-	SNV	MSH2	EntrezGene	7325	protein_coding	YES	-	-	-	NP_000242.1	-	-	-	-	RefSeq	A	A	OK	-	-	-	-	2015-07-01	-	-	NM_000251.2:c.1276+3A>C	-	-	-	-	-	-
2	NM_000251.2:c.1276+11A>G	2:47657091	G	4436	NM_000251.2	Transcript	intron_variant	-	-	-	-	-	rs189015988	MODIFIER	-	1	-	SNV	MSH2	EntrezGene	7325	protein_coding	YES	-	-	-	NP_000242.1	-	-	-	-	RefSeq	A	A	OK	-	-	-	-	2015-07-01	-	-	NM_000251.2:c.1276+11A>G	-	-	0.0002	0	0	0
2	NM_000251.2:c.1277-67A>G	2:47672620	G	4436	NM_000251.2	Transcript	intron_variant	-	-	-	-	-	rs114494667	MODIFIER	-	1	-	SNV	MSH2	EntrezGene	7325	protein_coding	YES	-	-	-	NP_000242.1	-	-	-	-	RefSeq	A	A	OK	-	-	-	-	2015-07-01	-	-	NM_000251.2:c.1277-67A>G	-	-	0.0024	0.0091	0	0
2	NM_000251.2:c.1277-14C>G	2:47672673	G	4436	NM_000251.2	Transcript	intron_variant	-	-	-	-	-	rs267607951	MODIFIER	-	1	-	SNV	MSH2	EntrezGene	7325	protein_coding	YES	-	-	-	NP_000242.1	-	-	-	-	RefSeq	C	C	OK	-	-	-	-	2015-07-01	-	-	NM_000251.2:c.1277-14C>G	-	-	-	-	-	-
2	NM_000251.2:c.1277-11_1277-9del	2:47672676-47672678	-	4436	NM_000251.2	Transcript	intron_variant	-	-	-	-	-	-	MODIFIER	-	1	-	deletion	MSH2	EntrezGene	7325	protein_coding	YES	-	-	-	NP_000242.1	-	-	-	-	RefSeq	CTT	CTT	OK	-	-	-	-	2015-07-01	-	-	NM_000251.2:c.1277-11_1277-9del	-	-	-	-	-	-
2	NM_000251.2:c.1277-8T>C	2:47672679	C	4436	NM_000251.2	Transcript	splice_region_variant,intron_variant	-	-	-	-	-	rs145400590	LOW	-	1	-	SNV	MSH2	EntrezGene	7325	protein_coding	YES	-	-	-	NP_000242.1	-	-	-	-	RefSeq	T	T	OK	-	-	-	-	2015-07-01	-	-	NM_000251.2:c.1277-8T>C	-	-	0.0022	0.0068	0	0
2	NM_000251.2:c.1277-2A>G	2:47672685	G	4436	NM_000251.2	Transcript	splice_acceptor_variant	-	-	-	-	-	rs267607949,CS044089,CS075183,MMR_c.1277-2A>G	HIGH	-	1	-	SNV	MSH2	EntrezGene	7325	protein_coding	YES	-	-	-	NP_000242.1	-	-	-	-	RefSeq	A	A	OK	-	-	-	-	2015-07-01	-	-	NM_000251.2:c.1277-2A>G	-	-	-	-	-	-
2	NM_000251.2:c.1277-1G>C	2:47672686	C	4436	NM_000251.2	Transcript	splice_acceptor_variant	-	-	-	-	-	rs267607948,CS067100,CS056121,MMR_c.1277-1G>C,COSM327051	HIGH	-	1	-	SNV	MSH2	EntrezGene	7325	protein_coding	YES	-	-	-	NP_000242.1	-	-	-	-	RefSeq	G	G	OK	-	-	-	-	2015-07-01	-	-	NM_000251.2:c.1277-1G>C	-	-	-	-	-	-
2	NM_000251.2:c.1344C>T	2:47672754	T	4436	NM_000251.2	Transcript	synonymous_variant	1469	1344	448	S	tcC/tcT	rs1010360604	LOW	-	1	-	SNV	MSH2	EntrezGene	7325	protein_coding	YES	-	-	-	NP_000242.1	-	-	-	-	RefSeq	C	C	OK	-	-	-	2016-08-01	-	-	-	NM_000251.2:c.1344C>T	NP_000242.1:p.Ser448%3D	-	-	-	-	-
2	NM_000251.2:c.1358T>A	2:47672768	A	4436	NM_000251.2	Transcript	missense_variant	1483	1358	453	M/K	aTg/aAg	rs63750697	MODERATE	-	1	-	SNV	MSH2	EntrezGene	7325	protein_coding	YES	-	-	-	NP_000242.1	-	-	-	-	RefSeq	T	T	OK	-	deleterious(0)	benign(0.108)	2016-08-01	-	-	-	NM_000251.2:c.1358T>A	NP_000242.1:p.Met453Lys	-	-	-	-	-
2	NM_000251.2:c.1373T>G	2:47672783	G	4436	NM_000251.2	Transcript	stop_gained	1498	1373	458	L/*	tTa/tGa	rs63750521,CM941066	HIGH	-	1	-	SNV	MSH2	EntrezGene	7325	protein_coding	YES	-	-	-	NP_000242.1	-	-	-	-	RefSeq	T	T	OK	-	-	-	2016-08-01	-	-	-	NM_000251.2:c.1373T>G	NP_000242.1:p.Leu458Ter	-	-	-	-	-
2	NM_000251.2:c.1386+1G>A	2:47672797	A	4436	NM_000251.2	Transcript	splice_donor_variant	-	-	-	-	-	rs267607957,CS075184,CS056123,CS064427,MMR_c.1386+1G>A	HIGH	-	1	-	SNV	MSH2	EntrezGene	7325	protein_coding	YES	-	-	-	NP_000242.1	-	-	-	-	RefSeq	G	G	OK	-	-	-	-	2015-08-01	-	-	NM_000251.2:c.1386+1G>A	-	-	-	-	-	-
2	NM_000251.2:c.1387-9T>A	2:47690161	A	4436	NM_000251.2	Transcript	intron_variant	-	-	-	-	-	rs587779087,CS130387	MODIFIER	-	1	-	SNV	MSH2	EntrezGene	7325	protein_coding	YES	-	-	-	NP_000242.1	-	-	-	-	RefSeq	T	T	OK	-	-	-	-	2015-08-01	-	-	NM_000251.2:c.1387-9T>A	-	-	-	-	-	-
2	NM_000251.2:c.1387-8G>T	2:47690162	T	4436	NM_000251.2	Transcript	splice_region_variant,intron_variant	-	-	-	-	-	rs187525243	LOW	-	1	-	SNV	MSH2	EntrezGene	7325	protein_coding	YES	-	-	-	NP_000242.1	-	-	-	-	RefSeq	G	G	OK	-	-	-	-	2015-08-01	-	-	NM_000251.2:c.1387-8G>T	-	-	0.001	0	0.0029	0
2	NM_000251.2:c.1409T>A	2:47690192	A	4436	NM_000251.2	Transcript	missense_variant	1534	1409	470	V/E	gTa/gAa	rs267607959,CM122688,MMR_c.1409T>A	MODERATE	-	1	-	SNV	MSH2	EntrezGene	7325	protein_coding	YES	-	-	-	NP_000242.1	-	-	-	-	RefSeq	T	T	OK	-	deleterious(0)	probably_damaging(0.984)	2016-09-01	-	-	-	NM_000251.2:c.1409T>A	NP_000242.1:p.Val470Glu	-	-	-	-	-
2	NM_000251.2:c.1457_1460del	2:47690240-47690243	-	4436	NM_000251.2	Transcript	frameshift_variant	1582-1585	1457-1460	486-487	ND/X	aATGAc/ac	rs587776530	HIGH	-	1	-	deletion	MSH2	EntrezGene	7325	protein_coding	YES	-	-	-	NP_000242.1	-	-	-	-	RefSeq	ATGA	ATGA	OK	-	-	-	2016-09-01	-	-	-	NM_000251.2:c.1457_1460del	NP_000242.1:p.Asn486ThrfsTer10	-	-	-	-	-
2	NM_000251.2:c.1488A>G	2:47690271	G	4436	NM_000251.2	Transcript	synonymous_variant	1613	1488	496	L	ttA/ttG	rs267607960	LOW	-	1	-	SNV	MSH2	EntrezGene	7325	protein_coding	YES	-	-	-	NP_000242.1	-	-	-	-	RefSeq	A	A	OK	-	-	-	2016-09-01	-	-	-	NM_000251.2:c.1488A>G	NP_000242.1:p.Leu496%3D	-	0.0002	0	0.0014	0
2	NM_000251.2:c.1511-9A>G	2:47693788	G	4436	NM_000251.2	Transcript	intron_variant	-	-	-	-	-	-	MODIFIER	-	1	-	SNV	MSH2	EntrezGene	7325	protein_coding	YES	-	-	-	NP_000242.1	-	-	-	-	RefSeq	A	A	OK	-	-	-	-	2015-09-01	-	-	NM_000251.2:c.1511-9A>G	-	-	-	-	-	-
2	NM_000251.2:c.1511-9A>T	2:47693788	T	4436	NM_000251.2	Transcript	intron_variant	-	-	-	-	-	rs12998837	MODIFIER	-	1	-	SNV	MSH2	EntrezGene	7325	protein_coding	YES	-	-	-	NP_000242.1	-	-	-	-	RefSeq	A	A	OK	-	-	-	-	2015-09-01	-	-	NM_000251.2:c.1511-9A>T	-	-	0.0405	0.0038	0.0591	0
2	NM_000251.2:c.1511-2A>G	2:47693795	G	4436	NM_000251.2	Transcript	splice_acceptor_variant	-	-	-	-	-	rs267607962,CS971807	HIGH	-	1	-	SNV	MSH2	EntrezGene	7325	protein_coding	YES	-	-	-	NP_000242.1	-	-	-	-	RefSeq	A	A	OK	-	-	-	-	2015-09-01	-	-	NM_000251.2:c.1511-2A>G	-	-	-	-	-	-
2	NM_000251.2:c.1566C>G	2:47693852	G	4436	NM_000251.2	Transcript	stop_gained	1691	1566	522	Y/*	taC/taG	rs63750224,CM055440	HIGH	-	1	-	SNV	MSH2	EntrezGene	7325	protein_coding	YES	-	-	-	NP_000242.1	-	-	-	-	RefSeq	C	C	OK	-	-	-	2016-10-01	-	-	-	NM_000251.2:c.1566C>G	NP_000242.1:p.Tyr522Ter	-	-	-	-	-
2	NM_000251.2:c.1567T>A	2:47693853	A	4436	NM_000251.2	Transcript	missense_variant	1692	1567	523	F/I	Ttt/Att	rs267607966	MODERATE	-	1	-	SNV	MSH2	EntrezGene	7325	protein_coding	YES	-	-	-	NP_000242.1	-	-	-	-	RefSeq	T	T	OK	-	deleterious(0.01)	probably_damaging(0.964)	2016-10-01	-	-	-	NM_000251.2:c.1567T>A	NP_000242.1:p.Phe523Ile	-	-	-	-	-
2	NM_000251.2:c.1571G>C	2:47693857	C	4436	NM_000251.2	Transcript	missense_variant	1696	1571	524	R/P	cGt/cCt	rs63751207,CM941067,CM085556,MMR_c.1571G>C	MODERATE	-	1	-	SNV	MSH2	EntrezGene	7325	protein_coding	YES	-	-	-	NP_000242.1	-	-	-	-	RefSeq	G	G	OK	-	deleterious(0)	probably_damaging(0.999)	2016-10-01	-	-	-	NM_000251.2:c.1571G>C	NP_000242.1:p.Arg524Pro	-	-	-	-	-
2	NM_000251.2:c.1593_1613del	2:47693879-47693899	-	4436	NM_000251.2	Transcript	inframe_deletion	1718-1738	1593-1613	531-538	KVLRNNKN/N	aaAGTCCTTCGTAACAATAAAAAc/aac	rs63750510	MODERATE	-	1	-	deletion	MSH2	EntrezGene	7325	protein_coding	YES	-	-	-	NP_000242.1	-	-	-	-	RefSeq	AGTCCTTCGTAACAATAAAAA	AGTCCTTCGTAACAATAAAAA	OK	-	-	-	2016-10-01	-	-	-	NM_000251.2:c.1593_1613del	NP_000242.1:p.Lys531_Lys537del	-	-	-	-	-
2	NM_000251.2:c.1602T>A	2:47693888	A	4436	NM_000251.2	Transcript	synonymous_variant	1727	1602	534	R	cgT/cgA	rs267607965	LOW	-	1	-	SNV	MSH2	EntrezGene	7325	protein_coding	YES	-	-	-	NP_000242.1	-	-	-	-	RefSeq	T	T	OK	-	-	-	2016-10-01	-	-	-	NM_000251.2:c.1602T>A	NP_000242.1:p.Arg534%3D	-	-	-	-	-
2	NM_000251.2:c.1642G>T	2:47693928	T	4436	NM_000251.2	Transcript	missense_variant	1767	1642	548	G/C	Ggt/Tgt	rs63750538,CM068370	MODERATE	-	1	-	SNV	MSH2	EntrezGene	7325	protein_coding	YES	-	-	-	NP_000242.1	-	-	-	-	RefSeq	G	G	OK	-	deleterious(0)	probably_damaging(1)	2016-10-01	-	-	-	NM_000251.2:c.1642G>T	NP_000242.1:p.Gly548Cys	-	-	-	-	-
2	NM_000251.2:c.1643G>A	2:47693929	A	4436	NM_000251.2	Transcript	missense_variant	1768	1643	548	G/D	gGt/gAt	-	MODERATE	-	1	-	SNV	MSH2	EntrezGene	7325	protein_coding	YES	-	-	-	NP_000242.1	-	-	-	-	RefSeq	G	G	OK	-	deleterious(0)	probably_damaging(1)	2016-10-01	-	-	-	NM_000251.2:c.1643G>A	NP_000242.1:p.Gly548Asp	-	-	-	-	-
2	NM_000251.2:c.1660A>G	2:47693946	G	4436	NM_000251.2	Transcript	missense_variant,splice_region_variant	1785	1660	554	S/G	Agc/Ggc	rs63751656,CM015008,CS055605,CS086122,MMR_c.1660A>G	MODERATE	-	1	-	SNV	MSH2	EntrezGene	7325	protein_coding	YES	-	-	-	NP_000242.1	-	-	-	-	RefSeq	A	A	OK	-	tolerated(0.14)	benign(0.049)	2016-10-01	-	-	-	NM_000251.2:c.1660A>G	NP_000242.1:p.Ser554Gly	-	-	-	-	-
2	NM_000251.2:c.1660A>T	2:47693946	T	4436	NM_000251.2	Transcript	missense_variant,splice_region_variant	1785	1660	554	S/C	Agc/Tgc	rs63751656,CM015008,CS055605,CS086122,MMR_c.1660A>T	MODERATE	-	1	-	SNV	MSH2	EntrezGene	7325	protein_coding	YES	-	-	-	NP_000242.1	-	-	-	-	RefSeq	A	A	OK	-	deleterious(0.01)	probably_damaging(0.95)	2016-10-01	-	-	-	NM_000251.2:c.1660A>T	NP_000242.1:p.Ser554Cys	-	-	-	-	-
2	NM_000251.2:c.1661G>A	2:47693947	A	4436	NM_000251.2	Transcript	missense_variant,splice_region_variant	1786	1661	554	S/N	aGc/aAc	rs63750597,CS042820,CS0911256	MODERATE	-	1	-	SNV	MSH2	EntrezGene	7325	protein_coding	YES	-	-	-	NP_000242.1	-	-	-	-	RefSeq	G	G	OK	-	tolerated(0.21)	benign(0.081)	2016-10-01	-	-	-	NM_000251.2:c.1661G>A	NP_000242.1:p.Ser554Asn	-	-	-	-	-
2	NM_000251.2:c.1661G>C	2:47693947	C	4436	NM_000251.2	Transcript	missense_variant,splice_region_variant	1786	1661	554	S/T	aGc/aCc	rs63750597,CS042820,CS0911256,MMR_c.1661G>C	MODERATE	-	1	-	SNV	MSH2	EntrezGene	7325	protein_coding	YES	-	-	-	NP_000242.1	-	-	-	-	RefSeq	G	G	OK	-	tolerated(0.12)	benign(0.14)	2016-10-01	-	-	-	NM_000251.2:c.1661G>C	NP_000242.1:p.Ser554Thr	-	-	-	-	-
2	NM_000251.2:c.1661+5G>C	2:47693952	C	4436	NM_000251.2	Transcript	splice_region_variant,intron_variant	-	-	-	-	-	rs267607972,CS023480	LOW	-	1	-	SNV	MSH2	EntrezGene	7325	protein_coding	YES	-	-	-	NP_000242.1	-	-	-	-	RefSeq	G	G	OK	-	-	-	-	2015-10-01	-	-	NM_000251.2:c.1661+5G>C	-	-	-	-	-	-
2	NM_000251.2:c.1661+6C>T	2:47693953	T	4436	NM_000251.2	Transcript	splice_region_variant,intron_variant	-	-	-	-	-	rs267607973	LOW	-	1	-	SNV	MSH2	EntrezGene	7325	protein_coding	YES	-	-	-	NP_000242.1	-	-	-	-	RefSeq	C	C	OK	-	-	-	-	2015-10-01	-	-	NM_000251.2:c.1661+6C>T	-	-	-	-	-	-
2	NM_000251.2:c.1661+12G>A	2:47693959	A	4436	NM_000251.2	Transcript	intron_variant	-	-	-	-	-	rs3732183	MODIFIER	-	1	-	SNV	MSH2	EntrezGene	7325	protein_coding	YES	-	-	-	NP_000242.1	-	-	-	-	RefSeq	G	G	OK	-	-	-	-	2015-10-01	-	-	NM_000251.2:c.1661+12G>A	-	-	0.4834	0.6725	0.3242	0.6548
2	NM_000251.2:c.1662-18T>C	2:47698086	C	4436	NM_000251.2	Transcript	intron_variant	-	-	-	-	-	rs376235435	MODIFIER	-	1	-	SNV	MSH2	EntrezGene	7325	protein_coding	YES	-	-	-	NP_000242.1	-	-	-	-	RefSeq	T	T	OK	-	-	-	-	2015-10-01	-	-	NM_000251.2:c.1662-18T>C	-	-	-	-	-	-
2	NM_000251.2:c.1662-9G>A	2:47698095	A	4436	NM_000251.2	Transcript	intron_variant	-	-	-	-	-	rs17218356,MMR_c.1662-9G>A	MODIFIER	-	1	-	SNV	MSH2	EntrezGene	7325	protein_coding	YES	-	-	-	NP_000242.1	-	-	-	-	RefSeq	G	G	OK	-	-	-	-	2015-10-01	-	-	NM_000251.2:c.1662-9G>A	-	-	0.0068	0.0227	0.0058	0
2	NM_000251.2:c.1662-1G>A	2:47698103	A	4436	NM_000251.2	Transcript	splice_acceptor_variant	-	-	-	-	-	rs267607970,CS020199	HIGH	-	1	-	SNV	MSH2	EntrezGene	7325	protein_coding	YES	-	-	-	NP_000242.1	-	-	-	-	RefSeq	G	G	OK	-	-	-	-	2015-10-01	-	-	NM_000251.2:c.1662-1G>A	-	-	-	-	-	-
2	NM_000251.2:c.1666T>C	2:47698108	C	4436	NM_000251.2	Transcript	synonymous_variant	1791	1666	556	L	Ttg/Ctg	rs61756466,CM036021,COSM5020835	LOW	-	1	-	SNV	MSH2	EntrezGene	7325	protein_coding	YES	-	-	-	NP_000242.1	-	-	-	-	RefSeq	T	T	OK	-	-	-	2016-11-01	-	-	-	NM_000251.2:c.1666T>C	NP_000242.1:p.Leu556%3D	-	0.0022	0	0.0029	0
2	NM_000251.2:c.1680T>C	2:47698122	C	4436	NM_000251.2	Transcript	synonymous_variant	1805	1680	560	N	aaT/aaC	rs200056411	LOW	-	1	-	SNV	MSH2	EntrezGene	7325	protein_coding	YES	-	-	-	NP_000242.1	-	-	-	-	RefSeq	T	T	OK	-	-	-	2016-11-01	-	-	-	NM_000251.2:c.1680T>C	NP_000242.1:p.Asn560%3D	-	-	-	-	-
2	NM_000251.2:c.1681G>A	2:47698123	A	4436	NM_000251.2	Transcript	missense_variant	1806	1681	561	E/K	Gaa/Aaa	rs63750328,CM068371,CM1110883,COSM1021249	MODERATE	-	1	-	SNV	MSH2	EntrezGene	7325	protein_coding	YES	-	-	-	NP_000242.1	-	-	-	-	RefSeq	G	G	OK	-	tolerated(0.07)	benign(0.367)	2016-11-01	-	-	-	NM_000251.2:c.1681G>A	NP_000242.1:p.Glu561Lys	-	-	-	-	-
2	NM_000251.2:c.1737A>G	2:47698179	G	4436	NM_000251.2	Transcript	synonymous_variant	1862	1737	579	K	aaA/aaG	rs61756467	LOW	-	1	-	SNV	MSH2	EntrezGene	7325	protein_coding	YES	-	-	-	NP_000242.1	-	-	-	-	RefSeq	A	A	OK	-	-	-	2016-11-01	-	-	-	NM_000251.2:c.1737A>G	NP_000242.1:p.Lys579%3D	-	0.001	0	0.0029	0
2	NM_000251.2:c.1738G>T	2:47698180	T	4436	NM_000251.2	Transcript	stop_gained	1863	1738	580	E/*	Gaa/Taa	rs63751411,CM981314,COSM276127	HIGH	-	1	-	SNV	MSH2	EntrezGene	7325	protein_coding	YES	-	-	-	NP_000242.1	-	-	-	-	RefSeq	G	G	OK	-	-	-	2016-11-01	-	-	-	NM_000251.2:c.1738G>T	NP_000242.1:p.Glu580Ter	-	-	-	-	-
2	NM_000251.2:c.1748A>G	2:47698190	G	4436	NM_000251.2	Transcript	missense_variant	1873	1748	583	N/S	aAt/aGt	rs201118107,CM031250,CM016111	MODERATE	-	1	-	SNV	MSH2	EntrezGene	7325	protein_coding	YES	-	-	-	NP_000242.1	-	-	-	-	RefSeq	A	A	OK	-	tolerated(0.51)	benign(0.021)	2016-11-01	-	-	-	NM_000251.2:c.1748A>G	NP_000242.1:p.Asn583Ser	-	-	-	-	-
2	NM_000251.2:c.1759G>C	2:47698201	C	4436	NM_000251.2	Transcript	missense_variant,splice_region_variant	1884	1759	587	G/R	Ggc/Cgc	rs63751140,CM117419,CS086123,COSM26099	MODERATE	-	1	-	SNV	MSH2	EntrezGene	7325	protein_coding	YES	-	-	-	NP_000242.1	-	-	-	-	RefSeq	G	G	OK	-	deleterious(0)	probably_damaging(0.998)	2016-11-01	-	-	-	NM_000251.2:c.1759G>C	NP_000242.1:p.Gly587Arg	-	-	-	-	-
2	NM_000251.2:c.1759+9A>C	2:47698210	C	4436	NM_000251.2	Transcript	intron_variant	-	-	-	-	-	rs994093288	MODIFIER	-	1	-	SNV	MSH2	EntrezGene	7325	protein_coding	YES	-	-	-	NP_000242.1	-	-	-	-	RefSeq	A	A	OK	-	-	-	-	2015-11-01	-	-	NM_000251.2:c.1759+9A>C	-	-	-	-	-	-
2	NM_000251.2:c.1760-110_1760-108dup	2:47702056-47702057	GGA	4436	NM_000251.2	Transcript	intron_variant	-	-	-	-	-	rs587779109	MODIFIER	-	1	-	insertion	MSH2	EntrezGene	7325	protein_coding	YES	-	-	-	NP_000242.1	-	-	-	-	RefSeq	-	-	OK	-	-	-	-	2015-11-01	-	-	NM_000251.2:c.1760-110_1760-108dup	-	-	-	-	-	-
2	NM_000251.2:c.1760-62G>A	2:47702102	A	4436	NM_000251.2	Transcript	intron_variant	-	-	-	-	-	rs17218439	MODIFIER	-	1	-	SNV	MSH2	EntrezGene	7325	protein_coding	YES	-	-	-	NP_000242.1	-	-	-	-	RefSeq	G	G	OK	-	-	-	-	2015-11-01	-	-	NM_000251.2:c.1760-62G>A	-	-	0.0134	0.0121	0.0245	0
2	NM_000251.2:c.1760del	2:47702164	-	4436	NM_000251.2	Transcript	frameshift_variant,splice_region_variant	1885	1760	587	G/X	gGc/gc	rs63750103,CD982805,COSM6091932	HIGH	-	1	-	deletion	MSH2	EntrezGene	7325	protein_coding	YES	-	-	-	NP_000242.1	-	-	-	-	RefSeq	G	G	OK	-	-	-	2016-12-01	-	-	-	NM_000251.2:c.1760del	NP_000242.1:p.Gly587AlafsTer3	-	-	-	-	-
2	NM_000251.2:c.1761C>G	2:47702165	G	4436	NM_000251.2	Transcript	splice_region_variant,synonymous_variant	1886	1761	587	G	ggC/ggG	rs920449426	LOW	-	1	-	SNV	MSH2	EntrezGene	7325	protein_coding	YES	-	-	-	NP_000242.1	-	-	-	-	RefSeq	C	C	OK	-	-	-	2016-12-01	-	-	-	NM_000251.2:c.1761C>G	NP_000242.1:p.Gly587%3D	-	-	-	-	-
2	NM_000251.2:c.1786_1788del	2:47702190-47702192	-	4436	NM_000251.2	Transcript	inframe_deletion	1911-1913	1786-1788	596	N/-	AAT/-	rs63749831	MODERATE	-	1	-	deletion	MSH2	EntrezGene	7325	protein_coding	YES	-	-	-	NP_000242.1	-	-	-	-	RefSeq	AAT	AAT	OK	-	-	-	2016-12-01	-	-	-	NM_000251.2:c.1786_1788del	NP_000242.1:p.Asn596del	-	-	-	-	-
2	NM_000251.2:c.1787A>G	2:47702191	G	4436	NM_000251.2	Transcript	missense_variant	1912	1787	596	N/S	aAt/aGt	rs41295288,CM994603,COSM5967465	MODERATE	-	1	-	SNV	MSH2	EntrezGene	7325	protein_coding	YES	-	-	-	NP_000242.1	-	-	-	-	RefSeq	A	A	OK	-	tolerated(0.54)	benign(0.059)	2016-12-01	-	-	-	NM_000251.2:c.1787A>G	NP_000242.1:p.Asn596Ser	-	-	-	-	-
2	NM_000251.2:c.1790A>G	2:47702194	G	4436	NM_000251.2	Transcript	missense_variant	1915	1790	597	D/G	gAt/gGt	-	MODERATE	-	1	-	SNV	MSH2	EntrezGene	7325	protein_coding	YES	-	-	-	NP_000242.1	-	-	-	-	RefSeq	A	A	OK	-	tolerated(0.29)	benign(0.007)	2016-12-01	-	-	-	NM_000251.2:c.1790A>G	NP_000242.1:p.Asp597Gly	-	-	-	-	-
2	NM_000251.2:c.1799C>T	2:47702203	T	4436	NM_000251.2	Transcript	missense_variant	1924	1799	600	A/V	gCt/gTt	rs63751236,CM022429	MODERATE	-	1	-	SNV	MSH2	EntrezGene	7325	protein_coding	YES	-	-	-	NP_000242.1	-	-	-	-	RefSeq	C	C	OK	-	deleterious(0)	probably_damaging(0.962)	2016-12-01	-	-	-	NM_000251.2:c.1799C>T	NP_000242.1:p.Ala600Val	-	-	-	-	-
2	NM_000251.2:c.1801C>T	2:47702205	T	4436	NM_000251.2	Transcript	stop_gained	1926	1801	601	Q/*	Cag/Tag	rs63750047,CM941068	HIGH	-	1	-	SNV	MSH2	EntrezGene	7325	protein_coding	YES	-	-	-	NP_000242.1	-	-	-	-	RefSeq	C	C	OK	-	-	-	2016-12-01	-	-	-	NM_000251.2:c.1801C>T	NP_000242.1:p.Gln601Ter	-	-	-	-	-
2	NM_000251.2:c.1828C>A	2:47702232	A	4436	NM_000251.2	Transcript	missense_variant	1953	1828	610	H/N	Cac/Aac	rs267607980,MMR_c.1828C>A	MODERATE	-	1	-	SNV	MSH2	EntrezGene	7325	protein_coding	YES	-	-	-	NP_000242.1	-	-	-	-	RefSeq	C	C	OK	-	tolerated(0.31)	benign(0.007)	2016-12-01	-	-	-	NM_000251.2:c.1828C>A	NP_000242.1:p.His610Asn	-	-	-	-	-
2	NM_000251.2:c.1865C>T	2:47702269	T	4436	NM_000251.2	Transcript	missense_variant	1990	1865	622	P/L	cCa/cTa	rs28929483,CM930498	MODERATE	-	1	-	SNV	MSH2	EntrezGene	7325	protein_coding	YES	-	-	-	NP_000242.1	-	-	-	-	RefSeq	C	C	OK	-	deleterious(0)	probably_damaging(1)	2016-12-01	-	-	-	NM_000251.2:c.1865C>T	NP_000242.1:p.Pro622Leu	-	-	-	-	-
2	NM_000251.2:c.1873T>G	2:47702277	G	4436	NM_000251.2	Transcript	missense_variant	1998	1873	625	L/V	Ttg/Gtg	rs63750669	MODERATE	-	1	-	SNV	MSH2	EntrezGene	7325	protein_coding	YES	-	-	-	NP_000242.1	-	-	-	-	RefSeq	T	T	OK	-	tolerated(0.22)	benign(0.135)	2016-12-01	-	-	-	NM_000251.2:c.1873T>G	NP_000242.1:p.Leu625Val	-	-	-	-	-
2	NM_000251.2:c.1881A>C	2:47702285	C	4436	NM_000251.2	Transcript	missense_variant	2006	1881	627	K/N	aaA/aaC	rs63750626,CM068372	MODERATE	-	1	-	SNV	MSH2	EntrezGene	7325	protein_coding	YES	-	-	-	NP_000242.1	-	-	-	-	RefSeq	A	A	OK	-	deleterious(0.04)	possibly_damaging(0.625)	2016-12-01	-	-	-	NM_000251.2:c.1881A>C	NP_000242.1:p.Lys627Asn	-	-	-	-	-
2	NM_000251.2:c.1906G>C	2:47702310	C	4436	NM_000251.2	Transcript	missense_variant	2031	1906	636	A/P	Gca/Cca	rs63750875,CM992346	MODERATE	-	1	-	SNV	MSH2	EntrezGene	7325	protein_coding	YES	-	-	-	NP_000242.1	-	-	-	-	RefSeq	G	G	OK	-	tolerated(0.16)	benign(0.433)	2016-12-01	-	-	-	NM_000251.2:c.1906G>C	NP_000242.1:p.Ala636Pro	-	-	-	-	-
2	NM_000251.2:c.1912A>G	2:47702316	G	4436	NM_000251.2	Transcript	missense_variant	2037	1912	638	R/G	Agg/Ggg	rs267607981	MODERATE	-	1	-	SNV	MSH2	EntrezGene	7325	protein_coding	YES	-	-	-	NP_000242.1	-	-	-	-	RefSeq	A	A	OK	-	deleterious(0)	probably_damaging(1)	2016-12-01	-	-	-	NM_000251.2:c.1912A>G	NP_000242.1:p.Arg638Gly	-	-	-	-	-
2	NM_000251.2:c.1915C>T	2:47702319	T	4436	NM_000251.2	Transcript	missense_variant	2040	1915	639	H/Y	Cat/Tat	rs28929484,CM930499,CS941512	MODERATE	-	1	-	SNV	MSH2	EntrezGene	7325	protein_coding	YES	-	-	-	NP_000242.1	-	-	-	-	RefSeq	C	C	OK	-	deleterious(0)	probably_damaging(1)	2016-12-01	-	-	-	NM_000251.2:c.1915C>T	NP_000242.1:p.His639Tyr	-	-	-	-	-
2	NM_000251.2:c.1916A>T	2:47702320	T	4436	NM_000251.2	Transcript	missense_variant	2041	1916	639	H/L	cAt/cTt	CM970975	MODERATE	-	1	-	SNV	MSH2	EntrezGene	7325	protein_coding	YES	-	-	-	NP_000242.1	-	-	-	-	RefSeq	A	A	OK	-	deleterious(0)	probably_damaging(1)	2016-12-01	-	-	-	NM_000251.2:c.1916A>T	NP_000242.1:p.His639Leu	-	-	-	-	-
2	NM_000251.2:c.1921T>G	2:47702325	G	4436	NM_000251.2	Transcript	missense_variant	2046	1921	641	C/G	Tgt/Ggt	rs63749946,CM122693	MODERATE	-	1	-	SNV	MSH2	EntrezGene	7325	protein_coding	YES	-	-	-	NP_000242.1	-	-	-	-	RefSeq	T	T	OK	-	deleterious(0.01)	probably_damaging(0.999)	2016-12-01	-	-	-	NM_000251.2:c.1921T>G	NP_000242.1:p.Cys641Gly	-	-	-	-	-
2	NM_000251.2:c.1933C>G	2:47702337	G	4436	NM_000251.2	Transcript	missense_variant	2058	1933	645	Q/E	Caa/Gaa	rs267607982,COSM4602137	MODERATE	-	1	-	SNV	MSH2	EntrezGene	7325	protein_coding	YES	-	-	-	NP_000242.1	-	-	-	-	RefSeq	C	C	OK	-	deleterious(0.03)	probably_damaging(0.974)	2016-12-01	-	-	-	NM_000251.2:c.1933C>G	NP_000242.1:p.Gln645Glu	-	-	-	-	-
2	NM_000251.2:c.1979A>G	2:47702383	G	4436	NM_000251.2	Transcript	missense_variant	2104	1979	660	D/G	gAt/gGt	CM033407,CS105417	MODERATE	-	1	-	SNV	MSH2	EntrezGene	7325	protein_coding	YES	-	-	-	NP_000242.1	-	-	-	-	RefSeq	A	A	OK	-	tolerated(0.55)	benign(0.009)	2016-12-01	-	-	-	NM_000251.2:c.1979A>G	NP_000242.1:p.Asp660Gly	-	-	-	-	-
2	NM_000251.2:c.2005G>T	2:47702409	T	4436	NM_000251.2	Transcript	missense_variant,splice_region_variant	2130	2005	669	G/C	Ggc/Tgc	CM121737,CM057587	MODERATE	-	1	-	SNV	MSH2	EntrezGene	7325	protein_coding	YES	-	-	-	NP_000242.1	-	-	-	-	RefSeq	G	G	OK	-	deleterious(0)	probably_damaging(1)	2016-12-01	-	-	-	NM_000251.2:c.2005G>T	NP_000242.1:p.Gly669Cys	-	-	-	-	-
2	NM_000251.2:c.2005+2del	2:47702411	-	4436	NM_000251.2	Transcript	splice_donor_variant	-	-	-	-	-	rs587779124,CD994012,CD117490,CS041889	HIGH	-	1	-	deletion	MSH2	EntrezGene	7325	protein_coding	YES	-	-	-	NP_000242.1	-	-	-	-	RefSeq	T	T	OK	-	-	-	-	2015-12-01	-	-	NM_000251.2:c.2005+2del	-	-	-	-	-	-
2	NM_000251.2:c.2005+8dup	2:47702417-47702418	A	4436	NM_000251.2	Transcript	intron_variant	-	-	-	-	-	rs267607992	MODIFIER	-	1	-	insertion	MSH2	EntrezGene	7325	protein_coding	YES	-	-	-	NP_000242.1	-	-	-	-	RefSeq	-	-	OK	-	-	-	-	2015-12-01	-	-	NM_000251.2:c.2005+8dup	-	-	-	-	-	-
2	NM_000251.2:c.2006-6T>C	2:47703500	C	4436	NM_000251.2	Transcript	splice_region_variant,intron_variant	-	-	-	-	-	rs2303428,CS951474,CX060722,COSM133154	LOW	-	1	-	SNV	MSH2	EntrezGene	7325	protein_coding	YES	-	-	-	NP_000242.1	-	-	-	-	RefSeq	T	T	OK	-	-	-	-	2015-12-01	-	-	NM_000251.2:c.2006-6T>C	-	-	0.132	0.0106	0.0865	0.3631
2	NM_000251.2:c.2006-5T>A	2:47703501	A	4436	NM_000251.2	Transcript	splice_region_variant,intron_variant	-	-	-	-	-	rs267607990	LOW	-	1	-	SNV	MSH2	EntrezGene	7325	protein_coding	YES	-	-	-	NP_000242.1	-	-	-	-	RefSeq	T	T	OK	-	-	-	-	2015-12-01	-	-	NM_000251.2:c.2006-5T>A	-	-	-	-	-	-
2	NM_000251.2:c.2006-2A>G	2:47703504	G	4436	NM_000251.2	Transcript	splice_acceptor_variant	-	-	-	-	-	rs267607991,CS070387	HIGH	-	1	-	SNV	MSH2	EntrezGene	7325	protein_coding	YES	-	-	-	NP_000242.1	-	-	-	-	RefSeq	A	A	OK	-	-	-	-	2015-12-01	-	-	NM_000251.2:c.2006-2A>G	-	-	-	-	-	-
2	NM_000251.2:c.2006G>T	2:47703506	T	4436	NM_000251.2	Transcript	missense_variant,splice_region_variant	2131	2006	669	G/V	gGc/gTc	rs63751640,CM122694,COSM3771100	MODERATE	-	1	-	SNV	MSH2	EntrezGene	7325	protein_coding	YES	-	-	-	NP_000242.1	-	-	-	-	RefSeq	G	G	OK	-	deleterious(0)	probably_damaging(1)	13/16	-	-	-	NM_000251.2:c.2006G>T	NP_000242.1:p.Gly669Val	-	-	-	-	-
2	NM_000251.2:c.2009C>T	2:47703509	T	4436	NM_000251.2	Transcript	missense_variant	2134	2009	670	P/L	cCc/cTc	rs41294982,CM088411	MODERATE	-	1	-	SNV	MSH2	EntrezGene	7325	protein_coding	YES	-	-	-	NP_000242.1	-	-	-	-	RefSeq	C	C	OK	-	deleterious(0)	probably_damaging(1)	13/16	-	-	-	NM_000251.2:c.2009C>T	NP_000242.1:p.Pro670Leu	-	-	-	-	-
2	NM_000251.2:c.2011A>T	2:47703511	T	4436	NM_000251.2	Transcript	missense_variant	2136	2011	671	N/Y	Aat/Tat	rs63751232,CM042400	MODERATE	-	1	-	SNV	MSH2	EntrezGene	7325	protein_coding	YES	-	-	-	NP_000242.1	-	-	-	-	RefSeq	A	A	OK	-	deleterious(0)	probably_damaging(0.999)	13/16	-	-	-	NM_000251.2:c.2011A>T	NP_000242.1:p.Asn671Tyr	-	-	-	-	-
2	NM_000251.2:c.2061C>G	2:47703561	G	4436	NM_000251.2	Transcript	synonymous_variant	2186	2061	687	L	ctC/ctG	rs63750032,COSM26088	LOW	-	1	-	SNV	MSH2	EntrezGene	7325	protein_coding	YES	-	-	-	NP_000242.1	-	-	-	-	RefSeq	C	C	OK	-	-	-	13/16	-	-	-	NM_000251.2:c.2061C>G	NP_000242.1:p.Leu687%3D	-	-	-	-	-
2	NM_000251.2:c.2064G>A	2:47703564	A	4436	NM_000251.2	Transcript	missense_variant	2189	2064	688	M/I	atG/atA	rs63750790,CM001246	MODERATE	-	1	-	SNV	MSH2	EntrezGene	7325	protein_coding	YES	-	-	-	NP_000242.1	-	-	-	-	RefSeq	G	G	OK	-	deleterious(0.01)	probably_damaging(0.98)	13/16	-	-	-	NM_000251.2:c.2064G>A	NP_000242.1:p.Met688Ile	-	0.0002	0	0	0.001
2	NM_000251.2:c.2074G>T	2:47703574	T	4436	NM_000251.2	Transcript	missense_variant	2199	2074	692	G/W	Ggg/Tgg	CM993355,COSM5967450	MODERATE	-	1	-	SNV	MSH2	EntrezGene	7325	protein_coding	YES	-	-	-	NP_000242.1	-	-	-	-	RefSeq	G	G	OK	-	deleterious(0)	probably_damaging(1)	13/16	-	-	-	NM_000251.2:c.2074G>T	NP_000242.1:p.Gly692Trp	-	-	-	-	-
2	NM_000251.2:c.2075G>T	2:47703575	T	4436	NM_000251.2	Transcript	missense_variant	2200	2075	692	G/V	gGg/gTg	rs63751432,CM057194	MODERATE	-	1	-	SNV	MSH2	EntrezGene	7325	protein_coding	YES	-	-	-	NP_000242.1	-	-	-	-	RefSeq	G	G	OK	-	deleterious(0)	probably_damaging(1)	13/16	-	-	-	NM_000251.2:c.2075G>T	NP_000242.1:p.Gly692Val	-	-	-	-	-
2	NM_000251.2:c.2081T>C	2:47703581	C	4436	NM_000251.2	Transcript	missense_variant	2206	2081	694	F/S	tTt/tCt	CM109065	MODERATE	-	1	-	SNV	MSH2	EntrezGene	7325	protein_coding	YES	-	-	-	NP_000242.1	-	-	-	-	RefSeq	T	T	OK	-	deleterious(0)	probably_damaging(1)	13/16	-	-	-	NM_000251.2:c.2081T>C	NP_000242.1:p.Phe694Ser	-	-	-	-	-
2	NM_000251.2:c.2087C>T	2:47703587	T	4436	NM_000251.2	Transcript	missense_variant	2212	2087	696	P/L	cCa/cTa	rs267607994,CM092222	MODERATE	-	1	-	SNV	MSH2	EntrezGene	7325	protein_coding	YES	-	-	-	NP_000242.1	-	-	-	-	RefSeq	C	C	OK	-	deleterious(0)	probably_damaging(1)	13/16	-	-	-	NM_000251.2:c.2087C>T	NP_000242.1:p.Pro696Leu	-	-	-	-	-
2	NM_000251.2:c.2089T>C	2:47703589	C	4436	NM_000251.2	Transcript	missense_variant	2214	2089	697	C/R	Tgt/Cgt	rs63750961,CM990866	MODERATE	-	1	-	SNV	MSH2	EntrezGene	7325	protein_coding	YES	-	-	-	NP_000242.1	-	-	-	-	RefSeq	T	T	OK	-	deleterious(0)	probably_damaging(0.997)	13/16	-	-	-	NM_000251.2:c.2089T>C	NP_000242.1:p.Cys697Arg	-	-	-	-	-
2	NM_000251.2:c.2089T>G	2:47703589	G	4436	NM_000251.2	Transcript	missense_variant	2214	2089	697	C/G	Tgt/Ggt	CM990866	MODERATE	-	1	-	SNV	MSH2	EntrezGene	7325	protein_coding	YES	-	-	-	NP_000242.1	-	-	-	-	RefSeq	T	T	OK	-	deleterious(0.01)	probably_damaging(0.99)	13/16	-	-	-	NM_000251.2:c.2089T>G	NP_000242.1:p.Cys697Gly	-	-	-	-	-
2	NM_000251.2:c.2090G>T	2:47703590	T	4436	NM_000251.2	Transcript	missense_variant	2215	2090	697	C/F	tGt/tTt	rs63750398,CM970978,MMR_c.2090G>T	MODERATE	-	1	-	SNV	MSH2	EntrezGene	7325	protein_coding	YES	-	-	-	NP_000242.1	-	-	-	-	RefSeq	G	G	OK	-	deleterious(0)	probably_damaging(0.998)	13/16	-	-	-	NM_000251.2:c.2090G>T	NP_000242.1:p.Cys697Phe	-	-	-	-	-
2	NM_000251.2:c.2106_2135del	2:47703606-47703635	-	4436	NM_000251.2	Transcript	inframe_deletion	2231-2260	2106-2135	702-712	VSIVDCILARV/V	gtGTCCATTGTGGACTGCATCTTAGCCCGAGTa/gta	-	MODERATE	-	1	-	deletion	MSH2	EntrezGene	7325	protein_coding	YES	-	-	-	NP_000242.1	-	-	-	-	RefSeq	GTCCATTGTGGACTGCATCTTAGCCCGAGT	GTCCATTGTGGACTGCATCTTAGCCCGAGT	OK	-	-	-	13/16	-	-	-	NM_000251.2:c.2106_2135del	NP_000242.1:p.Ser703_Val712del	-	-	-	-	-
2	NM_000251.2:c.2123T>A	2:47703623	A	4436	NM_000251.2	Transcript	missense_variant	2248	2123	708	I/N	aTc/aAc	rs63750108,CM068374	MODERATE	-	1	-	SNV	MSH2	EntrezGene	7325	protein_coding	YES	-	-	-	NP_000242.1	-	-	-	-	RefSeq	T	T	OK	-	deleterious(0)	probably_damaging(0.996)	13/16	-	-	-	NM_000251.2:c.2123T>A	NP_000242.1:p.Ile708Asn	-	-	-	-	-
2	NM_000251.2:c.2132G>A	2:47703632	A	4436	NM_000251.2	Transcript	missense_variant	2257	2132	711	R/Q	cGa/cAa	rs138465383,CM106779	MODERATE	-	1	-	SNV	MSH2	EntrezGene	7325	protein_coding	YES	-	-	-	NP_000242.1	-	-	-	-	RefSeq	G	G	OK	-	deleterious(0)	probably_damaging(1)	13/16	-	-	-	NM_000251.2:c.2132G>A	NP_000242.1:p.Arg711Gln	-	-	-	-	-
2	NM_000251.2:c.2139G>C	2:47703639	C	4436	NM_000251.2	Transcript	synonymous_variant	2264	2139	713	G	ggG/ggC	rs63750003,MMR_c.2139G>C	LOW	-	1	-	SNV	MSH2	EntrezGene	7325	protein_coding	YES	-	-	-	NP_000242.1	-	-	-	-	RefSeq	G	G	OK	-	-	-	13/16	-	-	-	NM_000251.2:c.2139G>C	NP_000242.1:p.Gly713%3D	-	-	-	-	-
2	NM_000251.2:c.2154A>G	2:47703654	G	4436	NM_000251.2	Transcript	synonymous_variant	2279	2154	718	Q	caA/caG	rs63750810	LOW	-	1	-	SNV	MSH2	EntrezGene	7325	protein_coding	YES	-	-	-	NP_000242.1	-	-	-	-	RefSeq	A	A	OK	-	-	-	13/16	-	-	-	NM_000251.2:c.2154A>G	NP_000242.1:p.Gln718%3D	-	0.0002	0	0	0
2	NM_000251.2:c.2168C>T	2:47703668	T	4436	NM_000251.2	Transcript	missense_variant	2293	2168	723	S/F	tCc/tTc	rs63750794,CM022430,COSM1668897	MODERATE	-	1	-	SNV	MSH2	EntrezGene	7325	protein_coding	YES	-	-	-	NP_000242.1	-	-	-	-	RefSeq	C	C	OK	-	deleterious(0)	probably_damaging(1)	13/16	-	-	-	NM_000251.2:c.2168C>T	NP_000242.1:p.Ser723Phe	-	-	-	-	-
2	NM_000251.2:c.2210+1G>A	2:47703711	A	4436	NM_000251.2	Transcript	splice_donor_variant	-	-	-	-	-	rs267608002,CS085024,CS023481,MMR_c.2210+1G>A	HIGH	-	1	-	SNV	MSH2	EntrezGene	7325	protein_coding	YES	-	-	-	NP_000242.1	-	-	-	-	RefSeq	G	G	OK	-	-	-	-	13/15	-	-	NM_000251.2:c.2210+1G>A	-	-	-	-	-	-
2	NM_000251.2:c.2210+1G>C	2:47703711	C	4436	NM_000251.2	Transcript	splice_donor_variant	-	-	-	-	-	rs267608002,CS085024,CS023481,MMR_c.2210+1G>C	HIGH	-	1	-	SNV	MSH2	EntrezGene	7325	protein_coding	YES	-	-	-	NP_000242.1	-	-	-	-	RefSeq	G	G	OK	-	-	-	-	13/15	-	-	NM_000251.2:c.2210+1G>C	-	-	-	-	-	-
2	NM_000251.2:c.2211-51A>G	2:47705360	G	4436	NM_000251.2	Transcript	intron_variant	-	-	-	-	-	-	MODIFIER	-	1	-	SNV	MSH2	EntrezGene	7325	protein_coding	YES	-	-	-	NP_000242.1	-	-	-	-	RefSeq	A	A	OK	-	-	-	-	13/15	-	-	NM_000251.2:c.2211-51A>G	-	-	-	-	-	-
2	NM_000251.2:c.2211-1G>T	2:47705410	T	4436	NM_000251.2	Transcript	splice_acceptor_variant	-	-	-	-	-	rs267607979,CS983790	HIGH	-	1	-	SNV	MSH2	EntrezGene	7325	protein_coding	YES	-	-	-	NP_000242.1	-	-	-	-	RefSeq	G	G	OK	-	-	-	-	13/15	-	-	NM_000251.2:c.2211-1G>T	-	-	-	-	-	-
2	NM_000251.2:c.2242G>T	2:47705442	T	4436	NM_000251.2	Transcript	missense_variant	2367	2242	748	D/Y	Gat/Tat	rs267608007,CM122697,MMR_c.2242G>T	MODERATE	-	1	-	SNV	MSH2	EntrezGene	7325	protein_coding	YES	-	-	-	NP_000242.1	-	-	-	-	RefSeq	G	G	OK	-	deleterious(0)	probably_damaging(0.999)	14/16	-	-	-	NM_000251.2:c.2242G>T	NP_000242.1:p.Asp748Tyr	-	-	-	-	-
2	NM_000251.2:c.2245G>A	2:47705445	A	4436	NM_000251.2	Transcript	missense_variant	2370	2245	749	E/K	Gaa/Aaa	rs63751477,CM067431,MMR_c.2245G>A,COSM26095	MODERATE	-	1	-	SNV	MSH2	EntrezGene	7325	protein_coding	YES	-	-	-	NP_000242.1	-	-	-	-	RefSeq	G	G	OK	-	deleterious(0)	probably_damaging(0.951)	14/16	-	-	-	NM_000251.2:c.2245G>A	NP_000242.1:p.Glu749Lys	-	-	-	-	-
2	NM_000251.2:c.2251G>A	2:47705451	A	4436	NM_000251.2	Transcript	missense_variant	2376	2251	751	G/R	Gga/Aga	rs63751119,CM011425,COSM1734692	MODERATE	-	1	-	SNV	MSH2	EntrezGene	7325	protein_coding	YES	-	-	-	NP_000242.1	-	-	-	-	RefSeq	G	G	OK	-	deleterious(0)	probably_damaging(1)	14/16	-	-	-	NM_000251.2:c.2251G>A	NP_000242.1:p.Gly751Arg	-	-	-	-	-
2	NM_000251.2:c.2308A>G	2:47705508	G	4436	NM_000251.2	Transcript	missense_variant	2433	2308	770	I/V	Att/Gtt	rs63750684	MODERATE	-	1	-	SNV	MSH2	EntrezGene	7325	protein_coding	YES	-	-	-	NP_000242.1	-	-	-	-	RefSeq	A	A	OK	-	tolerated(0.16)	benign(0.268)	14/16	-	-	-	NM_000251.2:c.2308A>G	NP_000242.1:p.Ile770Val	-	-	-	-	-
2	NM_000251.2:c.2400A>G	2:47705600	G	4436	NM_000251.2	Transcript	synonymous_variant	2525	2400	800	L	ctA/ctG	rs201298777	LOW	-	1	-	SNV	MSH2	EntrezGene	7325	protein_coding	YES	-	-	-	NP_000242.1	-	-	-	-	RefSeq	A	A	OK	-	-	-	14/16	-	-	-	NM_000251.2:c.2400A>G	NP_000242.1:p.Leu800%3D	-	-	-	-	-
2	NM_000251.2:c.2430C>G	2:47705630	G	4436	NM_000251.2	Transcript	synonymous_variant	2555	2430	810	T	acC/acG	-	LOW	-	1	-	SNV	MSH2	EntrezGene	7325	protein_coding	YES	-	-	-	NP_000242.1	-	-	-	-	RefSeq	C	C	OK	-	-	-	14/16	-	-	-	NM_000251.2:c.2430C>G	NP_000242.1:p.Thr810%3D	-	-	-	-	-
2	NM_000251.2:c.2442T>G	2:47705642	G	4436	NM_000251.2	Transcript	synonymous_variant	2567	2442	814	L	ctT/ctG	-	LOW	-	1	-	SNV	MSH2	EntrezGene	7325	protein_coding	YES	-	-	-	NP_000242.1	-	-	-	-	RefSeq	T	T	OK	-	-	-	14/16	-	-	-	NM_000251.2:c.2442T>G	NP_000242.1:p.Leu814%3D	-	-	-	-	-
2	NM_000251.2:c.2459-834A>G	2:47707001	G	4436	NM_000251.2	Transcript	intron_variant	-	-	-	-	-	-	MODIFIER	-	1	-	SNV	MSH2	EntrezGene	7325	protein_coding	YES	-	-	-	NP_000242.1	-	-	-	-	RefSeq	A	A	OK	-	-	-	-	14/15	-	-	NM_000251.2:c.2459-834A>G	-	-	-	-	-	-
2	NM_000251.2:c.2459-8T>G	2:47707827	G	4436	NM_000251.2	Transcript	splice_region_variant,intron_variant	-	-	-	-	-	-	LOW	-	1	-	SNV	MSH2	EntrezGene	7325	protein_coding	YES	-	-	-	NP_000242.1	-	-	-	-	RefSeq	T	T	OK	-	-	-	-	14/15	-	-	NM_000251.2:c.2459-8T>G	-	-	-	-	-	-
2	NM_000251.2:c.2459-3T>G	2:47707832	G	4436	NM_000251.2	Transcript	splice_region_variant,intron_variant	-	-	-	-	-	-	LOW	-	1	-	SNV	MSH2	EntrezGene	7325	protein_coding	YES	-	-	-	NP_000242.1	-	-	-	-	RefSeq	T	T	OK	-	-	-	-	14/15	-	-	NM_000251.2:c.2459-3T>G	-	-	-	-	-	-
2	NM_000251.2:c.2459-2A>G	2:47707833	G	4436	NM_000251.2	Transcript	splice_acceptor_variant	-	-	-	-	-	-	HIGH	-	1	-	SNV	MSH2	EntrezGene	7325	protein_coding	YES	-	-	-	NP_000242.1	-	-	-	-	RefSeq	A	A	OK	-	-	-	-	14/15	-	-	NM_000251.2:c.2459-2A>G	-	-	-	-	-	-
2	NM_000251.2:c.2503A>G	2:47707879	G	4436	NM_000251.2	Transcript	missense_variant	2628	2503	835	N/D	Aat/Gat	rs41295296	MODERATE	-	1	-	SNV	MSH2	EntrezGene	7325	protein_coding	YES	-	-	-	NP_000242.1	-	-	-	-	RefSeq	A	A	OK	-	tolerated(0.54)	benign(0.007)	15/16	-	-	-	NM_000251.2:c.2503A>G	NP_000242.1:p.Asn835Asp	-	-	-	-	-
2	NM_000251.2:c.2517T>A	2:47707893	A	4436	NM_000251.2	Transcript	missense_variant	2642	2517	839	H/Q	caT/caA	rs267608016	MODERATE	-	1	-	SNV	MSH2	EntrezGene	7325	protein_coding	YES	-	-	-	NP_000242.1	-	-	-	-	RefSeq	T	T	OK	-	tolerated(0.47)	benign(0.065)	15/16	-	-	-	NM_000251.2:c.2517T>A	NP_000242.1:p.His839Gln	-	-	-	-	-
2	NM_000251.2:c.2533A>G	2:47707909	G	4436	NM_000251.2	Transcript	missense_variant	2658	2533	845	K/E	Aaa/Gaa	rs63750571,CM001247	MODERATE	-	1	-	SNV	MSH2	EntrezGene	7325	protein_coding	YES	-	-	-	NP_000242.1	-	-	-	-	RefSeq	A	A	OK	-	tolerated(0.05)	possibly_damaging(0.491)	15/16	-	-	-	NM_000251.2:c.2533A>G	NP_000242.1:p.Lys845Glu	-	0.0002	0	0	0.001
2	NM_000251.2:c.2633_2634del	2:47708009-47708010	-	4436	NM_000251.2	Transcript	frameshift_variant,splice_region_variant	2758-2759	2633-2634	878	E/X	gAG/g	rs63751618	HIGH	-	1	-	deletion	MSH2	EntrezGene	7325	protein_coding	YES	-	-	-	NP_000242.1	-	-	-	-	RefSeq	AG	AG	OK	-	-	-	15/16	-	-	-	NM_000251.2:c.2633_2634del	NP_000242.1:p.Glu878AlafsTer3	-	-	-	-	-
2	NM_000251.2:c.2633A>G	2:47708009	G	4436	NM_000251.2	Transcript	missense_variant,splice_region_variant	2758	2633	878	E/G	gAg/gGg	CD951786	MODERATE	-	1	-	SNV	MSH2	EntrezGene	7325	protein_coding	YES	-	-	-	NP_000242.1	-	-	-	-	RefSeq	A	A	OK	-	deleterious(0.05)	benign(0.079)	15/16	-	-	-	NM_000251.2:c.2633A>G	NP_000242.1:p.Glu878Gly	-	-	-	-	-
2	NM_000251.2:c.2634G>A	2:47708010	A	4436	NM_000251.2	Transcript	splice_region_variant,synonymous_variant	2759	2634	878	E	gaG/gaA	rs63751624,CD085826,CM092661,CS016089,CS118971	LOW	-	1	-	SNV	MSH2	EntrezGene	7325	protein_coding	YES	-	-	-	NP_000242.1	-	-	-	-	RefSeq	G	G	OK	-	-	-	15/16	-	-	-	NM_000251.2:c.2634G>A	NP_000242.1:p.Glu878%3D	-	-	-	-	-
2	NM_000251.2:c.2634G>C	2:47708010	C	4436	NM_000251.2	Transcript	missense_variant,splice_region_variant	2759	2634	878	E/D	gaG/gaC	rs63751624,CD085826,CM092661,CS016089,CS118971,MMR_c.2634G>C	MODERATE	-	1	-	SNV	MSH2	EntrezGene	7325	protein_coding	YES	-	-	-	NP_000242.1	-	-	-	-	RefSeq	G	G	OK	-	tolerated(0.13)	benign(0.079)	15/16	-	-	-	NM_000251.2:c.2634G>C	NP_000242.1:p.Glu878Asp	-	-	-	-	-
2	NM_000251.2:c.2634+1G>A	2:47708011	A	4436	NM_000251.2	Transcript	splice_donor_variant	-	-	-	-	-	rs267608019,CS941513,CS022269,MMR_c.2634+1G>A	HIGH	-	1	-	SNV	MSH2	EntrezGene	7325	protein_coding	YES	-	-	-	NP_000242.1	-	-	-	-	RefSeq	G	G	OK	-	-	-	-	15/15	-	-	NM_000251.2:c.2634+1G>A	-	-	-	-	-	-
2	NM_000251.2:c.2634+1G>T	2:47708011	T	4436	NM_000251.2	Transcript	splice_donor_variant	-	-	-	-	-	rs267608019,CS941513,CS022269,MMR_c.2634+1G>T	HIGH	-	1	-	SNV	MSH2	EntrezGene	7325	protein_coding	YES	-	-	-	NP_000242.1	-	-	-	-	RefSeq	G	G	OK	-	-	-	-	15/15	-	-	NM_000251.2:c.2634+1G>T	-	-	-	-	-	-
2	NM_000251.2:c.2634+5G>C	2:47708015	C	4436	NM_000251.2	Transcript	splice_region_variant,intron_variant	-	-	-	-	-	rs267608017,CS086124,CS055606,MMR_c.2634+5G>C	LOW	-	1	-	SNV	MSH2	EntrezGene	7325	protein_coding	YES	-	-	-	NP_000242.1	-	-	-	-	RefSeq	G	G	OK	-	-	-	-	15/15	-	-	NM_000251.2:c.2634+5G>C	-	-	-	-	-	-
2	NM_000251.2:c.2634+5G>T	2:47708015	T	4436	NM_000251.2	Transcript	splice_region_variant,intron_variant	-	-	-	-	-	rs267608017,CS086124,CS055606,MMR_c.2634+5G>T	LOW	-	1	-	SNV	MSH2	EntrezGene	7325	protein_coding	YES	-	-	-	NP_000242.1	-	-	-	-	RefSeq	G	G	OK	-	-	-	-	15/15	-	-	NM_000251.2:c.2634+5G>T	-	-	-	-	-	-
2	NM_000251.2:c.2635-8T>G	2:47709910	G	4436	NM_000251.2	Transcript	splice_region_variant,intron_variant	-	-	-	-	-	-	LOW	-	1	-	SNV	MSH2	EntrezGene	7325	protein_coding	YES	-	-	-	NP_000242.1	-	-	-	-	RefSeq	T	T	OK	-	-	-	-	15/15	-	-	NM_000251.2:c.2635-8T>G	-	-	-	-	-	-
2	NM_000251.2:c.2635-1G>A	2:47709917	A	4436	NM_000251.2	Transcript	splice_acceptor_variant	-	-	-	-	-	CS056118	HIGH	-	1	-	SNV	MSH2	EntrezGene	7325	protein_coding	YES	-	-	-	NP_000242.1	-	-	-	-	RefSeq	G	G	OK	-	-	-	-	15/15	-	-	NM_000251.2:c.2635-1G>A	-	-	-	-	-	-
2	NM_000251.2:c.2651T>G	2:47709934	G	4436	NM_000251.2	Transcript	missense_variant	2776	2651	884	I/S	aTt/aGt	rs63750409,CM093733	MODERATE	-	1	-	SNV	MSH2	EntrezGene	7325	protein_coding	YES	-	-	-	NP_000242.1	-	-	-	-	RefSeq	T	T	OK	-	deleterious(0)	probably_damaging(0.959)	16/16	-	-	-	NM_000251.2:c.2651T>G	NP_000242.1:p.Ile884Ser	-	-	-	-	-
2	NM_000251.2:c.2714C>G	2:47709997	G	4436	NM_000251.2	Transcript	missense_variant	2839	2714	905	T/R	aCa/aGa	rs267608022,CM960992,MMR_c.2714C>G	MODERATE	-	1	-	SNV	MSH2	EntrezGene	7325	protein_coding	YES	-	-	-	NP_000242.1	-	-	-	-	RefSeq	C	C	OK	-	tolerated(0.4)	benign(0)	16/16	-	-	-	NM_000251.2:c.2714C>G	NP_000242.1:p.Thr905Arg	-	-	-	-	-
2	NM_000251.2:c.2766T>C	2:47710049	C	4436	NM_000251.2	Transcript	synonymous_variant	2891	2766	922	F	ttT/ttC	rs55859129	LOW	-	1	-	SNV	MSH2	EntrezGene	7325	protein_coding	YES	-	-	-	NP_000242.1	-	-	-	-	RefSeq	T	T	OK	-	-	-	16/16	-	-	-	NM_000251.2:c.2766T>C	NP_000242.1:p.Phe922%3D	-	0.014	0.0514	0.0029	0
2	NM_000179.2:c.41C>T	2:48010413	T	2956	NM_000179.2	Transcript	missense_variant	193	41	14	S/F	tCt/tTt	rs863224628	MODERATE	-	1	-	SNV	MSH6	EntrezGene	7329	protein_coding	YES	-	-	-	NP_000170.1	-	-	-	-	RefSeq	C	C	OK	-	deleterious(0)	benign(0.135)	2018-10-01	-	-	-	NM_000179.2:c.41C>T	NP_000170.1:p.Ser14Phe	-	-	-	-	-
2	NM_000179.2:c.457+13A>G	2:48018275	G	2956	NM_000179.2	Transcript	intron_variant	-	-	-	-	-	rs1800933	MODIFIER	-	1	-	SNV	MSH6	EntrezGene	7329	protein_coding	YES	-	-	-	NP_000170.1	-	-	-	-	RefSeq	A	A	OK	-	-	-	-	2018-09-02	-	-	NM_000179.2:c.457+13A>G	-	-	0.0038	0	0	0
2	NM_000179.2:c.627+25_627+27del	2:48023227-48023229	-	2956	NM_000179.2	Transcript	intron_variant	-	-	-	-	-	-	MODIFIER	-	1	-	deletion	MSH6	EntrezGene	7329	protein_coding	YES	-	-	-	NP_000170.1	-	-	-	-	RefSeq	GTT	GTT	OK	-	-	-	-	2018-09-03	-	-	NM_000179.2:c.627+25_627+27del	-	-	-	-	-	-
2	NM_000179.2:c.628-74A>G	2:48025676	G	2956	NM_000179.2	Transcript	intron_variant	-	-	-	-	-	rs551670937	MODIFIER	-	1	-	SNV	MSH6	EntrezGene	7329	protein_coding	YES	-	-	-	NP_000170.1	-	-	-	-	RefSeq	A	A	OK	-	-	-	-	2018-09-03	-	-	NM_000179.2:c.628-74A>G	-	-	0.0002	0	0	0
2	NM_000179.2:c.762_763del	2:48025884-48025885	-	2956	NM_000179.2	Transcript	frameshift_variant	914-915	762-763	254-255	SE/SX	tcTGag/tcag	rs267608072	HIGH	-	1	-	deletion	MSH6	EntrezGene	7329	protein_coding	YES	-	-	-	NP_000170.1	-	-	-	-	RefSeq	TG	TG	OK	-	-	-	2018-10-04	-	-	-	NM_000179.2:c.762_763del	NP_000170.1:p.Ser256Ter	-	-	-	-	-
2	NM_000179.2:c.877C>T	2:48025999	T	2956	NM_000179.2	Transcript	missense_variant	1029	877	293	P/S	Cct/Tct	rs756935130	MODERATE	-	1	-	SNV	MSH6	EntrezGene	7329	protein_coding	YES	-	-	-	NP_000170.1	-	-	-	-	RefSeq	C	C	OK	-	deleterious(0.04)	benign(0.031)	2018-10-04	-	-	-	NM_000179.2:c.877C>T	NP_000170.1:p.Pro293Ser	-	-	-	-	-
2	NM_000179.2:c.1019T>C	2:48026141	C	2956	NM_000179.2	Transcript	missense_variant	1171	1019	340	F/S	tTc/tCc	rs61753793,CM003600	MODERATE	-	1	-	SNV	MSH6	EntrezGene	7329	protein_coding	YES	-	-	-	NP_000170.1	-	-	-	-	RefSeq	T	T	OK	-	deleterious(0)	benign(0.021)	2018-10-04	-	-	-	NM_000179.2:c.1019T>C	NP_000170.1:p.Phe340Ser	-	-	-	-	-
2	NM_000179.2:c.1186C>G	2:48026308	G	2956	NM_000179.2	Transcript	missense_variant	1338	1186	396	L/V	Ctc/Gtc	rs2020908,CM101608	MODERATE	-	1	-	SNV	MSH6	EntrezGene	7329	protein_coding	YES	-	-	-	NP_000170.1	-	-	-	-	RefSeq	C	C	OK	-	tolerated(0.1)	benign(0.224)	2018-10-04	-	-	-	NM_000179.2:c.1186C>G	NP_000170.1:p.Leu396Val	-	0.002	0	0	0
2	NM_000179.2:c.1273A>G	2:48026395	G	2956	NM_000179.2	Transcript	missense_variant	1425	1273	425	I/V	Atc/Gtc	rs63749971,CM057196	MODERATE	-	1	-	SNV	MSH6	EntrezGene	7329	protein_coding	YES	-	-	-	NP_000170.1	-	-	-	-	RefSeq	A	A	OK	-	deleterious(0.04)	benign(0.223)	2018-10-04	-	-	-	NM_000179.2:c.1273A>G	NP_000170.1:p.Ile425Val	-	-	-	-	-
2	NM_000179.2:c.1304T>C	2:48026426	C	2956	NM_000179.2	Transcript	missense_variant	1456	1304	435	L/P	cTg/cCg	rs63751405,CM068672	MODERATE	-	1	-	SNV	MSH6	EntrezGene	7329	protein_coding	YES	-	-	-	NP_000170.1	-	-	-	-	RefSeq	T	T	OK	-	deleterious(0)	probably_damaging(0.967)	2018-10-04	-	-	-	NM_000179.2:c.1304T>C	NP_000170.1:p.Leu435Pro	-	-	-	-	-
2	NM_000179.2:c.1474A>G	2:48026596	G	2956	NM_000179.2	Transcript	missense_variant	1626	1474	492	M/V	Atg/Gtg	rs61754783,CM031252	MODERATE	-	1	-	SNV	MSH6	EntrezGene	7329	protein_coding	YES	-	-	-	NP_000170.1	-	-	-	-	RefSeq	A	A	OK	-	deleterious(0.03)	possibly_damaging(0.673)	2018-10-04	-	-	-	NM_000179.2:c.1474A>G	NP_000170.1:p.Met492Val	-	-	-	-	-
2	NM_000179.2:c.1508C>G	2:48026630	G	2956	NM_000179.2	Transcript	missense_variant	1660	1508	503	S/C	tCc/tGc	rs63750897,CM053331	MODERATE	-	1	-	SNV	MSH6	EntrezGene	7329	protein_coding	YES	-	-	-	NP_000170.1	-	-	-	-	RefSeq	C	C	OK	-	deleterious(0)	probably_damaging(0.967)	2018-10-04	-	-	-	NM_000179.2:c.1508C>G	NP_000170.1:p.Ser503Cys	-	-	-	-	-
2	NM_000179.2:c.2092C>G	2:48027214	G	2956	NM_000179.2	Transcript	missense_variant	2244	2092	698	Q/E	Cag/Gag	rs63750832,CM990715,MMR_c.2092C>G,COSM442969	MODERATE	-	1	-	SNV	MSH6	EntrezGene	7329	protein_coding	YES	-	-	-	NP_000170.1	-	-	-	-	RefSeq	C	C	OK	-	tolerated(0.19)	benign(0.098)	2018-10-04	-	-	-	NM_000179.2:c.2092C>G	NP_000170.1:p.Gln698Glu	-	-	-	-	-
2	NM_000179.2:c.2239C>T	2:48027361	T	2956	NM_000179.2	Transcript	synonymous_variant	2391	2239	747	L	Ctg/Ttg	rs63751305	LOW	-	1	-	SNV	MSH6	EntrezGene	7329	protein_coding	YES	-	-	-	NP_000170.1	-	-	-	-	RefSeq	C	C	OK	-	-	-	2018-10-04	-	-	-	NM_000179.2:c.2239C>T	NP_000170.1:p.Leu747%3D	-	-	-	-	-
2	NM_000179.2:c.2341C>T	2:48027463	T	2956	NM_000179.2	Transcript	missense_variant	2493	2341	781	P/S	Cca/Tca	rs587779235	MODERATE	-	1	-	SNV	MSH6	EntrezGene	7329	protein_coding	YES	-	-	-	NP_000170.1	-	-	-	-	RefSeq	C	C	OK	-	deleterious(0)	probably_damaging(1)	2018-10-04	-	-	-	NM_000179.2:c.2341C>T	NP_000170.1:p.Pro781Ser	-	-	-	-	-
2	NM_000179.2:c.2443C>T	2:48027565	T	2956	NM_000179.2	Transcript	missense_variant	2595	2443	815	L/F	Ctt/Ttt	rs377411318	MODERATE	-	1	-	SNV	MSH6	EntrezGene	7329	protein_coding	YES	-	-	-	NP_000170.1	-	-	-	-	RefSeq	C	C	OK	-	deleterious(0)	possibly_damaging(0.84)	2018-10-04	-	-	-	NM_000179.2:c.2443C>T	NP_000170.1:p.Leu815Phe	-	-	-	-	-
2	NM_000179.2:c.2501G>C	2:48027623	C	2956	NM_000179.2	Transcript	missense_variant	2653	2501	834	S/T	aGt/aCt	-	MODERATE	-	1	-	SNV	MSH6	EntrezGene	7329	protein_coding	YES	-	-	-	NP_000170.1	-	-	-	-	RefSeq	G	G	OK	-	tolerated(0.3)	benign(0.324)	2018-10-04	-	-	-	NM_000179.2:c.2501G>C	NP_000170.1:p.Ser834Thr	-	-	-	-	-
2	NM_000179.2:c.2765G>A	2:48027887	A	2956	NM_000179.2	Transcript	missense_variant	2917	2765	922	R/Q	cGa/cAa	rs752839086,CD103558,COSM190064,COSM5502467	MODERATE	-	1	-	SNV	MSH6	EntrezGene	7329	protein_coding	YES	-	-	-	NP_000170.1	-	-	-	-	RefSeq	G	G	OK	-	deleterious(0.02)	benign(0.19)	2018-10-04	-	-	-	NM_000179.2:c.2765G>A	NP_000170.1:p.Arg922Gln	-	-	-	-	-
2	NM_000179.2:c.3053_3054del	2:48028175-48028176	-	2956	NM_000179.2	Transcript	frameshift_variant	3205-3206	3053-3054	1018	L/X	cTC/c	rs587776704	HIGH	-	1	-	deletion	MSH6	EntrezGene	7329	protein_coding	YES	-	-	-	NP_000170.1	-	-	-	-	RefSeq	TC	TC	OK	-	-	-	2018-10-04	-	-	-	NM_000179.2:c.3053_3054del	NP_000170.1:p.Leu1018HisfsTer4	-	-	-	-	-
2	NM_000179.2:c.3173-18T>A	2:48030541	A	2956	NM_000179.2	Transcript	intron_variant	-	-	-	-	-	rs189672273	MODIFIER	-	1	-	SNV	MSH6	EntrezGene	7329	protein_coding	YES	-	-	-	NP_000170.1	-	-	-	-	RefSeq	T	T	OK	-	-	-	-	2018-09-04	-	-	NM_000179.2:c.3173-18T>A	-	-	0.0024	0.0091	0	0
2	NM_000179.2:c.3217C>T	2:48030603	T	2956	NM_000179.2	Transcript	missense_variant	3369	3217	1073	P/S	Cct/Tct	rs142254875,MMR_c.3217C>T	MODERATE	-	1	-	SNV	MSH6	EntrezGene	7329	protein_coding	YES	-	-	-	NP_000170.1	-	-	-	-	RefSeq	C	C	OK	-	tolerated(0.25)	benign(0.01)	2018-10-05	-	-	-	NM_000179.2:c.3217C>T	NP_000170.1:p.Pro1073Ser	-	-	-	-	-
2	NM_000179.2:c.3226C>T	2:48030612	T	2956	NM_000179.2	Transcript	missense_variant	3378	3226	1076	R/C	Cgc/Tgc	rs63750617,CM045069,MMR_c.3226C>T	MODERATE	-	1	-	SNV	MSH6	EntrezGene	7329	protein_coding	YES	-	-	-	NP_000170.1	-	-	-	-	RefSeq	C	C	OK	-	deleterious(0.03)	possibly_damaging(0.679)	2018-10-05	-	-	-	NM_000179.2:c.3226C>T	NP_000170.1:p.Arg1076Cys	-	-	-	-	-
2	NM_000179.2:c.3246G>T	2:48030632	T	2956	NM_000179.2	Transcript	synonymous_variant	3398	3246	1082	P	ccG/ccT	rs3136351,MMR_c.3246G>T,COSM13399	LOW	-	1	-	SNV	MSH6	EntrezGene	7329	protein_coding	YES	-	-	-	NP_000170.1	-	-	-	-	RefSeq	G	G	OK	-	-	-	2018-10-05	-	-	-	NM_000179.2:c.3246G>T	NP_000170.1:p.Pro1082%3D	-	0.0014	0	0.0014	0
2	NM_000179.2:c.3283C>T	2:48030669	T	2956	NM_000179.2	Transcript	missense_variant	3435	3283	1095	R/C	Cgc/Tgc	rs376243329	MODERATE	-	1	-	SNV	MSH6	EntrezGene	7329	protein_coding	YES	-	-	-	NP_000170.1	-	-	-	-	RefSeq	C	C	OK	-	deleterious(0)	probably_damaging(0.985)	2018-10-05	-	-	-	NM_000179.2:c.3283C>T	NP_000170.1:p.Arg1095Cys	-	-	-	-	-
2	NM_000179.2:c.3394G>C	2:48030780	C	2956	NM_000179.2	Transcript	missense_variant	3546	3394	1132	V/L	Gtt/Ctt	rs781676597	MODERATE	-	1	-	SNV	MSH6	EntrezGene	7329	protein_coding	YES	-	-	-	NP_000170.1	-	-	-	-	RefSeq	G	G	OK	-	tolerated(0.33)	benign(0.23)	2018-10-05	-	-	-	NM_000179.2:c.3394G>C	NP_000170.1:p.Val1132Leu	-	-	-	-	-
2	NM_000179.2:c.3401G>T	2:48030787	T	2956	NM_000179.2	Transcript	missense_variant	3553	3401	1134	G/V	gGa/gTa	-	MODERATE	-	1	-	SNV	MSH6	EntrezGene	7329	protein_coding	YES	-	-	-	NP_000170.1	-	-	-	-	RefSeq	G	G	OK	-	deleterious(0)	probably_damaging(1)	2018-10-05	-	-	-	NM_000179.2:c.3401G>T	NP_000170.1:p.Gly1134Val	-	-	-	-	-
2	NM_000179.2:c.3438+1G>A	2:48030825	A	2956	NM_000179.2	Transcript	splice_donor_variant	-	-	-	-	-	rs267608096,CS075185	HIGH	-	1	-	SNV	MSH6	EntrezGene	7329	protein_coding	YES	-	-	-	NP_000170.1	-	-	-	-	RefSeq	G	G	OK	-	-	-	-	2018-09-05	-	-	NM_000179.2:c.3438+1G>A	-	-	-	-	-	-
2	NM_000179.2:c.3439-16C>T	2:48032033	T	2956	NM_000179.2	Transcript	intron_variant	-	-	-	-	-	rs192614006,CS053474	MODIFIER	-	1	-	SNV	MSH6	EntrezGene	7329	protein_coding	YES	-	-	-	NP_000170.1	-	-	-	-	RefSeq	C	C	OK	-	-	-	-	2018-09-05	-	-	NM_000179.2:c.3439-16C>T	-	-	0.0008	0	0.0043	0
2	NM_000179.2:c.3439-10T>A	2:48032039	A	2956	NM_000179.2	Transcript	intron_variant	-	-	-	-	-	rs730881819	MODIFIER	-	1	-	SNV	MSH6	EntrezGene	7329	protein_coding	YES	-	-	-	NP_000170.1	-	-	-	-	RefSeq	T	T	OK	-	-	-	-	2018-09-05	-	-	NM_000179.2:c.3439-10T>A	-	-	-	-	-	-
2	NM_000179.2:c.3439-3C>G	2:48032046	G	2956	NM_000179.2	Transcript	splice_region_variant,intron_variant	-	-	-	-	-	-	LOW	-	1	-	SNV	MSH6	EntrezGene	7329	protein_coding	YES	-	-	-	NP_000170.1	-	-	-	-	RefSeq	C	C	OK	-	-	-	-	2018-09-05	-	-	NM_000179.2:c.3439-3C>G	-	-	-	-	-	-
2	NM_000179.2:c.3469G>A	2:48032079	A	2956	NM_000179.2	Transcript	missense_variant	3621	3469	1157	G/S	Ggt/Agt	rs587779264	MODERATE	-	1	-	SNV	MSH6	EntrezGene	7329	protein_coding	YES	-	-	-	NP_000170.1	-	-	-	-	RefSeq	G	G	OK	-	deleterious(0)	probably_damaging(1)	2018-10-06	-	-	-	NM_000179.2:c.3469G>A	NP_000170.1:p.Gly1157Ser	-	-	-	-	-
2	NM_000179.2:c.3478G>A	2:48032088	A	2956	NM_000179.2	Transcript	missense_variant	3630	3478	1160	V/I	Gtc/Atc	rs376799914	MODERATE	-	1	-	SNV	MSH6	EntrezGene	7329	protein_coding	YES	-	-	-	NP_000170.1	-	-	-	-	RefSeq	G	G	OK	-	deleterious(0.05)	benign(0.166)	2018-10-06	-	-	-	NM_000179.2:c.3478G>A	NP_000170.1:p.Val1160Ile	-	-	-	-	-
2	NM_000179.2:c.3556+74A>G	2:48032240	G	2956	NM_000179.2	Transcript	intron_variant	-	-	-	-	-	rs148687046	MODIFIER	-	1	-	SNV	MSH6	EntrezGene	7329	protein_coding	YES	-	-	-	NP_000170.1	-	-	-	-	RefSeq	A	A	OK	-	-	-	-	2018-09-06	-	-	NM_000179.2:c.3556+74A>G	-	-	0.0002	0	0	0
2	NM_000179.2:c.3557-4dup	2:48032753-48032754	T	2956	NM_000179.2	Transcript	splice_region_variant,intron_variant	-	-	-	-	-	rs267608104	LOW	-	1	-	insertion	MSH6	EntrezGene	7329	protein_coding	YES	-	-	-	NP_000170.1	-	-	-	-	RefSeq	-	-	OK	-	-	-	-	2018-09-06	-	-	NM_000179.2:c.3557-4dup	-	-	-	-	-	-
2	NM_000179.2:c.3557-3A>T	2:48032754	T	2956	NM_000179.2	Transcript	splice_region_variant,intron_variant	-	-	-	-	-	rs41295274	LOW	-	1	-	SNV	MSH6	EntrezGene	7329	protein_coding	YES	-	-	-	NP_000170.1	-	-	-	-	RefSeq	A	A	OK	-	-	-	-	2018-09-06	-	-	NM_000179.2:c.3557-3A>T	-	-	0.0104	0.0008	0.013	0.004
2	NM_000179.2:c.3562A>G	2:48032762	G	2956	NM_000179.2	Transcript	missense_variant	3714	3562	1188	S/G	Agt/Ggt	-	MODERATE	-	1	-	SNV	MSH6	EntrezGene	7329	protein_coding	YES	-	-	-	NP_000170.1	-	-	-	-	RefSeq	A	A	OK	-	deleterious(0)	probably_damaging(0.999)	2018-10-07	-	-	-	NM_000179.2:c.3562A>G	NP_000170.1:p.Ser1188Gly	-	-	-	-	-
2	NM_000179.2:c.3646_3646+3del	2:48032846-48032849	-	2956	NM_000179.2	Transcript	splice_donor_variant,coding_sequence_variant,intron_variant	3798-?	3646-?	1216-?	-	-	rs267608106	HIGH	-	1	-	deletion	MSH6	EntrezGene	7329	protein_coding	YES	-	-	-	NP_000170.1	-	-	-	-	RefSeq	GGTA	GGTA	OK	-	-	-	2018-10-07	2018-09-07	-	-	NM_000179.2:c.3646_3646+3del	-	-	-	-	-	-
2	NM_000179.2:c.3647-51_3647-35del	2:48033292-48033308	-	2956	NM_000179.2	Transcript	intron_variant	-	-	-	-	-	rs374071326	MODIFIER	-	1	-	deletion	MSH6	EntrezGene	7329	protein_coding	YES	-	-	-	NP_000170.1	-	-	-	-	RefSeq	TTTGTTTTAATTCCTTT	TTTGTTTTAATTCCTTT	OK	-	-	-	-	2018-09-07	-	-	NM_000179.2:c.3647-51_3647-35del	-	-	-	-	-	-
2	NM_000179.2:c.3647-51_3647-35dup	2:48033308-48033309	TTTGTTTTAATTCCTTT	2956	NM_000179.2	Transcript	intron_variant	-	-	-	-	-	rs397515292	MODIFIER	-	1	-	insertion	MSH6	EntrezGene	7329	protein_coding	YES	-	-	-	NP_000170.1	-	-	-	-	RefSeq	-	-	OK	-	-	-	-	2018-09-07	-	-	NM_000179.2:c.3647-51_3647-35dup	-	-	-	-	-	-
2	NM_000179.2:c.3647-6T>A	2:48033337	A	2956	NM_000179.2	Transcript	splice_region_variant,intron_variant	-	-	-	-	-	rs182871847,CD092694	LOW	-	1	-	SNV	MSH6	EntrezGene	7329	protein_coding	YES	-	-	-	NP_000170.1	-	-	-	-	RefSeq	T	T	OK	-	-	-	-	2018-09-07	-	-	NM_000179.2:c.3647-6T>A	-	-	0.0016	0.003	0.0058	0
2	NM_000179.2:c.3647-2A>C	2:48033341	C	2956	NM_000179.2	Transcript	splice_acceptor_variant	-	-	-	-	-	rs267608111,CS992249	HIGH	-	1	-	SNV	MSH6	EntrezGene	7329	protein_coding	YES	-	-	-	NP_000170.1	-	-	-	-	RefSeq	A	A	OK	-	-	-	-	2018-09-07	-	-	NM_000179.2:c.3647-2A>C	-	-	-	-	-	-
2	NM_000179.2:c.3694_3696del	2:48033390-48033392	-	2956	NM_000179.2	Transcript	inframe_deletion	3846-3848	3694-3696	1232	V/-	GTT/-	rs587779284	MODERATE	-	1	-	deletion	MSH6	EntrezGene	7329	protein_coding	YES	-	-	-	NP_000170.1	-	-	-	-	RefSeq	GTT	GTT	OK	-	-	-	2018-10-08	-	-	-	NM_000179.2:c.3694_3696del	NP_000170.1:p.Val1232del	-	-	-	-	-
2	NM_000179.2:c.3724_3726del	2:48033420-48033422	-	2956	NM_000179.2	Transcript	inframe_deletion	3876-3878	3724-3726	1242	R/-	CGT/-	rs63749942	MODERATE	-	1	-	deletion	MSH6	EntrezGene	7329	protein_coding	YES	-	-	-	NP_000170.1	-	-	-	-	RefSeq	CGT	CGT	OK	-	-	-	2018-10-08	-	-	-	NM_000179.2:c.3724_3726del	NP_000170.1:p.Arg1242del	-	-	-	-	-
2	NM_000179.2:c.3725_3742del	2:48033421-48033438	-	2956	NM_000179.2	Transcript	inframe_deletion	3877-3894	3725-3742	1242-1248	RTLFSTH/H	cGTACATTATTTTCAACTCac/cac	-	MODERATE	-	1	-	deletion	MSH6	EntrezGene	7329	protein_coding	YES	-	-	-	NP_000170.1	-	-	-	-	RefSeq	GTACATTATTTTCAACTC	GTACATTATTTTCAACTC	OK	-	-	-	2018-10-08	-	-	-	NM_000179.2:c.3725_3742del	NP_000170.1:p.Arg1242_Thr1247del	-	-	-	-	-
2	NM_000179.2:c.3939_3957dup	2:48033746-48033747	TCAAAAGGGACATAGAAAA	2956	NM_000179.2	Transcript	stop_gained,frameshift_variant	4109-4110	3957-3958	1319-1320	-/SKGT*KX	-/TCAAAAGGGACATAGAAAA	rs63750767	HIGH	-	1	-	insertion	MSH6	EntrezGene	7329	protein_coding	YES	-	-	-	NP_000170.1	-	-	-	-	RefSeq	-	-	OK	-	-	-	2018-10-09	-	-	-	NM_000179.2:c.3939_3957dup	NP_000170.1:p.Ala1320SerfsTer5	-	-	-	-	-
2	NM_000179.2:c.4000C>T	2:48033789	T	2956	NM_000179.2	Transcript	missense_variant,splice_region_variant	4152	4000	1334	R/W	Cgg/Tgg	rs773763465,COSM1291512	MODERATE	-	1	-	SNV	MSH6	EntrezGene	7329	protein_coding	YES	-	-	-	NP_000170.1	-	-	-	-	RefSeq	C	C	OK	-	deleterious(0)	probably_damaging(0.952)	2018-10-09	-	-	-	NM_000179.2:c.4000C>T	NP_000170.1:p.Arg1334Trp	-	-	-	-	-
2	NM_000179.2:c.4001G>A	2:48033790	A	2956	NM_000179.2	Transcript	missense_variant,splice_region_variant	4153	4001	1334	R/Q	cGg/cAg	rs267608122,CS992250,COSM4970472	MODERATE	-	1	-	SNV	MSH6	EntrezGene	7329	protein_coding	YES	-	-	-	NP_000170.1	-	-	-	-	RefSeq	G	G	OK	-	tolerated(0.05)	possibly_damaging(0.613)	2018-10-09	-	-	-	NM_000179.2:c.4001G>A	NP_000170.1:p.Arg1334Gln	-	-	-	-	-
2	NM_000179.2:c.4001+2T>C	2:48033792	C	2956	NM_000179.2	Transcript	splice_donor_variant	-	-	-	-	-	rs267608131,CS092690	HIGH	-	1	-	SNV	MSH6	EntrezGene	7329	protein_coding	YES	-	-	-	NP_000170.1	-	-	-	-	RefSeq	T	T	OK	-	-	-	-	2018-09-09	-	-	NM_000179.2:c.4001+2T>C	-	-	-	-	-	-
2	NM_000179.2:c.4001+12_4001+15del	2:48033802-48033805	-	2956	NM_000179.2	Transcript	intron_variant	-	-	-	-	-	rs267608132	MODIFIER	-	1	-	deletion	MSH6	EntrezGene	7329	protein_coding	YES	-	-	-	NP_000170.1	-	-	-	-	RefSeq	ACTA	ACTA	OK	-	-	-	-	2018-09-09	-	-	NM_000179.2:c.4001+12_4001+15del	-	-	-	-	-	-
2	NM_000179.2:c.4001+39C>G	2:48033829	G	2956	NM_000179.2	Transcript	intron_variant	-	-	-	-	-	rs201482798	MODIFIER	-	1	-	SNV	MSH6	EntrezGene	7329	protein_coding	YES	-	-	-	NP_000170.1	-	-	-	-	RefSeq	C	C	OK	-	-	-	-	2018-09-09	-	-	NM_000179.2:c.4001+39C>G	-	-	0.0016	0	0	0
2	NM_000179.2:c.4002-10del	2:48033908	-	2956	NM_000179.2	Transcript	intron_variant	-	-	-	-	-	rs267608137,CS118144,COSM4313886	MODIFIER	-	1	-	deletion	MSH6	EntrezGene	7329	protein_coding	YES	-	-	-	NP_000170.1	-	-	-	-	RefSeq	T	T	OK	-	-	-	-	2018-09-09	-	-	NM_000179.2:c.4002-10del	-	-	-	-	-	-
2	NM_000179.2:c.4002-11_4002-10dup	2:48033908-48033909	TT	2956	NM_000179.2	Transcript	intron_variant	-	-	-	-	-	rs587779307,MMR_c.4002-10_4002-11dupTT	MODIFIER	-	1	-	insertion	MSH6	EntrezGene	7329	protein_coding	YES	-	-	-	NP_000170.1	-	-	-	-	RefSeq	-	-	OK	-	-	-	-	2018-09-09	-	-	NM_000179.2:c.4002-11_4002-10dup	-	-	-	-	-	-
2	NM_000249.3:c.2T>G	3:37035040	G	4292	NM_000249.3	Transcript	start_lost	200	2	1	M/R	aTg/aGg	rs111052004,CM970949,CM970950,CM124188,MMR_c.2T>G	HIGH	-	1	-	SNV	MLH1	EntrezGene	7127	protein_coding	YES	-	-	-	NP_000240.1	-	-	-	-	RefSeq	T	T	-	-	deleterious_low_confidence(0)	probably_damaging(0.942)	2019-01-01	-	-	-	NM_000249.3:c.2T>G	NP_000240.1:p.Met1?	-	-	-	-	-
2	NM_000249.3:c.25C>T	3:37035063	T	4292	NM_000249.3	Transcript	missense_variant	223	25	9	R/W	Cgg/Tgg	rs587779000	MODERATE	-	1	-	SNV	MLH1	EntrezGene	7127	protein_coding	YES	-	-	-	NP_000240.1	-	-	-	-	RefSeq	C	C	-	-	deleterious(0)	probably_damaging(0.973)	2019-01-01	-	-	-	NM_000249.3:c.25C>T	NP_000240.1:p.Arg9Trp	-	-	-	-	-
2	NM_000249.3:c.27G>A	3:37035065	A	4292	NM_000249.3	Transcript	synonymous_variant	225	27	9	R	cgG/cgA	rs759680369	LOW	-	1	-	SNV	MLH1	EntrezGene	7127	protein_coding	YES	-	-	-	NP_000240.1	-	-	-	-	RefSeq	G	G	-	-	-	-	2019-01-01	-	-	-	NM_000249.3:c.27G>A	NP_000240.1:p.Arg9%3D	-	-	-	-	-
2	NM_000249.3:c.67G>T	3:37035105	T	4292	NM_000249.3	Transcript	stop_gained	265	67	23	E/*	Gaa/Taa	rs63750823,CM057966,CM013767,CD042609,CX057532,CS066640,MMR_c.67G>T	HIGH	-	1	-	SNV	MLH1	EntrezGene	7127	protein_coding	YES	-	-	-	NP_000240.1	-	-	-	-	RefSeq	G	G	-	-	-	-	2019-01-01	-	-	-	NM_000249.3:c.67G>T	NP_000240.1:p.Glu23Ter	-	-	-	-	-
2	NM_000249.3:c.86C>G	3:37035124	G	4292	NM_000249.3	Transcript	missense_variant	284	86	29	A/G	gCt/gGt	rs63750216,CM117311,CS001439	MODERATE	-	1	-	SNV	MLH1	EntrezGene	7127	protein_coding	YES	-	-	-	NP_000240.1	-	-	-	-	RefSeq	C	C	-	-	deleterious(0.01)	probably_damaging(0.974)	2019-01-01	-	-	-	NM_000249.3:c.86C>G	NP_000240.1:p.Ala29Gly	-	-	-	-	-
2	NM_000249.3:c.91_92delinsTG	3:37035129-37035130	TG	4292	NM_000249.3	Transcript	missense_variant	289-290	91-92	31	A/C	GCt/TGt	rs63749994	MODERATE	-	1	-	substitution	MLH1	EntrezGene	7127	protein_coding	YES	-	-	-	NP_000240.1	-	-	-	-	RefSeq	GC	GC	-	-	deleterious(0)	probably_damaging(0.999)	2019-01-01	-	-	-	NM_000249.3:c.91_92delinsTG	NP_000240.1:p.Ala31Cys	-	-	-	-	-
2	NM_000249.3:c.112A>C	3:37035150	C	4292	NM_000249.3	Transcript	missense_variant	310	112	38	N/H	Aac/Cac	rs63750580,CM023953,CM117307,MMR_c.112A>C	MODERATE	-	1	-	SNV	MLH1	EntrezGene	7127	protein_coding	YES	-	-	-	NP_000240.1	-	-	-	-	RefSeq	A	A	-	-	deleterious(0)	probably_damaging(1)	2019-01-01	-	-	-	NM_000249.3:c.112A>C	NP_000240.1:p.Asn38His	-	-	-	-	-
2	NM_000249.3:c.116+1G>A	3:37035155	A	4292	NM_000249.3	Transcript	splice_donor_variant	-	-	-	-	-	rs267607709,CD122417,CS983701,COSM5967427	HIGH	-	1	-	SNV	MLH1	EntrezGene	7127	protein_coding	YES	-	-	-	NP_000240.1	-	-	-	-	RefSeq	G	G	-	-	-	-	-	2018-01-01	-	-	NM_000249.3:c.116+1G>A	-	-	-	-	-	-
2	NM_000249.3:c.116+5G>A	3:37035159	A	4292	NM_000249.3	Transcript	splice_region_variant,intron_variant	-	-	-	-	-	rs267607710,CS055602	LOW	-	1	-	SNV	MLH1	EntrezGene	7127	protein_coding	YES	-	-	-	NP_000240.1	-	-	-	-	RefSeq	G	G	-	-	-	-	-	2018-01-01	-	-	NM_000249.3:c.116+5G>A	-	-	-	-	-	-
2	NM_000249.3:c.116+5G>C	3:37035159	C	4292	NM_000249.3	Transcript	splice_region_variant,intron_variant	-	-	-	-	-	rs267607710,CS055602,MMR_c.116+5G>C	LOW	-	1	-	SNV	MLH1	EntrezGene	7127	protein_coding	YES	-	-	-	NP_000240.1	-	-	-	-	RefSeq	G	G	-	-	-	-	-	2018-01-01	-	-	NM_000249.3:c.116+5G>C	-	-	-	-	-	-
2	NM_000249.3:c.116+69G>A	3:37035223	A	4292	NM_000249.3	Transcript	intron_variant	-	-	-	-	-	rs547532015	MODIFIER	-	1	-	SNV	MLH1	EntrezGene	7127	protein_coding	YES	-	-	-	NP_000240.1	-	-	-	-	RefSeq	G	G	-	-	-	-	-	2018-01-01	-	-	NM_000249.3:c.116+69G>A	-	-	0.0002	0	0	0
2	NM_000249.3:c.117-43_117-39del	3:37038067-37038071	-	4292	NM_000249.3	Transcript	intron_variant	-	-	-	-	-	rs587778895	MODIFIER	-	1	-	deletion	MLH1	EntrezGene	7127	protein_coding	YES	-	-	-	NP_000240.1	-	-	-	-	RefSeq	AGTAG	AGTAG	-	-	-	-	-	2018-01-01	-	-	NM_000249.3:c.117-43_117-39del	-	-	-	-	-	-
2	NM_000249.3:c.117-14G>T	3:37038096	T	4292	NM_000249.3	Transcript	intron_variant	-	-	-	-	-	-	MODIFIER	-	1	-	SNV	MLH1	EntrezGene	7127	protein_coding	YES	-	-	-	NP_000240.1	-	-	-	-	RefSeq	G	G	-	-	-	-	-	2018-01-01	-	-	NM_000249.3:c.117-14G>T	-	-	-	-	-	-
2	NM_000249.3:c.117-11T>A	3:37038099	A	4292	NM_000249.3	Transcript	intron_variant	-	-	-	-	-	rs267607711,CS004501	MODIFIER	-	1	-	SNV	MLH1	EntrezGene	7127	protein_coding	YES	-	-	-	NP_000240.1	-	-	-	-	RefSeq	T	T	-	-	-	-	-	2018-01-01	-	-	NM_000249.3:c.117-11T>A	-	-	-	-	-	-
2	NM_000249.3:c.117-2A>C	3:37038108	C	4292	NM_000249.3	Transcript	splice_acceptor_variant	-	-	-	-	-	COSM29724	HIGH	-	1	-	SNV	MLH1	EntrezGene	7127	protein_coding	YES	-	-	-	NP_000240.1	-	-	-	-	RefSeq	A	A	-	-	-	-	-	2018-01-01	-	-	NM_000249.3:c.117-2A>C	-	-	-	-	-	-
2	NM_000249.3:c.117-2A>G	3:37038108	G	4292	NM_000249.3	Transcript	splice_acceptor_variant	-	-	-	-	-	rs267607712,COSM29724	HIGH	-	1	-	SNV	MLH1	EntrezGene	7127	protein_coding	YES	-	-	-	NP_000240.1	-	-	-	-	RefSeq	A	A	-	-	-	-	-	2018-01-01	-	-	NM_000249.3:c.117-2A>G	-	-	-	-	-	-
2	NM_000249.3:c.119T>C	3:37038112	C	4292	NM_000249.3	Transcript	missense_variant,splice_region_variant	317	119	40	L/S	tTa/tCa	CD118981	MODERATE	-	1	-	SNV	MLH1	EntrezGene	7127	protein_coding	YES	-	-	-	NP_000240.1	-	-	-	-	RefSeq	T	T	-	-	deleterious(0)	probably_damaging(1)	2019-02-01	-	-	-	NM_000249.3:c.119T>C	NP_000240.1:p.Leu40Ser	-	-	-	-	-
2	NM_000249.3:c.121G>C	3:37038114	C	4292	NM_000249.3	Transcript	missense_variant	319	121	41	D/H	Gat/Cat	rs267607713,CM123004,COSM5415254	MODERATE	-	1	-	SNV	MLH1	EntrezGene	7127	protein_coding	YES	-	-	-	NP_000240.1	-	-	-	-	RefSeq	G	G	-	-	deleterious(0)	probably_damaging(1)	2019-02-01	-	-	-	NM_000249.3:c.121G>C	NP_000240.1:p.Asp41His	-	-	-	-	-
2	NM_000249.3:c.122A>C	3:37038115	C	4292	NM_000249.3	Transcript	missense_variant	320	122	41	D/A	gAt/gCt	CM042739,CS042552,CX092209,COSM4640520	MODERATE	-	1	-	SNV	MLH1	EntrezGene	7127	protein_coding	YES	-	-	-	NP_000240.1	-	-	-	-	RefSeq	A	A	-	-	deleterious(0)	probably_damaging(1)	2019-02-01	-	-	-	NM_000249.3:c.122A>C	NP_000240.1:p.Asp41Ala	-	-	-	-	-
2	NM_000249.3:c.122A>G	3:37038115	G	4292	NM_000249.3	Transcript	missense_variant	320	122	41	D/G	gAt/gGt	rs63751094,CM042739,CS042552,CX092209,COSM4640520	MODERATE	-	1	-	SNV	MLH1	EntrezGene	7127	protein_coding	YES	-	-	-	NP_000240.1	-	-	-	-	RefSeq	A	A	-	-	deleterious(0.02)	probably_damaging(1)	2019-02-01	-	-	-	NM_000249.3:c.122A>G	NP_000240.1:p.Asp41Gly	-	-	-	-	-
2	NM_000249.3:c.124G>A	3:37038117	A	4292	NM_000249.3	Transcript	missense_variant	322	124	42	A/T	Gca/Aca	-	MODERATE	-	1	-	SNV	MLH1	EntrezGene	7127	protein_coding	YES	-	-	-	NP_000240.1	-	-	-	-	RefSeq	G	G	-	-	deleterious(0)	probably_damaging(1)	2019-02-01	-	-	-	NM_000249.3:c.124G>A	NP_000240.1:p.Ala42Thr	-	-	-	-	-
2	NM_000249.3:c.146T>A	3:37038139	A	4292	NM_000249.3	Transcript	missense_variant	344	146	49	V/E	gTg/gAg	rs63750098,CM068360	MODERATE	-	1	-	SNV	MLH1	EntrezGene	7127	protein_coding	YES	-	-	-	NP_000240.1	-	-	-	-	RefSeq	T	T	-	-	deleterious(0)	probably_damaging(0.996)	2019-02-01	-	-	-	NM_000249.3:c.146T>A	NP_000240.1:p.Val49Glu	-	-	-	-	-
2	NM_000249.3:c.187G>C	3:37038180	C	4292	NM_000249.3	Transcript	missense_variant	385	187	63	D/H	Gac/Cac	CM076293	MODERATE	-	1	-	SNV	MLH1	EntrezGene	7127	protein_coding	YES	-	-	-	NP_000240.1	-	-	-	-	RefSeq	G	G	-	-	deleterious(0)	probably_damaging(1)	2019-02-01	-	-	-	NM_000249.3:c.187G>C	NP_000240.1:p.Asp63His	-	-	-	-	-
2	NM_000249.3:c.191A>G	3:37038184	G	4292	NM_000249.3	Transcript	missense_variant	389	191	64	N/S	aAt/aGt	rs63750952,CM970952	MODERATE	-	1	-	SNV	MLH1	EntrezGene	7127	protein_coding	YES	-	-	-	NP_000240.1	-	-	-	-	RefSeq	A	A	-	-	deleterious(0)	probably_damaging(0.996)	2019-02-01	-	-	-	NM_000249.3:c.191A>G	NP_000240.1:p.Asn64Ser	-	-	-	-	-
2	NM_000249.3:c.198C>T	3:37038191	T	4292	NM_000249.3	Transcript	synonymous_variant	396	198	66	T	acC/acT	rs61751642,COSM480050	LOW	-	1	-	SNV	MLH1	EntrezGene	7127	protein_coding	YES	-	-	-	NP_000240.1	-	-	-	-	RefSeq	C	C	-	-	-	-	2019-02-01	-	-	-	NM_000249.3:c.198C>T	NP_000240.1:p.Thr66%3D	-	-	-	-	-
2	NM_000249.3:c.199G>A	3:37038192	A	4292	NM_000249.3	Transcript	missense_variant	397	199	67	G/R	Ggg/Agg	rs63750206,CM093753,CM970953,CM990854,MMR_c.199G>A,COSM1043967,COSM1422567	MODERATE	-	1	-	SNV	MLH1	EntrezGene	7127	protein_coding	YES	-	-	-	NP_000240.1	-	-	-	-	RefSeq	G	G	-	-	deleterious(0)	probably_damaging(1)	2019-02-01	-	-	-	NM_000249.3:c.199G>A	NP_000240.1:p.Gly67Arg	-	-	-	-	-
2	NM_000249.3:c.199G>T	3:37038192	T	4292	NM_000249.3	Transcript	missense_variant	397	199	67	G/W	Ggg/Tgg	rs63750206,CM093753,CM970953,CM990854,MMR_c.199G>T,COSM1043967,COSM1422567	MODERATE	-	1	-	SNV	MLH1	EntrezGene	7127	protein_coding	YES	-	-	-	NP_000240.1	-	-	-	-	RefSeq	G	G	-	-	deleterious(0)	probably_damaging(1)	2019-02-01	-	-	-	NM_000249.3:c.199G>T	NP_000240.1:p.Gly67Trp	-	-	-	-	-
2	NM_000249.3:c.200G>A	3:37038193	A	4292	NM_000249.3	Transcript	missense_variant	398	200	67	G/E	gGg/gAg	rs63749939,CM065314	MODERATE	-	1	-	SNV	MLH1	EntrezGene	7127	protein_coding	YES	-	-	-	NP_000240.1	-	-	-	-	RefSeq	G	G	-	-	deleterious(0)	probably_damaging(1)	2019-02-01	-	-	-	NM_000249.3:c.200G>A	NP_000240.1:p.Gly67Glu	-	-	-	-	-
2	NM_000249.3:c.207+1_207+2del	3:37038201-37038202	-	4292	NM_000249.3	Transcript	splice_donor_variant	-	-	-	-	-	rs267607719	HIGH	-	1	-	deletion	MLH1	EntrezGene	7127	protein_coding	YES	-	-	-	NP_000240.1	-	-	-	-	RefSeq	GT	GT	-	-	-	-	-	2018-02-01	-	-	NM_000249.3:c.207+1_207+2del	-	-	-	-	-	-
2	NM_000249.3:c.208-3C>G	3:37042443	G	4292	NM_000249.3	Transcript	splice_region_variant,intron_variant	-	-	-	-	-	rs267607720,HS040023	LOW	-	1	-	SNV	MLH1	EntrezGene	7127	protein_coding	YES	-	-	-	NP_000240.1	-	-	-	-	RefSeq	C	C	-	-	-	-	-	2018-02-01	-	-	NM_000249.3:c.208-3C>G	-	-	-	-	-	-
2	NM_000249.3:c.218T>C	3:37042456	C	4292	NM_000249.3	Transcript	missense_variant	416	218	73	L/P	cTg/cCg	rs397514684,CM134583,CM1210133	MODERATE	-	1	-	SNV	MLH1	EntrezGene	7127	protein_coding	YES	-	-	-	NP_000240.1	-	-	-	-	RefSeq	T	T	-	-	deleterious(0)	probably_damaging(0.996)	2019-03-01	-	-	-	NM_000249.3:c.218T>C	NP_000240.1:p.Leu73Pro	-	-	-	-	-
2	NM_000249.3:c.229T>C	3:37042467	C	4292	NM_000249.3	Transcript	missense_variant	427	229	77	C/R	Tgt/Cgt	rs63749859,CM981288	MODERATE	-	1	-	SNV	MLH1	EntrezGene	7127	protein_coding	YES	-	-	-	NP_000240.1	-	-	-	-	RefSeq	T	T	-	-	deleterious(0)	probably_damaging(0.999)	2019-03-01	-	-	-	NM_000249.3:c.229T>C	NP_000240.1:p.Cys77Arg	-	-	-	-	-
2	NM_000249.3:c.230G>A	3:37042468	A	4292	NM_000249.3	Transcript	missense_variant	428	230	77	C/Y	tGt/tAt	rs63750437,CM970954	MODERATE	-	1	-	SNV	MLH1	EntrezGene	7127	protein_coding	YES	-	-	-	NP_000240.1	-	-	-	-	RefSeq	G	G	-	-	deleterious(0)	probably_damaging(0.999)	2019-03-01	-	-	-	NM_000249.3:c.230G>A	NP_000240.1:p.Cys77Tyr	-	-	-	-	-
2	NM_000249.3:c.238T>G	3:37042476	G	4292	NM_000249.3	Transcript	missense_variant	436	238	80	F/V	Ttc/Gtc	rs63749990,CM015002	MODERATE	-	1	-	SNV	MLH1	EntrezGene	7127	protein_coding	YES	-	-	-	NP_000240.1	-	-	-	-	RefSeq	T	T	-	-	deleterious(0)	probably_damaging(0.998)	2019-03-01	-	-	-	NM_000249.3:c.238T>G	NP_000240.1:p.Phe80Val	-	-	-	-	-
2	NM_000249.3:c.244A>G	3:37042482	G	4292	NM_000249.3	Transcript	missense_variant	442	244	82	T/A	Act/Gct	rs587778998,CM110814,COSM5399179	MODERATE	-	1	-	SNV	MLH1	EntrezGene	7127	protein_coding	YES	-	-	-	NP_000240.1	-	-	-	-	RefSeq	A	A	-	-	deleterious(0)	probably_damaging(1)	2019-03-01	-	-	-	NM_000249.3:c.244A>G	NP_000240.1:p.Thr82Ala	-	-	-	-	-
2	NM_000249.3:c.250A>G	3:37042488	G	4292	NM_000249.3	Transcript	missense_variant	448	250	84	K/E	Aaa/Gaa	rs63750641,CM994124	MODERATE	-	1	-	SNV	MLH1	EntrezGene	7127	protein_coding	YES	-	-	-	NP_000240.1	-	-	-	-	RefSeq	A	A	-	-	deleterious(0)	probably_damaging(1)	2019-03-01	-	-	-	NM_000249.3:c.250A>G	NP_000240.1:p.Lys84Glu	-	-	-	-	-
2	NM_000249.3:c.253C>T	3:37042491	T	4292	NM_000249.3	Transcript	synonymous_variant	451	253	85	L	Ctg/Ttg	rs63750659	LOW	-	1	-	SNV	MLH1	EntrezGene	7127	protein_coding	YES	-	-	-	NP_000240.1	-	-	-	-	RefSeq	C	C	-	-	-	-	2019-03-01	-	-	-	NM_000249.3:c.253C>T	NP_000240.1:p.Leu85%3D	-	-	-	-	-
2	NM_000249.3:c.277A>G	3:37042515	G	4292	NM_000249.3	Transcript	missense_variant	475	277	93	S/G	Agt/Ggt	rs41295282,CD117376,CM981289	MODERATE	-	1	-	SNV	MLH1	EntrezGene	7127	protein_coding	YES	-	-	-	NP_000240.1	-	-	-	-	RefSeq	A	A	-	-	tolerated(0.06)	benign(0.142)	2019-03-01	-	-	-	NM_000249.3:c.277A>G	NP_000240.1:p.Ser93Gly	-	-	-	-	-
2	NM_000249.3:c.292G>A	3:37042530	A	4292	NM_000249.3	Transcript	missense_variant	490	292	98	G/S	Ggc/Agc	rs267607725,CM122666,CM1110879,MMR_c.292G>A,COSM6097410	MODERATE	-	1	-	SNV	MLH1	EntrezGene	7127	protein_coding	YES	-	-	-	NP_000240.1	-	-	-	-	RefSeq	G	G	-	-	deleterious(0)	probably_damaging(1)	2019-03-01	-	-	-	NM_000249.3:c.292G>A	NP_000240.1:p.Gly98Ser	-	-	-	-	-
2	NM_000249.3:c.293_304del	3:37042531-37042542	-	4292	NM_000249.3	Transcript	inframe_deletion,splice_region_variant	491-502	293-304	98-102	GFRGE/E	gGCTTTCGAGGTGag/gag	rs63751691	MODERATE	-	1	-	deletion	MLH1	EntrezGene	7127	protein_coding	YES	-	-	-	NP_000240.1	-	-	-	-	RefSeq	GCTTTCGAGGTG	GCTTTCGAGGTG	-	-	-	-	2019-03-01	-	-	-	NM_000249.3:c.293_304del	NP_000240.1:p.Gly98_Gly101del	-	-	-	-	-
2	NM_000249.3:c.299G>C	3:37042537	C	4292	NM_000249.3	Transcript	missense_variant	497	299	100	R/P	cGa/cCa	rs63750266,CM076298,MMR_c.299G>C	MODERATE	-	1	-	SNV	MLH1	EntrezGene	7127	protein_coding	YES	-	-	-	NP_000240.1	-	-	-	-	RefSeq	G	G	-	-	deleterious(0)	probably_damaging(1)	2019-03-01	-	-	-	NM_000249.3:c.299G>C	NP_000240.1:p.Arg100Pro	-	-	-	-	-
2	NM_000249.3:c.301G>A	3:37042539	A	4292	NM_000249.3	Transcript	missense_variant	499	301	101	G/S	Ggt/Agt	rs267607726,CM122667	MODERATE	-	1	-	SNV	MLH1	EntrezGene	7127	protein_coding	YES	-	-	-	NP_000240.1	-	-	-	-	RefSeq	G	G	-	-	deleterious(0)	probably_damaging(1)	2019-03-01	-	-	-	NM_000249.3:c.301G>A	NP_000240.1:p.Gly101Ser	-	-	-	-	-
2	NM_000249.3:c.302G>A	3:37042540	A	4292	NM_000249.3	Transcript	missense_variant	500	302	101	G/D	gGt/gAt	rs267607727,CM033398,MMR_c.302G>A	MODERATE	-	1	-	SNV	MLH1	EntrezGene	7127	protein_coding	YES	-	-	-	NP_000240.1	-	-	-	-	RefSeq	G	G	-	-	deleterious(0)	probably_damaging(1)	2019-03-01	-	-	-	NM_000249.3:c.302G>A	NP_000240.1:p.Gly101Asp	-	-	-	-	-
2	NM_000249.3:c.303T>G	3:37042541	G	4292	NM_000249.3	Transcript	synonymous_variant	501	303	101	G	ggT/ggG	rs4647220	LOW	-	1	-	SNV	MLH1	EntrezGene	7127	protein_coding	YES	-	-	-	NP_000240.1	-	-	-	-	RefSeq	T	T	-	-	-	-	2019-03-01	-	-	-	NM_000249.3:c.303T>G	NP_000240.1:p.Gly101%3D	-	0.0064	0	0.0014	0
2	NM_000249.3:c.306G>C	3:37042544	C	4292	NM_000249.3	Transcript	missense_variant,splice_region_variant	504	306	102	E/D	gaG/gaC	rs63751665,CM076305	MODERATE	-	1	-	SNV	MLH1	EntrezGene	7127	protein_coding	YES	-	-	-	NP_000240.1	-	-	-	-	RefSeq	G	G	-	-	deleterious(0)	probably_damaging(0.999)	2019-03-01	-	-	-	NM_000249.3:c.306G>C	NP_000240.1:p.Glu102Asp	-	-	-	-	-
2	NM_000249.3:c.306G>T	3:37042544	T	4292	NM_000249.3	Transcript	missense_variant,splice_region_variant	504	306	102	E/D	gaG/gaT	rs63751665,CM076305,MMR_c.306G>T	MODERATE	-	1	-	SNV	MLH1	EntrezGene	7127	protein_coding	YES	-	-	-	NP_000240.1	-	-	-	-	RefSeq	G	G	-	-	deleterious(0)	probably_damaging(0.999)	2019-03-01	-	-	-	NM_000249.3:c.306G>T	NP_000240.1:p.Glu102Asp	-	-	-	-	-
2	NM_000249.3:c.306+1G>A	3:37042545	A	4292	NM_000249.3	Transcript	splice_donor_variant	-	-	-	-	-	rs267607734,CS004575,COSM5967428	HIGH	-	1	-	SNV	MLH1	EntrezGene	7127	protein_coding	YES	-	-	-	NP_000240.1	-	-	-	-	RefSeq	G	G	-	-	-	-	-	2018-03-01	-	-	NM_000249.3:c.306+1G>A	-	-	-	-	-	-
2	NM_000249.3:c.306+2dup	3:37042546-37042547	T	4292	NM_000249.3	Transcript	splice_region_variant,intron_variant	-	-	-	-	-	rs267607738	LOW	-	1	-	insertion	MLH1	EntrezGene	7127	protein_coding	YES	-	-	-	NP_000240.1	-	-	-	-	RefSeq	-	-	-	-	-	-	-	2018-03-01	-	-	NM_000249.3:c.306+2dup	-	-	-	-	-	-
2	NM_000249.3:c.306+5G>A	3:37042549	A	4292	NM_000249.3	Transcript	splice_region_variant,intron_variant	-	-	-	-	-	rs267607735,CS093730	LOW	-	1	-	SNV	MLH1	EntrezGene	7127	protein_coding	YES	-	-	-	NP_000240.1	-	-	-	-	RefSeq	G	G	-	-	-	-	-	2018-03-01	-	-	NM_000249.3:c.306+5G>A	-	-	-	-	-	-
2	NM_000249.3:c.307-29C>A	3:37045863	A	4292	NM_000249.3	Transcript	intron_variant	-	-	-	-	-	rs139620056,MMR_c.307-29C>A	MODIFIER	-	1	-	SNV	MLH1	EntrezGene	7127	protein_coding	YES	-	-	-	NP_000240.1	-	-	-	-	RefSeq	C	C	-	-	-	-	-	2018-03-01	-	-	NM_000249.3:c.307-29C>A	-	-	0.0032	0.003	0.0014	0
2	NM_000249.3:c.307-19A>G	3:37045873	G	4292	NM_000249.3	Transcript	intron_variant	-	-	-	-	-	rs121909451	MODIFIER	-	1	-	SNV	MLH1	EntrezGene	7127	protein_coding	YES	-	-	-	NP_000240.1	-	-	-	-	RefSeq	A	A	-	-	-	-	-	2018-03-01	-	-	NM_000249.3:c.307-19A>G	-	-	-	-	-	-
2	NM_000249.3:c.307G>C	3:37045892	C	4292	NM_000249.3	Transcript	missense_variant,splice_region_variant	505	307	103	A/P	Gct/Cct	rs587779003	MODERATE	-	1	-	SNV	MLH1	EntrezGene	7127	protein_coding	YES	-	-	-	NP_000240.1	-	-	-	-	RefSeq	G	G	-	-	deleterious(0)	probably_damaging(1)	2019-04-01	-	-	-	NM_000249.3:c.307G>C	NP_000240.1:p.Ala103Pro	-	-	-	-	-
2	NM_000249.3:c.318C>A	3:37045903	A	4292	NM_000249.3	Transcript	missense_variant	516	318	106	S/R	agC/agA	rs63750297,CM068361,CM015025	MODERATE	-	1	-	SNV	MLH1	EntrezGene	7127	protein_coding	YES	-	-	-	NP_000240.1	-	-	-	-	RefSeq	C	C	-	-	deleterious(0)	probably_damaging(1)	2019-04-01	-	-	-	NM_000249.3:c.318C>A	NP_000240.1:p.Ser106Arg	-	-	-	-	-
2	NM_000249.3:c.320T>G	3:37045905	G	4292	NM_000249.3	Transcript	missense_variant	518	320	107	I/R	aTa/aGa	rs63750507,CM960964	MODERATE	-	1	-	SNV	MLH1	EntrezGene	7127	protein_coding	YES	-	-	-	NP_000240.1	-	-	-	-	RefSeq	T	T	-	-	deleterious(0)	probably_damaging(0.995)	2019-04-01	-	-	-	NM_000249.3:c.320T>G	NP_000240.1:p.Ile107Arg	-	-	-	-	-
2	NM_000249.3:c.332C>T	3:37045917	T	4292	NM_000249.3	Transcript	missense_variant	530	332	111	A/V	gCt/gTt	rs63750539,CM112538,CM001243	MODERATE	-	1	-	SNV	MLH1	EntrezGene	7127	protein_coding	YES	-	-	-	NP_000240.1	-	-	-	-	RefSeq	C	C	-	-	deleterious(0)	probably_damaging(0.998)	2019-04-01	-	-	-	NM_000249.3:c.332C>T	NP_000240.1:p.Ala111Val	-	-	-	-	-
2	NM_000249.3:c.338T>A	3:37045923	A	4292	NM_000249.3	Transcript	missense_variant	536	338	113	V/D	gTt/gAt	rs63750559,CM068362	MODERATE	-	1	-	SNV	MLH1	EntrezGene	7127	protein_coding	YES	-	-	-	NP_000240.1	-	-	-	-	RefSeq	T	T	-	-	deleterious(0)	probably_damaging(0.996)	2019-04-01	-	-	-	NM_000249.3:c.338T>A	NP_000240.1:p.Val113Asp	-	-	-	-	-
2	NM_000249.3:c.347C>A	3:37045932	A	4292	NM_000249.3	Transcript	missense_variant	545	347	116	T/K	aCa/aAa	rs63750465,MMR_c.347C>A	MODERATE	-	1	-	SNV	MLH1	EntrezGene	7127	protein_coding	YES	-	-	-	NP_000240.1	-	-	-	-	RefSeq	C	C	-	-	deleterious(0)	probably_damaging(0.93)	2019-04-01	-	-	-	NM_000249.3:c.347C>A	NP_000240.1:p.Thr116Lys	-	-	-	-	-
2	NM_000249.3:c.350C>G	3:37045935	G	4292	NM_000249.3	Transcript	missense_variant	548	350	117	T/R	aCg/aGg	rs63750781,CM960965,CM950802,MMR_c.350C>G	MODERATE	-	1	-	SNV	MLH1	EntrezGene	7127	protein_coding	YES	-	-	-	NP_000240.1	-	-	-	-	RefSeq	C	C	-	-	deleterious(0.01)	probably_damaging(0.996)	2019-04-01	-	-	-	NM_000249.3:c.350C>G	NP_000240.1:p.Thr117Arg	-	-	-	-	-
2	NM_000249.3:c.350C>T	3:37045935	T	4292	NM_000249.3	Transcript	missense_variant	548	350	117	T/M	aCg/aTg	rs63750781,CM960965,CM950802,MMR_c.350C>T	MODERATE	-	1	-	SNV	MLH1	EntrezGene	7127	protein_coding	YES	-	-	-	NP_000240.1	-	-	-	-	RefSeq	C	C	-	-	deleterious(0)	probably_damaging(0.997)	2019-04-01	-	-	-	NM_000249.3:c.350C>T	NP_000240.1:p.Thr117Met	-	-	-	-	-
2	NM_000249.3:c.375A>G	3:37045960	G	4292	NM_000249.3	Transcript	synonymous_variant	573	375	125	A	gcA/gcG	rs1800144,COSM5020875	LOW	-	1	-	SNV	MLH1	EntrezGene	7127	protein_coding	YES	-	-	-	NP_000240.1	-	-	-	-	RefSeq	A	A	-	-	-	-	2019-04-01	-	-	-	NM_000249.3:c.375A>G	NP_000240.1:p.Ala125%3D	-	0.0008	0	0.0014	0
2	NM_000249.3:c.376T>A	3:37045961	A	4292	NM_000249.3	Transcript	missense_variant	574	376	126	Y/N	Tac/Aac	rs200076893,CM122668,COSM4584283	MODERATE	-	1	-	SNV	MLH1	EntrezGene	7127	protein_coding	YES	-	-	-	NP_000240.1	-	-	-	-	RefSeq	T	T	-	-	deleterious(0)	probably_damaging(0.917)	2019-04-01	-	-	-	NM_000249.3:c.376T>A	NP_000240.1:p.Tyr126Asn	-	0.0002	0	0	0
2	NM_000249.3:c.380G>C	3:37045965	C	4292	NM_000249.3	Transcript	missense_variant,splice_region_variant	578	380	127	R/T	aGa/aCa	CS066295,COSM5864387	MODERATE	-	1	-	SNV	MLH1	EntrezGene	7127	protein_coding	YES	-	-	-	NP_000240.1	-	-	-	-	RefSeq	G	G	-	-	deleterious(0)	probably_damaging(0.955)	2019-04-01	-	-	-	NM_000249.3:c.380G>C	NP_000240.1:p.Arg127Thr	-	-	-	-	-
2	NM_000249.3:c.381-2A>G	3:37048480	G	4292	NM_000249.3	Transcript	splice_acceptor_variant	-	-	-	-	-	rs267607743,CS962623	HIGH	-	1	-	SNV	MLH1	EntrezGene	7127	protein_coding	YES	-	-	-	NP_000240.1	-	-	-	-	RefSeq	A	A	-	-	-	-	-	2018-04-01	-	-	NM_000249.3:c.381-2A>G	-	-	-	-	-	-
2	NM_000249.3:c.382G>C	3:37048483	C	4292	NM_000249.3	Transcript	missense_variant,splice_region_variant	580	382	128	A/P	Gca/Cca	rs63750866,CM970955,CD065763,CS010557	MODERATE	-	1	-	SNV	MLH1	EntrezGene	7127	protein_coding	YES	-	-	-	NP_000240.1	-	-	-	-	RefSeq	G	G	-	-	deleterious(0)	probably_damaging(0.998)	2019-05-01	-	-	-	NM_000249.3:c.382G>C	NP_000240.1:p.Ala128Pro	-	-	-	-	-
2	NM_000249.3:c.394G>C	3:37048495	C	4292	NM_000249.3	Transcript	missense_variant	592	394	132	D/H	Gat/Cat	rs28930073,CM041802	MODERATE	-	1	-	SNV	MLH1	EntrezGene	7127	protein_coding	YES	-	-	-	NP_000240.1	-	-	-	-	RefSeq	G	G	-	-	deleterious(0)	probably_damaging(0.999)	2019-05-01	-	-	-	NM_000249.3:c.394G>C	NP_000240.1:p.Asp132His	-	-	-	-	-
2	NM_000249.3:c.438A>G	3:37048539	G	4292	NM_000249.3	Transcript	synonymous_variant	636	438	146	Q	caA/caG	rs377279035	LOW	-	1	-	SNV	MLH1	EntrezGene	7127	protein_coding	YES	-	-	-	NP_000240.1	-	-	-	-	RefSeq	A	A	-	-	-	-	2019-05-01	-	-	-	NM_000249.3:c.438A>G	NP_000240.1:p.Gln146%3D	-	-	-	-	-
2	NM_000249.3:c.454-13A>G	3:37050292	G	4292	NM_000249.3	Transcript	intron_variant	-	-	-	-	-	rs267607749,CS076630	MODIFIER	-	1	-	SNV	MLH1	EntrezGene	7127	protein_coding	YES	-	-	-	NP_000240.1	-	-	-	-	RefSeq	A	A	-	-	-	-	-	2018-05-01	-	-	NM_000249.3:c.454-13A>G	-	-	-	-	-	-
2	NM_000249.3:c.454-2A>G	3:37050303	G	4292	NM_000249.3	Transcript	splice_acceptor_variant	-	-	-	-	-	rs267607753,CD040908,CS068358	HIGH	-	1	-	SNV	MLH1	EntrezGene	7127	protein_coding	YES	-	-	-	NP_000240.1	-	-	-	-	RefSeq	A	A	-	-	-	-	-	2018-05-01	-	-	NM_000249.3:c.454-2A>G	-	-	-	-	-	-
2	NM_000249.3:c.454-1G>A	3:37050304	A	4292	NM_000249.3	Transcript	splice_acceptor_variant	-	-	-	-	-	rs193922370,CS031452,CS984645,CS951469,MMR_c.454-1G>A	HIGH	-	1	-	SNV	MLH1	EntrezGene	7127	protein_coding	YES	-	-	-	NP_000240.1	-	-	-	-	RefSeq	G	G	-	-	-	-	-	2018-05-01	-	-	NM_000249.3:c.454-1G>A	-	-	-	-	-	-
2	NM_000249.3:c.464T>G	3:37050315	G	4292	NM_000249.3	Transcript	missense_variant	662	464	155	L/R	cTt/cGt	rs63750891,CM053325,COSM5046981	MODERATE	-	1	-	SNV	MLH1	EntrezGene	7127	protein_coding	YES	-	-	-	NP_000240.1	-	-	-	-	RefSeq	T	T	-	-	deleterious(0)	probably_damaging(0.994)	2019-06-01	-	-	-	NM_000249.3:c.464T>G	NP_000240.1:p.Leu155Arg	-	-	-	-	-
2	NM_000249.3:c.543C>G	3:37050394	G	4292	NM_000249.3	Transcript	splice_region_variant,synonymous_variant	741	543	181	G	ggC/ggG	COSM3380542	LOW	-	1	-	SNV	MLH1	EntrezGene	7127	protein_coding	YES	-	-	-	NP_000240.1	-	-	-	-	RefSeq	C	C	-	-	-	-	2019-06-01	-	-	-	NM_000249.3:c.543C>G	NP_000240.1:p.Gly181%3D	-	-	-	-	-
2	NM_000249.3:c.543C>T	3:37050394	T	4292	NM_000249.3	Transcript	splice_region_variant,synonymous_variant	741	543	181	G	ggC/ggT	COSM3380542	LOW	-	1	-	SNV	MLH1	EntrezGene	7127	protein_coding	YES	-	-	-	NP_000240.1	-	-	-	-	RefSeq	C	C	-	-	-	-	2019-06-01	-	-	-	NM_000249.3:c.543C>T	NP_000240.1:p.Gly181%3D	-	-	-	-	-
2	NM_000249.3:c.544A>G	3:37050395	G	4292	NM_000249.3	Transcript	missense_variant,splice_region_variant	742	544	182	R/G	Agg/Ggg	rs63750211,CM970957	MODERATE	-	1	-	SNV	MLH1	EntrezGene	7127	protein_coding	YES	-	-	-	NP_000240.1	-	-	-	-	RefSeq	A	A	-	-	deleterious(0)	possibly_damaging(0.71)	2019-06-01	-	-	-	NM_000249.3:c.544A>G	NP_000240.1:p.Arg182Gly	-	-	-	-	-
2	NM_000249.3:c.545G>A	3:37050396	A	4292	NM_000249.3	Transcript	missense_variant,splice_region_variant	743	545	182	R/K	aGg/aAg	rs587779021,CM033400	MODERATE	-	1	-	SNV	MLH1	EntrezGene	7127	protein_coding	YES	-	-	-	NP_000240.1	-	-	-	-	RefSeq	G	G	-	-	tolerated(0.33)	benign(0.012)	2019-06-01	-	-	-	NM_000249.3:c.545G>A	NP_000240.1:p.Arg182Lys	-	-	-	-	-
2	NM_000249.3:c.545+1G>A	3:37050397	A	4292	NM_000249.3	Transcript	splice_donor_variant	-	-	-	-	-	rs267607765,CS056112	HIGH	-	1	-	SNV	MLH1	EntrezGene	7127	protein_coding	YES	-	-	-	NP_000240.1	-	-	-	-	RefSeq	G	G	-	-	-	-	-	2018-06-01	-	-	NM_000249.3:c.545+1G>A	-	-	-	-	-	-
2	NM_000249.3:c.545+3A>G	3:37050399	G	4292	NM_000249.3	Transcript	splice_region_variant,intron_variant	-	-	-	-	-	rs267607760,CS971797	LOW	-	1	-	SNV	MLH1	EntrezGene	7127	protein_coding	YES	-	-	-	NP_000240.1	-	-	-	-	RefSeq	A	A	-	-	-	-	-	2018-06-01	-	-	NM_000249.3:c.545+3A>G	-	-	-	-	-	-
2	NM_000249.3:c.545+71T>C	3:37050467	C	4292	NM_000249.3	Transcript	intron_variant	-	-	-	-	-	rs576544471	MODIFIER	-	1	-	SNV	MLH1	EntrezGene	7127	protein_coding	YES	-	-	-	NP_000240.1	-	-	-	-	RefSeq	T	T	-	-	-	-	-	2018-06-01	-	-	NM_000249.3:c.545+71T>C	-	-	0.0002	0	0	0
2	NM_000249.3:c.546-2A>C	3:37053309	C	4292	NM_000249.3	Transcript	splice_acceptor_variant	-	-	-	-	-	rs267607759,CS961615,CS064426,MMR_c.546-2A>C	HIGH	-	1	-	SNV	MLH1	EntrezGene	7127	protein_coding	YES	-	-	-	NP_000240.1	-	-	-	-	RefSeq	A	A	-	-	-	-	-	2018-06-01	-	-	NM_000249.3:c.546-2A>C	-	-	-	-	-	-
2	NM_000249.3:c.546-2A>G	3:37053309	G	4292	NM_000249.3	Transcript	splice_acceptor_variant	-	-	-	-	-	rs267607759,CS961615,CS064426,MMR_c.546-2A>G	HIGH	-	1	-	SNV	MLH1	EntrezGene	7127	protein_coding	YES	-	-	-	NP_000240.1	-	-	-	-	RefSeq	A	A	-	-	-	-	-	2018-06-01	-	-	NM_000249.3:c.546-2A>G	-	-	-	-	-	-
2	NM_000249.3:c.546-1G>A	3:37053310	A	4292	NM_000249.3	Transcript	splice_acceptor_variant	-	-	-	-	-	rs587779022,CS042553	HIGH	-	1	-	SNV	MLH1	EntrezGene	7127	protein_coding	YES	-	-	-	NP_000240.1	-	-	-	-	RefSeq	G	G	-	-	-	-	-	2018-06-01	-	-	NM_000249.3:c.546-1G>A	-	-	-	-	-	-
2	NM_000249.3:c.554T>G	3:37053319	G	4292	NM_000249.3	Transcript	missense_variant	752	554	185	V/G	gTa/gGa	rs63750515,CM960966,MMR_c.554T>G	MODERATE	-	1	-	SNV	MLH1	EntrezGene	7127	protein_coding	YES	-	-	-	NP_000240.1	-	-	-	-	RefSeq	T	T	-	-	deleterious(0)	benign(0.375)	2019-07-01	-	-	-	NM_000249.3:c.554T>G	NP_000240.1:p.Val185Gly	-	-	-	-	-
2	NM_000249.3:c.588+1G>T	3:37053354	T	4292	NM_000249.3	Transcript	splice_donor_variant	-	-	-	-	-	rs267607772,CD056171,CS065593	HIGH	-	1	-	SNV	MLH1	EntrezGene	7127	protein_coding	YES	-	-	-	NP_000240.1	-	-	-	-	RefSeq	G	G	-	-	-	-	-	2018-07-01	-	-	NM_000249.3:c.588+1G>T	-	-	-	-	-	-
2	NM_000249.3:c.588+5G>A	3:37053358	A	4292	NM_000249.3	Transcript	splice_region_variant,intron_variant	-	-	-	-	-	rs267607768,CS086384,CS011551,MMR_c.588+5G>A,COSM49060	LOW	-	1	-	SNV	MLH1	EntrezGene	7127	protein_coding	YES	-	-	-	NP_000240.1	-	-	-	-	RefSeq	G	G	-	-	-	-	-	2018-07-01	-	-	NM_000249.3:c.588+5G>A	-	-	-	-	-	-
2	NM_000249.3:c.588+11G>C	3:37053364	C	4292	NM_000249.3	Transcript	intron_variant	-	-	-	-	-	rs4647258	MODIFIER	-	1	-	SNV	MLH1	EntrezGene	7127	protein_coding	YES	-	-	-	NP_000240.1	-	-	-	-	RefSeq	G	G	-	-	-	-	-	2018-07-01	-	-	NM_000249.3:c.588+11G>C	-	-	0.0096	0.034	0.0043	0
2	NM_000249.3:c.589-13G>A	3:37053489	A	4292	NM_000249.3	Transcript	intron_variant	-	-	-	-	-	rs757462513	MODIFIER	-	1	-	SNV	MLH1	EntrezGene	7127	protein_coding	YES	-	-	-	NP_000240.1	-	-	-	-	RefSeq	G	G	-	-	-	-	-	2018-07-01	-	-	NM_000249.3:c.589-13G>A	-	-	-	-	-	-
2	NM_000249.3:c.589-10T>A	3:37053492	A	4292	NM_000249.3	Transcript	intron_variant	-	-	-	-	-	rs267607770,CS057516,MMR_c.589-10T>A	MODIFIER	-	1	-	SNV	MLH1	EntrezGene	7127	protein_coding	YES	-	-	-	NP_000240.1	-	-	-	-	RefSeq	T	T	-	-	-	-	-	2018-07-01	-	-	NM_000249.3:c.589-10T>A	-	-	-	-	-	-
2	NM_000249.3:c.589-9_589-6del	3:37053493-37053496	-	4292	NM_000249.3	Transcript	splice_region_variant,intron_variant	-	-	-	-	-	rs876660998	LOW	-	1	-	deletion	MLH1	EntrezGene	7127	protein_coding	YES	-	-	-	NP_000240.1	-	-	-	-	RefSeq	GTTT	GTTT	-	-	-	-	-	2018-07-01	-	-	NM_000249.3:c.589-9_589-6del	-	-	-	-	-	-
2	NM_000249.3:c.589-7_589-4del	3:37053495-37053498	-	4292	NM_000249.3	Transcript	splice_region_variant,intron_variant	-	-	-	-	-	rs587779028	LOW	-	1	-	deletion	MLH1	EntrezGene	7127	protein_coding	YES	-	-	-	NP_000240.1	-	-	-	-	RefSeq	TTAT	TTAT	-	-	-	-	-	2018-07-01	-	-	NM_000249.3:c.589-7_589-4del	-	-	-	-	-	-
2	NM_000249.3:c.589-2A>C	3:37053500	C	4292	NM_000249.3	Transcript	splice_acceptor_variant	-	-	-	-	-	CS951470	HIGH	-	1	-	SNV	MLH1	EntrezGene	7127	protein_coding	YES	-	-	-	NP_000240.1	-	-	-	-	RefSeq	A	A	-	-	-	-	-	2018-07-01	-	-	NM_000249.3:c.589-2A>C	-	-	-	-	-	-
2	NM_000249.3:c.589-2A>G	3:37053500	G	4292	NM_000249.3	Transcript	splice_acceptor_variant	-	-	-	-	-	rs267607767,CS951470	HIGH	-	1	-	SNV	MLH1	EntrezGene	7127	protein_coding	YES	-	-	-	NP_000240.1	-	-	-	-	RefSeq	A	A	-	-	-	-	-	2018-07-01	-	-	NM_000249.3:c.589-2A>G	-	-	-	-	-	-
2	NM_000249.3:c.637G>A	3:37053550	A	4292	NM_000249.3	Transcript	missense_variant	835	637	213	V/M	Gtg/Atg	rs2308317,CM000176,MMR_c.637G>A	MODERATE	-	1	-	SNV	MLH1	EntrezGene	7127	protein_coding	YES	-	-	-	NP_000240.1	-	-	-	-	RefSeq	G	G	-	-	deleterious(0.04)	benign(0.107)	2019-08-01	-	-	-	NM_000249.3:c.637G>A	NP_000240.1:p.Val213Met	-	0.0092	0.0325	0.0043	0
2	NM_000249.3:c.644A>G	3:37053557	G	4292	NM_000249.3	Transcript	missense_variant	842	644	215	N/S	aAt/aGt	rs267607775	MODERATE	-	1	-	SNV	MLH1	EntrezGene	7127	protein_coding	YES	-	-	-	NP_000240.1	-	-	-	-	RefSeq	A	A	-	-	deleterious(0.05)	benign(0.342)	2019-08-01	-	-	-	NM_000249.3:c.644A>G	NP_000240.1:p.Asn215Ser	-	-	-	-	-
2	NM_000249.3:c.647T>G	3:37053560	G	4292	NM_000249.3	Transcript	missense_variant	845	647	216	I/S	aTt/aGt	rs267607776,CM122670	MODERATE	-	1	-	SNV	MLH1	EntrezGene	7127	protein_coding	YES	-	-	-	NP_000240.1	-	-	-	-	RefSeq	T	T	-	-	deleterious(0)	probably_damaging(0.999)	2019-08-01	-	-	-	NM_000249.3:c.647T>G	NP_000240.1:p.Ile216Ser	-	-	-	-	-
2	NM_000249.3:c.649C>T	3:37053562	T	4292	NM_000249.3	Transcript	missense_variant	847	649	217	R/C	Cgc/Tgc	rs4986984,CM950803,COSM186809	MODERATE	-	1	-	SNV	MLH1	EntrezGene	7127	protein_coding	YES	-	-	-	NP_000240.1	-	-	-	-	RefSeq	C	C	-	-	deleterious(0)	probably_damaging(0.996)	2019-08-01	-	-	-	NM_000249.3:c.649C>T	NP_000240.1:p.Arg217Cys	-	0.0006	0	0	0.002
2	NM_000249.3:c.677G>A	3:37053590	A	4292	NM_000249.3	Transcript	missense_variant,splice_region_variant	875	677	226	R/Q	cGa/cAa	rs63751711,CM082944,CM045463,CS961616,CS951471,MMR_c.677G>A,COSM1422584	MODERATE	-	1	-	SNV	MLH1	EntrezGene	7127	protein_coding	YES	-	-	-	NP_000240.1	-	-	-	-	RefSeq	G	G	-	-	deleterious(0.01)	possibly_damaging(0.832)	2019-08-01	-	-	-	NM_000249.3:c.677G>A	NP_000240.1:p.Arg226Gln	-	-	-	-	-
2	NM_000249.3:c.677G>T	3:37053590	T	4292	NM_000249.3	Transcript	missense_variant,splice_region_variant	875	677	226	R/L	cGa/cTa	rs63751711,CM082944,CM045463,CS961616,CS951471,MMR_c.677G>T,COSM1422584	MODERATE	-	1	-	SNV	MLH1	EntrezGene	7127	protein_coding	YES	-	-	-	NP_000240.1	-	-	-	-	RefSeq	G	G	-	-	deleterious(0)	possibly_damaging(0.836)	2019-08-01	-	-	-	NM_000249.3:c.677G>T	NP_000240.1:p.Arg226Leu	-	-	-	-	-
2	NM_000249.3:c.677+3A>C	3:37053593	C	4292	NM_000249.3	Transcript	splice_region_variant,intron_variant	-	-	-	-	-	rs267607780,CS031454,CS042817,MMR_c.677+3A>C	LOW	-	1	-	SNV	MLH1	EntrezGene	7127	protein_coding	YES	-	-	-	NP_000240.1	-	-	-	-	RefSeq	A	A	-	-	-	-	-	2018-08-01	-	-	NM_000249.3:c.677+3A>C	-	-	-	-	-	-
2	NM_000249.3:c.677+3A>G	3:37053593	G	4292	NM_000249.3	Transcript	splice_region_variant,intron_variant	-	-	-	-	-	rs267607780,CS031454,CS042817,MMR_c.677+3A>G	LOW	-	1	-	SNV	MLH1	EntrezGene	7127	protein_coding	YES	-	-	-	NP_000240.1	-	-	-	-	RefSeq	A	A	-	-	-	-	-	2018-08-01	-	-	NM_000249.3:c.677+3A>G	-	-	-	-	-	-
2	NM_000249.3:c.678-3_678-2del	3:37055920-37055921	-	4292	NM_000249.3	Transcript	splice_acceptor_variant,intron_variant	-	-	-	-	-	rs267607783	HIGH	-	1	-	deletion	MLH1	EntrezGene	7127	protein_coding	YES	-	-	-	NP_000240.1	-	-	-	-	RefSeq	TA	TA	-	-	-	-	-	2018-08-01	-	-	NM_000249.3:c.678-3_678-2del	-	-	-	-	-	-
2	NM_000249.3:c.678-4A>G	3:37055919	G	4292	NM_000249.3	Transcript	splice_region_variant,intron_variant	-	-	-	-	-	rs766711342	LOW	-	1	-	SNV	MLH1	EntrezGene	7127	protein_coding	YES	-	-	-	NP_000240.1	-	-	-	-	RefSeq	A	A	-	-	-	-	-	2018-08-01	-	-	NM_000249.3:c.678-4A>G	-	-	-	-	-	-
2	NM_000249.3:c.678-1G>C	3:37055922	C	4292	NM_000249.3	Transcript	splice_acceptor_variant	-	-	-	-	-	rs267607784,CS056763,CS994671,MMR_c.678-1G>C	HIGH	-	1	-	SNV	MLH1	EntrezGene	7127	protein_coding	YES	-	-	-	NP_000240.1	-	-	-	-	RefSeq	G	G	-	-	-	-	-	2018-08-01	-	-	NM_000249.3:c.678-1G>C	-	-	-	-	-	-
2	NM_000249.3:c.678-1G>T	3:37055922	T	4292	NM_000249.3	Transcript	splice_acceptor_variant	-	-	-	-	-	rs267607784,CS056763,CS994671,MMR_c.678-1G>T	HIGH	-	1	-	SNV	MLH1	EntrezGene	7127	protein_coding	YES	-	-	-	NP_000240.1	-	-	-	-	RefSeq	G	G	-	-	-	-	-	2018-08-01	-	-	NM_000249.3:c.678-1G>T	-	-	-	-	-	-
2	NM_000249.3:c.702G>A	3:37055947	A	4292	NM_000249.3	Transcript	synonymous_variant	900	702	234	E	gaG/gaA	rs35908749,COSM4884309	LOW	-	1	-	SNV	MLH1	EntrezGene	7127	protein_coding	YES	-	-	-	NP_000240.1	-	-	-	-	RefSeq	G	G	-	-	-	-	2019-09-01	-	-	-	NM_000249.3:c.702G>A	NP_000240.1:p.Glu234%3D	-	0.0002	0	0.0014	0
2	NM_000249.3:c.731G>A	3:37055976	A	4292	NM_000249.3	Transcript	missense_variant	929	731	244	G/D	gGt/gAt	rs63750303,CM970959,CM117310,MMR_c.731G>A,COSM25897	MODERATE	-	1	-	SNV	MLH1	EntrezGene	7127	protein_coding	YES	-	-	-	NP_000240.1	-	-	-	-	RefSeq	G	G	-	-	deleterious(0)	possibly_damaging(0.903)	2019-09-01	-	-	-	NM_000249.3:c.731G>A	NP_000240.1:p.Gly244Asp	-	-	-	-	-
2	NM_000249.3:c.731G>T	3:37055976	T	4292	NM_000249.3	Transcript	missense_variant	929	731	244	G/V	gGt/gTt	rs63750303,CM970959,CM117310,MMR_c.731G>T,COSM25897	MODERATE	-	1	-	SNV	MLH1	EntrezGene	7127	protein_coding	YES	-	-	-	NP_000240.1	-	-	-	-	RefSeq	G	G	-	-	deleterious(0)	possibly_damaging(0.511)	2019-09-01	-	-	-	NM_000249.3:c.731G>T	NP_000240.1:p.Gly244Val	-	-	-	-	-
2	NM_000249.3:c.739T>C	3:37055984	C	4292	NM_000249.3	Transcript	missense_variant	937	739	247	S/P	Tcc/Ccc	rs63750948,CM023954,MMR_c.739T>C	MODERATE	-	1	-	SNV	MLH1	EntrezGene	7127	protein_coding	YES	-	-	-	NP_000240.1	-	-	-	-	RefSeq	T	T	-	-	deleterious(0)	probably_damaging(0.976)	2019-09-01	-	-	-	NM_000249.3:c.739T>C	NP_000240.1:p.Ser247Pro	-	-	-	-	-
2	NM_000249.3:c.776T>C	3:37056021	C	4292	NM_000249.3	Transcript	missense_variant	974	776	259	L/S	tTa/tCa	rs56250509	MODERATE	-	1	-	SNV	MLH1	EntrezGene	7127	protein_coding	YES	-	-	-	NP_000240.1	-	-	-	-	RefSeq	T	T	-	-	deleterious(0.03)	possibly_damaging(0.706)	2019-09-01	-	-	-	NM_000249.3:c.776T>C	NP_000240.1:p.Leu259Ser	-	-	-	-	-
2	NM_000249.3:c.778C>T	3:37056023	T	4292	NM_000249.3	Transcript	missense_variant	976	778	260	L/F	Ctc/Ttc	rs63750642	MODERATE	-	1	-	SNV	MLH1	EntrezGene	7127	protein_coding	YES	-	-	-	NP_000240.1	-	-	-	-	RefSeq	C	C	-	-	deleterious(0.02)	possibly_damaging(0.835)	2019-09-01	-	-	-	NM_000249.3:c.778C>T	NP_000240.1:p.Leu260Phe	-	-	-	-	-
2	NM_000249.3:c.779T>G	3:37056024	G	4292	NM_000249.3	Transcript	missense_variant	977	779	260	L/R	cTc/cGc	rs63751283,CM004724	MODERATE	-	1	-	SNV	MLH1	EntrezGene	7127	protein_coding	YES	-	-	-	NP_000240.1	-	-	-	-	RefSeq	T	T	-	-	deleterious(0)	possibly_damaging(0.87)	2019-09-01	-	-	-	NM_000249.3:c.779T>G	NP_000240.1:p.Leu260Arg	-	-	-	-	-
2	NM_000249.3:c.785_787del	3:37056030-37056032	-	4292	NM_000249.3	Transcript	inframe_deletion	983-985	785-787	262-263	IN/N	aTCAac/aac	rs587779039	MODERATE	-	1	-	deletion	MLH1	EntrezGene	7127	protein_coding	YES	-	-	-	NP_000240.1	-	-	-	-	RefSeq	TCA	TCA	-	-	-	-	2019-09-01	-	-	-	NM_000249.3:c.785_787del	NP_000240.1:p.Ile262del	-	-	-	-	-
2	NM_000249.3:c.790C>T	3:37056035	T	4292	NM_000249.3	Transcript	missense_variant,splice_region_variant	988	790	264	H/Y	Cat/Tat	rs63751597,CM022223	MODERATE	-	1	-	SNV	MLH1	EntrezGene	7127	protein_coding	YES	-	-	-	NP_000240.1	-	-	-	-	RefSeq	C	C	-	-	deleterious(0)	probably_damaging(0.969)	2019-09-01	-	-	-	NM_000249.3:c.790C>T	NP_000240.1:p.His264Tyr	-	-	-	-	-
2	NM_000249.3:c.790+1G>A	3:37056036	A	4292	NM_000249.3	Transcript	splice_donor_variant	-	-	-	-	-	rs267607789,CD056182,CS982272,CS011552,MMR_c.790+1G>A,COSM29723	HIGH	-	1	-	SNV	MLH1	EntrezGene	7127	protein_coding	YES	-	-	-	NP_000240.1	-	-	-	-	RefSeq	G	G	-	-	-	-	-	2018-09-01	-	-	NM_000249.3:c.790+1G>A	-	-	0.0002	0	0	0.001
2	NM_000249.3:c.790+1G>C	3:37056036	C	4292	NM_000249.3	Transcript	splice_donor_variant	-	-	-	-	-	rs267607789,CD056182,CS982272,CS011552,MMR_c.790+1G>C,COSM29723	HIGH	-	1	-	SNV	MLH1	EntrezGene	7127	protein_coding	YES	-	-	-	NP_000240.1	-	-	-	-	RefSeq	G	G	-	-	-	-	-	2018-09-01	-	-	NM_000249.3:c.790+1G>C	-	-	-	-	-	-
2	NM_000249.3:c.790+2dup	3:37056037-37056038	T	4292	NM_000249.3	Transcript	splice_region_variant,intron_variant	-	-	-	-	-	rs267607791	LOW	-	1	-	insertion	MLH1	EntrezGene	7127	protein_coding	YES	-	-	-	NP_000240.1	-	-	-	-	RefSeq	-	-	-	-	-	-	-	2018-09-01	-	-	NM_000249.3:c.790+2dup	-	-	-	-	-	-
2	NM_000249.3:c.790+2T>A	3:37056037	A	4292	NM_000249.3	Transcript	splice_donor_variant	-	-	-	-	-	rs267607790,CS951472,CS055603,MMR_c.790+2T>A	HIGH	-	1	-	SNV	MLH1	EntrezGene	7127	protein_coding	YES	-	-	-	NP_000240.1	-	-	-	-	RefSeq	T	T	-	-	-	-	-	2018-09-01	-	-	NM_000249.3:c.790+2T>A	-	-	-	-	-	-
2	NM_000249.3:c.790+2T>C	3:37056037	C	4292	NM_000249.3	Transcript	splice_donor_variant	-	-	-	-	-	rs267607790,CS951472,CS055603,MMR_c.790+2T>C	HIGH	-	1	-	SNV	MLH1	EntrezGene	7127	protein_coding	YES	-	-	-	NP_000240.1	-	-	-	-	RefSeq	T	T	-	-	-	-	-	2018-09-01	-	-	NM_000249.3:c.790+2T>C	-	-	-	-	-	-
2	NM_000249.3:c.790+3A>T	3:37056038	T	4292	NM_000249.3	Transcript	splice_region_variant,intron_variant	-	-	-	-	-	rs267607792,CS961618	LOW	-	1	-	SNV	MLH1	EntrezGene	7127	protein_coding	YES	-	-	-	NP_000240.1	-	-	-	-	RefSeq	A	A	-	-	-	-	-	2018-09-01	-	-	NM_000249.3:c.790+3A>T	-	-	-	-	-	-
2	NM_000249.3:c.790+4A>G	3:37056039	G	4292	NM_000249.3	Transcript	splice_region_variant,intron_variant	-	-	-	-	-	rs267607786,CS971798,CS111038,MMR_c.790+4A>G	LOW	-	1	-	SNV	MLH1	EntrezGene	7127	protein_coding	YES	-	-	-	NP_000240.1	-	-	-	-	RefSeq	A	A	-	-	-	-	-	2018-09-01	-	-	NM_000249.3:c.790+4A>G	-	-	-	-	-	-
2	NM_000249.3:c.790+5G>C	3:37056040	C	4292	NM_000249.3	Transcript	splice_region_variant,intron_variant	-	-	-	-	-	CS086115,COSM5967420	LOW	-	1	-	SNV	MLH1	EntrezGene	7127	protein_coding	YES	-	-	-	NP_000240.1	-	-	-	-	RefSeq	G	G	-	-	-	-	-	2018-09-01	-	-	NM_000249.3:c.790+5G>C	-	-	-	-	-	-
2	NM_000249.3:c.790+5G>T	3:37056040	T	4292	NM_000249.3	Transcript	splice_region_variant,intron_variant	-	-	-	-	-	rs267607771,CS086115,COSM5967420	LOW	-	1	-	SNV	MLH1	EntrezGene	7127	protein_coding	YES	-	-	-	NP_000240.1	-	-	-	-	RefSeq	G	G	-	-	-	-	-	2018-09-01	-	-	NM_000249.3:c.790+5G>T	-	-	-	-	-	-
2	NM_000249.3:c.790+10A>G	3:37056045	G	4292	NM_000249.3	Transcript	intron_variant	-	-	-	-	-	rs182733777,CS086116,COSM25918	MODIFIER	-	1	-	SNV	MLH1	EntrezGene	7127	protein_coding	YES	-	-	-	NP_000240.1	-	-	-	-	RefSeq	A	A	-	-	-	-	-	2018-09-01	-	-	NM_000249.3:c.790+10A>G	-	-	0.0002	0	0	0
2	NM_000249.3:c.790+59T>A	3:37056094	A	4292	NM_000249.3	Transcript	intron_variant	-	-	-	-	-	rs1020645422	MODIFIER	-	1	-	SNV	MLH1	EntrezGene	7127	protein_coding	YES	-	-	-	NP_000240.1	-	-	-	-	RefSeq	T	T	-	-	-	-	-	2018-09-01	-	-	NM_000249.3:c.790+59T>A	-	-	-	-	-	-
2	NM_000249.3:c.791-23del	3:37058974	-	4292	NM_000249.3	Transcript	intron_variant	-	-	-	-	-	rs267607797	MODIFIER	-	1	-	deletion	MLH1	EntrezGene	7127	protein_coding	YES	-	-	-	NP_000240.1	-	-	-	-	RefSeq	G	G	-	-	-	-	-	2018-09-01	-	-	NM_000249.3:c.791-23del	-	-	-	-	-	-
2	NM_000249.3:c.791-7T>A	3:37058990	A	4292	NM_000249.3	Transcript	splice_region_variant,intron_variant	-	-	-	-	-	rs587779042,CS1210134	LOW	-	1	-	SNV	MLH1	EntrezGene	7127	protein_coding	YES	-	-	-	NP_000240.1	-	-	-	-	RefSeq	T	T	-	-	-	-	-	2018-09-01	-	-	NM_000249.3:c.791-7T>A	-	-	-	-	-	-
2	NM_000249.3:c.791-5T>G	3:37058992	G	4292	NM_000249.3	Transcript	splice_region_variant,intron_variant	-	-	-	-	-	rs267607788,CS086117	LOW	-	1	-	SNV	MLH1	EntrezGene	7127	protein_coding	YES	-	-	-	NP_000240.1	-	-	-	-	RefSeq	T	T	-	-	-	-	-	2018-09-01	-	-	NM_000249.3:c.791-5T>G	-	-	-	-	-	-
2	NM_000249.3:c.791-3T>G	3:37058994	G	4292	NM_000249.3	Transcript	splice_region_variant,intron_variant	-	-	-	-	-	-	LOW	-	1	-	SNV	MLH1	EntrezGene	7127	protein_coding	YES	-	-	-	NP_000240.1	-	-	-	-	RefSeq	T	T	-	-	-	-	-	2018-09-01	-	-	NM_000249.3:c.791-3T>G	-	-	-	-	-	-
2	NM_000249.3:c.791-1G>C	3:37058996	C	4292	NM_000249.3	Transcript	splice_acceptor_variant	-	-	-	-	-	rs267607795,CS994083,CS961617,MMR_c.791-1G>C	HIGH	-	1	-	SNV	MLH1	EntrezGene	7127	protein_coding	YES	-	-	-	NP_000240.1	-	-	-	-	RefSeq	G	G	-	-	-	-	-	2018-09-01	-	-	NM_000249.3:c.791-1G>C	-	-	-	-	-	-
2	NM_000249.3:c.875T>C	3:37059081	C	4292	NM_000249.3	Transcript	missense_variant	1073	875	292	L/P	cTg/cCg	rs63750517,CM023426	MODERATE	-	1	-	SNV	MLH1	EntrezGene	7127	protein_coding	YES	-	-	-	NP_000240.1	-	-	-	-	RefSeq	T	T	-	-	deleterious(0.01)	probably_damaging(0.974)	2019-10-01	-	-	-	NM_000249.3:c.875T>C	NP_000240.1:p.Leu292Pro	-	-	-	-	-
2	NM_000249.3:c.882C>T	3:37059088	T	4292	NM_000249.3	Transcript	splice_region_variant,synonymous_variant	1080	882	294	L	ctC/ctT	rs63751707,CS086119,MMR_c.882C>T,COSM6097409	LOW	-	1	-	SNV	MLH1	EntrezGene	7127	protein_coding	YES	-	-	-	NP_000240.1	-	-	-	-	RefSeq	C	C	-	-	-	-	2019-10-01	-	-	-	NM_000249.3:c.882C>T	NP_000240.1:p.Leu294%3D	-	-	-	-	-
2	NM_000249.3:c.883A>C	3:37059089	C	4292	NM_000249.3	Transcript	missense_variant,splice_region_variant	1081	883	295	S/R	Agt/Cgt	rs63751598,CS064424,CS971799,MMR_c.883A>C	MODERATE	-	1	-	SNV	MLH1	EntrezGene	7127	protein_coding	YES	-	-	-	NP_000240.1	-	-	-	-	RefSeq	A	A	-	-	deleterious(0)	possibly_damaging(0.686)	2019-10-01	-	-	-	NM_000249.3:c.883A>C	NP_000240.1:p.Ser295Arg	-	-	-	-	-
2	NM_000249.3:c.883A>G	3:37059089	G	4292	NM_000249.3	Transcript	missense_variant,splice_region_variant	1081	883	295	S/G	Agt/Ggt	rs63751598,CS064424,CS971799,MMR_c.883A>G	MODERATE	-	1	-	SNV	MLH1	EntrezGene	7127	protein_coding	YES	-	-	-	NP_000240.1	-	-	-	-	RefSeq	A	A	-	-	deleterious(0)	possibly_damaging(0.589)	2019-10-01	-	-	-	NM_000249.3:c.883A>G	NP_000240.1:p.Ser295Gly	-	-	-	-	-
2	NM_000249.3:c.884_884+3del	3:37059090-37059093	-	4292	NM_000249.3	Transcript	splice_donor_variant,coding_sequence_variant,intron_variant	1082-?	884-?	295-?	-	-	rs587779050	HIGH	-	1	-	deletion	MLH1	EntrezGene	7127	protein_coding	YES	-	-	-	NP_000240.1	-	-	-	-	RefSeq	GGTA	GGTA	-	-	-	-	2019-10-01	2018-10-01	-	-	NM_000249.3:c.884_884+3del	-	-	-	-	-	-
2	NM_000249.3:c.884G>A	3:37059090	A	4292	NM_000249.3	Transcript	missense_variant,splice_region_variant	1082	884	295	S/N	aGt/aAt	rs63750144,CM970961,CM130383,CD022902,CS024018,MMR_c.884G>A	MODERATE	-	1	-	SNV	MLH1	EntrezGene	7127	protein_coding	YES	-	-	-	NP_000240.1	-	-	-	-	RefSeq	G	G	-	-	deleterious(0)	probably_damaging(0.972)	2019-10-01	-	-	-	NM_000249.3:c.884G>A	NP_000240.1:p.Ser295Asn	-	-	-	-	-
2	NM_000249.3:c.884G>C	3:37059090	C	4292	NM_000249.3	Transcript	missense_variant,splice_region_variant	1082	884	295	S/T	aGt/aCt	rs63750144,CM970961,CM130383,CD022902,CS024018,MMR_c.884G>C	MODERATE	-	1	-	SNV	MLH1	EntrezGene	7127	protein_coding	YES	-	-	-	NP_000240.1	-	-	-	-	RefSeq	G	G	-	-	deleterious(0)	probably_damaging(0.923)	2019-10-01	-	-	-	NM_000249.3:c.884G>C	NP_000240.1:p.Ser295Thr	-	-	-	-	-
2	NM_000249.3:c.884+4A>G	3:37059094	G	4292	NM_000249.3	Transcript	splice_region_variant,intron_variant	-	-	-	-	-	rs267607777,CS076627	LOW	-	1	-	SNV	MLH1	EntrezGene	7127	protein_coding	YES	-	-	-	NP_000240.1	-	-	-	-	RefSeq	A	A	-	-	-	-	-	2018-10-01	-	-	NM_000249.3:c.884+4A>G	-	-	-	-	-	-
2	NM_000249.3:c.884+39G>A	3:37059129	A	4292	NM_000249.3	Transcript	intron_variant	-	-	-	-	-	rs370283452	MODIFIER	-	1	-	SNV	MLH1	EntrezGene	7127	protein_coding	YES	-	-	-	NP_000240.1	-	-	-	-	RefSeq	G	G	-	-	-	-	-	2018-10-01	-	-	NM_000249.3:c.884+39G>A	-	-	-	-	-	-
2	NM_000249.3:c.885-24T>A	3:37061777	A	4292	NM_000249.3	Transcript	intron_variant	-	-	-	-	-	rs201594027	MODIFIER	-	1	-	SNV	MLH1	EntrezGene	7127	protein_coding	YES	-	-	-	NP_000240.1	-	-	-	-	RefSeq	T	T	-	-	-	-	-	2018-10-01	-	-	NM_000249.3:c.885-24T>A	-	-	0.0008	0	0.0029	0
2	NM_000249.3:c.885-16_885-15del	3:37061785-37061786	-	4292	NM_000249.3	Transcript	intron_variant	-	-	-	-	-	rs267607804	MODIFIER	-	1	-	deletion	MLH1	EntrezGene	7127	protein_coding	YES	-	-	-	NP_000240.1	-	-	-	-	RefSeq	CT	CT	-	-	-	-	-	2018-10-01	-	-	NM_000249.3:c.885-16_885-15del	-	-	-	-	-	-
2	NM_000249.3:c.885-5G>T	3:37061796	T	4292	NM_000249.3	Transcript	splice_region_variant,intron_variant	-	-	-	-	-	rs267607802	LOW	-	1	-	SNV	MLH1	EntrezGene	7127	protein_coding	YES	-	-	-	NP_000240.1	-	-	-	-	RefSeq	G	G	-	-	-	-	-	2018-10-01	-	-	NM_000249.3:c.885-5G>T	-	-	-	-	-	-
2	NM_000249.3:c.911A>T	3:37061827	T	4292	NM_000249.3	Transcript	missense_variant	1109	911	304	D/V	gAt/gTt	rs63750993,CM118134,CM004725,MMR_c.911A>T	MODERATE	-	1	-	SNV	MLH1	EntrezGene	7127	protein_coding	YES	-	-	-	NP_000240.1	-	-	-	-	RefSeq	A	A	-	-	deleterious(0)	probably_damaging(1)	2019-11-01	-	-	-	NM_000249.3:c.911A>T	NP_000240.1:p.Asp304Val	-	-	-	-	-
2	NM_000249.3:c.954C>T	3:37061870	T	4292	NM_000249.3	Transcript	synonymous_variant	1152	954	318	H	caC/caT	rs146777069,CD982792	LOW	-	1	-	SNV	MLH1	EntrezGene	7127	protein_coding	YES	-	-	-	NP_000240.1	-	-	-	-	RefSeq	C	C	-	-	-	-	2019-11-01	-	-	-	NM_000249.3:c.954C>T	NP_000240.1:p.His318%3D	-	0.0002	0	0	0
2	NM_000249.3:c.960G>C	3:37061876	C	4292	NM_000249.3	Transcript	missense_variant	1158	960	320	E/D	gaG/gaC	rs267607811	MODERATE	-	1	-	SNV	MLH1	EntrezGene	7127	protein_coding	YES	-	-	-	NP_000240.1	-	-	-	-	RefSeq	G	G	-	-	tolerated(1)	benign(0.009)	2019-11-01	-	-	-	NM_000249.3:c.960G>C	NP_000240.1:p.Glu320Asp	-	-	-	-	-
2	NM_000249.3:c.974G>A	3:37061890	A	4292	NM_000249.3	Transcript	missense_variant	1172	974	325	R/Q	cGg/cAg	rs63750268,CD034343,COSM25896	MODERATE	-	1	-	SNV	MLH1	EntrezGene	7127	protein_coding	YES	-	-	-	NP_000240.1	-	-	-	-	RefSeq	G	G	-	-	tolerated(0.23)	benign(0.227)	2019-11-01	-	-	-	NM_000249.3:c.974G>A	NP_000240.1:p.Arg325Gln	-	0.0002	0.0008	0	0
2	NM_000249.3:c.976_984del	3:37061892-37061900	-	4292	NM_000249.3	Transcript	inframe_deletion	1174-1182	976-984	326-328	VQQ/-	GTGCAGCAG/-	-	MODERATE	-	1	-	deletion	MLH1	EntrezGene	7127	protein_coding	YES	-	-	-	NP_000240.1	-	-	-	-	RefSeq	GTGCAGCAG	GTGCAGCAG	-	-	-	-	2019-11-01	-	-	-	NM_000249.3:c.976_984del	NP_000240.1:p.Val326_Gln328del	-	-	-	-	-
2	NM_000249.3:c.977T>C	3:37061893	C	4292	NM_000249.3	Transcript	missense_variant	1175	977	326	V/A	gTg/gCg	rs63751049,CM960968	MODERATE	-	1	-	SNV	MLH1	EntrezGene	7127	protein_coding	YES	-	-	-	NP_000240.1	-	-	-	-	RefSeq	T	T	-	-	deleterious(0)	benign(0.347)	2019-11-01	-	-	-	NM_000249.3:c.977T>C	NP_000240.1:p.Val326Ala	-	0.0002	0	0	0
2	NM_000249.3:c.1003C>T	3:37061919	T	4292	NM_000249.3	Transcript	synonymous_variant	1201	1003	335	L	Ctg/Ttg	rs267607812,CD098648	LOW	-	1	-	SNV	MLH1	EntrezGene	7127	protein_coding	YES	-	-	-	NP_000240.1	-	-	-	-	RefSeq	C	C	-	-	-	-	2019-11-01	-	-	-	NM_000249.3:c.1003C>T	NP_000240.1:p.Leu335%3D	-	-	-	-	-
2	NM_000249.3:c.1011dup	3:37061927-37061928	C	4292	NM_000249.3	Transcript	frameshift_variant	1209-1210	1011-1012	337-338	-/X	-/C	rs63750677	HIGH	-	1	-	insertion	MLH1	EntrezGene	7127	protein_coding	YES	-	-	-	NP_000240.1	-	-	-	-	RefSeq	-	-	-	-	-	-	2019-11-01	-	-	-	NM_000249.3:c.1011dup	NP_000240.1:p.Asn338GlnfsTer24	-	-	-	-	-
2	NM_000249.3:c.1013A>G	3:37061929	G	4292	NM_000249.3	Transcript	missense_variant	1211	1013	338	N/S	aAt/aGt	rs63751467,CM023644	MODERATE	-	1	-	SNV	MLH1	EntrezGene	7127	protein_coding	YES	-	-	-	NP_000240.1	-	-	-	-	RefSeq	A	A	-	-	tolerated(0.1)	benign(0.14)	2019-11-01	-	-	-	NM_000249.3:c.1013A>G	NP_000240.1:p.Asn338Ser	-	0.0002	0	0	0.001
2	NM_000249.3:c.1020C>G	3:37061936	G	4292	NM_000249.3	Transcript	synonymous_variant	1218	1020	340	S	tcC/tcG	rs374770981	LOW	-	1	-	SNV	MLH1	EntrezGene	7127	protein_coding	YES	-	-	-	NP_000240.1	-	-	-	-	RefSeq	C	C	-	-	-	-	2019-11-01	-	-	-	NM_000249.3:c.1020C>G	NP_000240.1:p.Ser340%3D	-	-	-	-	-
2	NM_000249.3:c.1037A>G	3:37061953	G	4292	NM_000249.3	Transcript	missense_variant,splice_region_variant	1235	1037	346	Q/R	cAg/cGg	rs63751609,CS086120	MODERATE	-	1	-	SNV	MLH1	EntrezGene	7127	protein_coding	YES	-	-	-	NP_000240.1	-	-	-	-	RefSeq	A	A	-	-	deleterious(0)	probably_damaging(0.917)	2019-11-01	-	-	-	NM_000249.3:c.1037A>G	NP_000240.1:p.Gln346Arg	-	-	-	-	-
2	NM_000249.3:c.1038G>A	3:37061954	A	4292	NM_000249.3	Transcript	splice_region_variant,synonymous_variant	1236	1038	346	Q	caG/caA	rs63751715,CM092210,CS086121,CS061300,CS045711,MMR_c.1038G>A	LOW	-	1	-	SNV	MLH1	EntrezGene	7127	protein_coding	YES	-	-	-	NP_000240.1	-	-	-	-	RefSeq	G	G	-	-	-	-	2019-11-01	-	-	-	NM_000249.3:c.1038G>A	NP_000240.1:p.Gln346%3D	-	-	-	-	-
2	NM_000249.3:c.1038G>C	3:37061954	C	4292	NM_000249.3	Transcript	missense_variant,splice_region_variant	1236	1038	346	Q/H	caG/caC	rs63751715,CM092210,CS086121,CS061300,CS045711,MMR_c.1038G>C	MODERATE	-	1	-	SNV	MLH1	EntrezGene	7127	protein_coding	YES	-	-	-	NP_000240.1	-	-	-	-	RefSeq	G	G	-	-	deleterious(0)	probably_damaging(0.995)	2019-11-01	-	-	-	NM_000249.3:c.1038G>C	NP_000240.1:p.Gln346His	-	-	-	-	-
2	NM_000249.3:c.1038G>T	3:37061954	T	4292	NM_000249.3	Transcript	missense_variant,splice_region_variant	1236	1038	346	Q/H	caG/caT	rs63751715,CM092210,CS086121,CS061300,CS045711,MMR_c.1038G>T	MODERATE	-	1	-	SNV	MLH1	EntrezGene	7127	protein_coding	YES	-	-	-	NP_000240.1	-	-	-	-	RefSeq	G	G	-	-	deleterious(0)	probably_damaging(0.995)	2019-11-01	-	-	-	NM_000249.3:c.1038G>T	NP_000240.1:p.Gln346His	-	-	-	-	-
2	NM_000249.3:c.1038+9G>A	3:37061963	A	4292	NM_000249.3	Transcript	intron_variant	-	-	-	-	-	rs267607817	MODIFIER	-	1	-	SNV	MLH1	EntrezGene	7127	protein_coding	YES	-	-	-	NP_000240.1	-	-	-	-	RefSeq	G	G	-	-	-	-	-	2018-11-01	-	-	NM_000249.3:c.1038+9G>A	-	-	0.0002	0.0008	0	0
2	NM_000249.3:c.1039-8T>A	3:37067120	A	4292	NM_000249.3	Transcript	splice_region_variant,intron_variant	-	-	-	-	-	rs193922367	LOW	-	1	-	SNV	MLH1	EntrezGene	7127	protein_coding	YES	-	-	-	NP_000240.1	-	-	-	-	RefSeq	T	T	-	-	-	-	-	2018-11-01	-	-	NM_000249.3:c.1039-8T>A	-	-	-	-	-	-
2	NM_000249.3:c.1039-3C>G	3:37067125	G	4292	NM_000249.3	Transcript	splice_region_variant,intron_variant	-	-	-	-	-	rs730881737	LOW	-	1	-	SNV	MLH1	EntrezGene	7127	protein_coding	YES	-	-	-	NP_000240.1	-	-	-	-	RefSeq	C	C	-	-	-	-	-	2018-11-01	-	-	NM_000249.3:c.1039-3C>G	-	-	-	-	-	-
2	NM_000249.3:c.1039-2A>G	3:37067126	G	4292	NM_000249.3	Transcript	splice_acceptor_variant	-	-	-	-	-	rs267607815,CS056104,CS084767,MMR_c.1039-2A>G,COSM5967421	HIGH	-	1	-	SNV	MLH1	EntrezGene	7127	protein_coding	YES	-	-	-	NP_000240.1	-	-	-	-	RefSeq	A	A	-	-	-	-	-	2018-11-01	-	-	NM_000249.3:c.1039-2A>G	-	-	-	-	-	-
2	NM_000249.3:c.1039-1G>A	3:37067127	A	4292	NM_000249.3	Transcript	splice_acceptor_variant	-	-	-	-	-	rs267607819,CS971800,CS117329,MMR_c.1039-1G>A,COSM3823739	HIGH	-	1	-	SNV	MLH1	EntrezGene	7127	protein_coding	YES	-	-	-	NP_000240.1	-	-	-	-	RefSeq	G	G	-	-	-	-	-	2018-11-01	-	-	NM_000249.3:c.1039-1G>A	-	-	-	-	-	-
2	NM_000249.3:c.1040C>A	3:37067129	A	4292	NM_000249.3	Transcript	missense_variant,splice_region_variant	1238	1040	347	T/N	aCt/aAt	rs201541505,COSM3915869	MODERATE	-	1	-	SNV	MLH1	EntrezGene	7127	protein_coding	YES	-	-	-	NP_000240.1	-	-	-	-	RefSeq	C	C	-	-	deleterious(0.02)	benign(0.146)	2019-12-01	-	-	-	NM_000249.3:c.1040C>A	NP_000240.1:p.Thr347Asn	-	-	-	-	-
2	NM_000249.3:c.1043T>C	3:37067132	C	4292	NM_000249.3	Transcript	missense_variant	1241	1043	348	L/S	tTg/tCg	rs755401753	MODERATE	-	1	-	SNV	MLH1	EntrezGene	7127	protein_coding	YES	-	-	-	NP_000240.1	-	-	-	-	RefSeq	T	T	-	-	tolerated(0.05)	benign(0.206)	2019-12-01	-	-	-	NM_000249.3:c.1043T>C	NP_000240.1:p.Leu348Ser	-	-	-	-	-
2	NM_000249.3:c.1104G>A	3:37067193	A	4292	NM_000249.3	Transcript	synonymous_variant	1302	1104	368	S	tcG/tcA	rs769364808	LOW	-	1	-	SNV	MLH1	EntrezGene	7127	protein_coding	YES	-	-	-	NP_000240.1	-	-	-	-	RefSeq	G	G	-	-	-	-	2019-12-01	-	-	-	NM_000249.3:c.1104G>A	NP_000240.1:p.Ser368%3D	-	-	-	-	-
2	NM_000249.3:c.1136A>G	3:37067225	G	4292	NM_000249.3	Transcript	missense_variant	1334	1136	379	Y/C	tAt/tGt	rs143009528,CM033401,COSM6006386	MODERATE	-	1	-	SNV	MLH1	EntrezGene	7127	protein_coding	YES	-	-	-	NP_000240.1	-	-	-	-	RefSeq	A	A	-	-	deleterious(0.03)	possibly_damaging(0.664)	2019-12-01	-	-	-	NM_000249.3:c.1136A>G	NP_000240.1:p.Tyr379Cys	-	-	-	-	-
2	NM_000249.3:c.1148T>C	3:37067237	C	4292	NM_000249.3	Transcript	missense_variant	1346	1148	383	M/T	aTg/aCg	rs141344760,CM1210405	MODERATE	-	1	-	SNV	MLH1	EntrezGene	7127	protein_coding	YES	-	-	-	NP_000240.1	-	-	-	-	RefSeq	T	T	-	-	tolerated(0.2)	benign(0.038)	2019-12-01	-	-	-	NM_000249.3:c.1148T>C	NP_000240.1:p.Met383Thr	-	-	-	-	-
2	NM_000249.3:c.1151T>A	3:37067240	A	4292	NM_000249.3	Transcript	missense_variant	1349	1151	384	V/D	gTt/gAt	rs63750447,CM981292,COSM1422591,COSM26085,COSM4002663	MODERATE	-	1	-	SNV	MLH1	EntrezGene	7127	protein_coding	YES	-	-	-	NP_000240.1	-	-	-	-	RefSeq	T	T	-	-	deleterious(0)	probably_damaging(0.998)	2019-12-01	-	-	-	NM_000249.3:c.1151T>A	NP_000240.1:p.Val384Asp	-	0.0052	0	0	0.0258
2	NM_000249.3:c.1154G>A	3:37067243	A	4292	NM_000249.3	Transcript	missense_variant	1352	1154	385	R/H	cGt/cAt	rs63750430,CM994601	MODERATE	-	1	-	SNV	MLH1	EntrezGene	7127	protein_coding	YES	-	-	-	NP_000240.1	-	-	-	-	RefSeq	G	G	-	-	deleterious(0)	probably_damaging(1)	2019-12-01	-	-	-	NM_000249.3:c.1154G>A	NP_000240.1:p.Arg385His	-	-	-	-	-
2	NM_000249.3:c.1217G>A	3:37067306	A	4292	NM_000249.3	Transcript	missense_variant	1415	1217	406	S/N	aGt/aAt	rs41294980,CM014585	MODERATE	-	1	-	SNV	MLH1	EntrezGene	7127	protein_coding	YES	-	-	-	NP_000240.1	-	-	-	-	RefSeq	G	G	-	-	tolerated(0.45)	benign(0.081)	2019-12-01	-	-	-	NM_000249.3:c.1217G>A	NP_000240.1:p.Ser406Asn	-	0.0004	0	0.0014	0
2	NM_000249.3:c.1217_1223dup	3:37067312-37067313	GTCAGCC	4292	NM_000249.3	Transcript	frameshift_variant	1421-1422	1223-1224	408	P/PSAX	ccc/ccGTCAGCCc	rs587778899	HIGH	-	1	-	insertion	MLH1	EntrezGene	7127	protein_coding	YES	-	-	-	NP_000240.1	-	-	-	-	RefSeq	-	-	-	-	-	-	2019-12-01	-	-	-	NM_000249.3:c.1217_1223dup	NP_000240.1:p.Gln409SerfsTer10	-	-	-	-	-
2	NM_000249.3:c.1231A>C	3:37067320	C	4292	NM_000249.3	Transcript	missense_variant	1429	1231	411	I/L	Att/Ctt	-	MODERATE	-	1	-	SNV	MLH1	EntrezGene	7127	protein_coding	YES	-	-	-	NP_000240.1	-	-	-	-	RefSeq	A	A	-	-	tolerated(0.33)	benign(0.003)	2019-12-01	-	-	-	NM_000249.3:c.1231A>C	NP_000240.1:p.Ile411Leu	-	-	-	-	-
2	NM_000249.3:c.1360G>C	3:37067449	C	4292	NM_000249.3	Transcript	missense_variant	1558	1360	454	G/R	Ggg/Cgg	rs63750527,CM068363	MODERATE	-	1	-	SNV	MLH1	EntrezGene	7127	protein_coding	YES	-	-	-	NP_000240.1	-	-	-	-	RefSeq	G	G	-	-	tolerated(0.2)	benign(0)	2019-12-01	-	-	-	NM_000249.3:c.1360G>C	NP_000240.1:p.Gly454Arg	-	-	-	-	-
2	NM_000249.3:c.1409+1G>C	3:37067499	C	4292	NM_000249.3	Transcript	splice_donor_variant	-	-	-	-	-	rs267607825,CS971801,CS076628,MMR_c.1409+1G>C	HIGH	-	1	-	SNV	MLH1	EntrezGene	7127	protein_coding	YES	-	-	-	NP_000240.1	-	-	-	-	RefSeq	G	G	-	-	-	-	-	2018-12-01	-	-	NM_000249.3:c.1409+1G>C	-	-	-	-	-	-
2	NM_000249.3:c.1411_1414del	3:37070276-37070279	-	4292	NM_000249.3	Transcript	frameshift_variant,splice_region_variant	1609-1612	1411-1414	471-472	KR/X	AAGAga/ga	rs63751592	HIGH	-	1	-	deletion	MLH1	EntrezGene	7127	protein_coding	YES	-	-	-	NP_000240.1	-	-	-	-	RefSeq	AAGA	AAGA	-	-	-	-	13/19	-	-	-	NM_000249.3:c.1411_1414del	NP_000240.1:p.Lys471AspfsTer19	-	-	-	-	-
2	NM_000249.3:c.1420C>T	3:37070285	T	4292	NM_000249.3	Transcript	missense_variant	1618	1420	474	R/W	Cgg/Tgg	rs147939838,CD011632,MMR_c.1420C>T	MODERATE	-	1	-	SNV	MLH1	EntrezGene	7127	protein_coding	YES	-	-	-	NP_000240.1	-	-	-	-	RefSeq	C	C	-	-	deleterious(0.02)	possibly_damaging(0.513)	13/19	-	-	-	NM_000249.3:c.1420C>T	NP_000240.1:p.Arg474Trp	-	-	-	-	-
2	NM_000249.3:c.1421G>A	3:37070286	A	4292	NM_000249.3	Transcript	missense_variant	1619	1421	474	R/Q	cGg/cAg	rs63751083,CM011412	MODERATE	-	1	-	SNV	MLH1	EntrezGene	7127	protein_coding	YES	-	-	-	NP_000240.1	-	-	-	-	RefSeq	G	G	-	-	tolerated(0.14)	benign(0.022)	13/19	-	-	-	NM_000249.3:c.1421G>A	NP_000240.1:p.Arg474Gln	-	-	-	-	-
2	NM_000249.3:c.1421G>C	3:37070286	C	4292	NM_000249.3	Transcript	missense_variant	1619	1421	474	R/P	cGg/cCg	CM011412	MODERATE	-	1	-	SNV	MLH1	EntrezGene	7127	protein_coding	YES	-	-	-	NP_000240.1	-	-	-	-	RefSeq	G	G	-	-	tolerated(0.06)	benign(0.007)	13/19	-	-	-	NM_000249.3:c.1421G>C	NP_000240.1:p.Arg474Pro	-	-	-	-	-
2	NM_000249.3:c.1444G>A	3:37070309	A	4292	NM_000249.3	Transcript	missense_variant	1642	1444	482	V/M	Gtg/Atg	rs1057089565	MODERATE	-	1	-	SNV	MLH1	EntrezGene	7127	protein_coding	YES	-	-	-	NP_000240.1	-	-	-	-	RefSeq	G	G	-	-	tolerated(0.16)	benign(0.003)	13/19	-	-	-	NM_000249.3:c.1444G>A	NP_000240.1:p.Val482Met	-	-	-	-	-
2	NM_000249.3:c.1449del	3:37070314	-	4292	NM_000249.3	Transcript	frameshift_variant	1647	1449	483	E/X	gaA/ga	rs587778915	HIGH	-	1	-	deletion	MLH1	EntrezGene	7127	protein_coding	YES	-	-	-	NP_000240.1	-	-	-	-	RefSeq	A	A	-	-	-	-	13/19	-	-	-	NM_000249.3:c.1449del	NP_000240.1:p.Asp484MetfsTer7	-	-	-	-	-
2	NM_000249.3:c.1459C>T	3:37070324	T	4292	NM_000249.3	Transcript	stop_gained	1657	1459	487	R/*	Cga/Tga	rs63749795,CM000177	HIGH	-	1	-	SNV	MLH1	EntrezGene	7127	protein_coding	YES	-	-	-	NP_000240.1	-	-	-	-	RefSeq	C	C	-	-	-	-	13/19	-	-	-	NM_000249.3:c.1459C>T	NP_000240.1:p.Arg487Ter	-	-	-	-	-
2	NM_000249.3:c.1517T>C	3:37070382	C	4292	NM_000249.3	Transcript	missense_variant	1715	1517	506	V/A	gTt/gCt	rs63749909,CM960970	MODERATE	-	1	-	SNV	MLH1	EntrezGene	7127	protein_coding	YES	-	-	-	NP_000240.1	-	-	-	-	RefSeq	T	T	-	-	deleterious(0)	probably_damaging(0.92)	13/19	-	-	-	NM_000249.3:c.1517T>C	NP_000240.1:p.Val506Ala	-	-	-	-	-
2	NM_000249.3:c.1558+1G>T	3:37070424	T	4292	NM_000249.3	Transcript	splice_donor_variant	-	-	-	-	-	rs267607832,CS011554	HIGH	-	1	-	SNV	MLH1	EntrezGene	7127	protein_coding	YES	-	-	-	NP_000240.1	-	-	-	-	RefSeq	G	G	-	-	-	-	-	13/18	-	-	NM_000249.3:c.1558+1G>T	-	-	-	-	-	-
2	NM_000249.3:c.1558+11G>A	3:37070434	A	4292	NM_000249.3	Transcript	intron_variant	-	-	-	-	-	rs267607833	MODIFIER	-	1	-	SNV	MLH1	EntrezGene	7127	protein_coding	YES	-	-	-	NP_000240.1	-	-	-	-	RefSeq	G	G	-	-	-	-	-	13/18	-	-	NM_000249.3:c.1558+11G>A	-	-	-	-	-	-
2	NM_000249.3:c.1558+14G>A	3:37070437	A	4292	NM_000249.3	Transcript	intron_variant	-	-	-	-	-	rs41562513,CS052411	MODIFIER	-	1	-	SNV	MLH1	EntrezGene	7127	protein_coding	YES	-	-	-	NP_000240.1	-	-	-	-	RefSeq	G	G	-	-	-	-	-	13/18	-	-	NM_000249.3:c.1558+14G>A	-	-	0.0501	0.1172	0.0303	0.0248
2	NM_000249.3:c.1559-10T>G	3:37081667	G	4292	NM_000249.3	Transcript	intron_variant	-	-	-	-	-	-	MODIFIER	-	1	-	SNV	MLH1	EntrezGene	7127	protein_coding	YES	-	-	-	NP_000240.1	-	-	-	-	RefSeq	T	T	-	-	-	-	-	13/18	-	-	NM_000249.3:c.1559-10T>G	-	-	-	-	-	-
2	NM_000249.3:c.1559-3C>T	3:37081674	T	4292	NM_000249.3	Transcript	splice_region_variant,intron_variant	-	-	-	-	-	rs267607830,CS092658	LOW	-	1	-	SNV	MLH1	EntrezGene	7127	protein_coding	YES	-	-	-	NP_000240.1	-	-	-	-	RefSeq	C	C	-	-	-	-	-	13/18	-	-	NM_000249.3:c.1559-3C>T	-	-	-	-	-	-
2	NM_000249.3:c.1559-2A>C	3:37081675	C	4292	NM_000249.3	Transcript	splice_acceptor_variant	-	-	-	-	-	rs267607836,CS971802,CS024019,CS066294,MMR_c.1559-2A>C	HIGH	-	1	-	SNV	MLH1	EntrezGene	7127	protein_coding	YES	-	-	-	NP_000240.1	-	-	-	-	RefSeq	A	A	-	-	-	-	-	13/18	-	-	NM_000249.3:c.1559-2A>C	-	-	-	-	-	-
2	NM_000249.3:c.1559-2A>G	3:37081675	G	4292	NM_000249.3	Transcript	splice_acceptor_variant	-	-	-	-	-	rs267607836,CS971802,CS024019,CS066294,MMR_c.1559-2A>G	HIGH	-	1	-	SNV	MLH1	EntrezGene	7127	protein_coding	YES	-	-	-	NP_000240.1	-	-	-	-	RefSeq	A	A	-	-	-	-	-	13/18	-	-	NM_000249.3:c.1559-2A>G	-	-	-	-	-	-
2	NM_000249.3:c.1559-2A>T	3:37081675	T	4292	NM_000249.3	Transcript	splice_acceptor_variant	-	-	-	-	-	rs267607836,CS971802,CS024019,CS066294,MMR_c.1559-2A>T	HIGH	-	1	-	SNV	MLH1	EntrezGene	7127	protein_coding	YES	-	-	-	NP_000240.1	-	-	-	-	RefSeq	A	A	-	-	-	-	-	13/18	-	-	NM_000249.3:c.1559-2A>T	-	-	-	-	-	-
2	NM_000249.3:c.1559-1G>T	3:37081676	T	4292	NM_000249.3	Transcript	splice_acceptor_variant	-	-	-	-	-	rs267607837,CS056105,CS057515,CS961619,MMR_c.1559-1G>T	HIGH	-	1	-	SNV	MLH1	EntrezGene	7127	protein_coding	YES	-	-	-	NP_000240.1	-	-	-	-	RefSeq	G	G	-	-	-	-	-	13/18	-	-	NM_000249.3:c.1559-1G>T	-	-	-	-	-	-
2	NM_000249.3:c.1569G>T	3:37081687	T	4292	NM_000249.3	Transcript	missense_variant	1767	1569	523	E/D	gaG/gaT	rs63751680,COSM25913	MODERATE	-	1	-	SNV	MLH1	EntrezGene	7127	protein_coding	YES	-	-	-	NP_000240.1	-	-	-	-	RefSeq	G	G	-	-	tolerated(0.22)	benign(0.001)	14/19	-	-	-	NM_000249.3:c.1569G>T	NP_000240.1:p.Glu523Asp	-	-	-	-	-
2	NM_000249.3:c.1595G>A	3:37081713	A	4292	NM_000249.3	Transcript	missense_variant	1793	1595	532	G/D	gGc/gAc	-	MODERATE	-	1	-	SNV	MLH1	EntrezGene	7127	protein_coding	YES	-	-	-	NP_000240.1	-	-	-	-	RefSeq	G	G	-	-	deleterious(0)	probably_damaging(1)	14/19	-	-	-	NM_000249.3:c.1595G>A	NP_000240.1:p.Gly532Asp	-	-	-	-	-
2	NM_000249.3:c.1616C>A	3:37081734	A	4292	NM_000249.3	Transcript	missense_variant	1814	1616	539	A/D	gCc/gAc	rs267607843,CM117308	MODERATE	-	1	-	SNV	MLH1	EntrezGene	7127	protein_coding	YES	-	-	-	NP_000240.1	-	-	-	-	RefSeq	C	C	-	-	deleterious(0)	possibly_damaging(0.869)	14/19	-	-	-	NM_000249.3:c.1616C>A	NP_000240.1:p.Ala539Asp	-	-	-	-	-
2	NM_000249.3:c.1633A>G	3:37081751	G	4292	NM_000249.3	Transcript	missense_variant	1831	1633	545	T/A	Acc/Gcc	rs267607840	MODERATE	-	1	-	SNV	MLH1	EntrezGene	7127	protein_coding	YES	-	-	-	NP_000240.1	-	-	-	-	RefSeq	A	A	-	-	deleterious(0.03)	possibly_damaging(0.614)	14/19	-	-	-	NM_000249.3:c.1633A>G	NP_000240.1:p.Thr545Ala	-	-	-	-	-
2	NM_000249.3:c.1646T>C	3:37081764	C	4292	NM_000249.3	Transcript	missense_variant	1844	1646	549	L/P	cTt/cCt	rs63750289,CM960971	MODERATE	-	1	-	SNV	MLH1	EntrezGene	7127	protein_coding	YES	-	-	-	NP_000240.1	-	-	-	-	RefSeq	T	T	-	-	deleterious(0)	probably_damaging(1)	14/19	-	-	-	NM_000249.3:c.1646T>C	NP_000240.1:p.Leu549Pro	-	-	-	-	-
2	NM_000249.3:c.1652A>C	3:37081770	C	4292	NM_000249.3	Transcript	missense_variant	1850	1652	551	N/T	aAc/aCc	rs63750271,CM970966,CD117390,MMR_c.1652A>C	MODERATE	-	1	-	SNV	MLH1	EntrezGene	7127	protein_coding	YES	-	-	-	NP_000240.1	-	-	-	-	RefSeq	A	A	-	-	deleterious(0)	possibly_damaging(0.866)	14/19	-	-	-	NM_000249.3:c.1652A>C	NP_000240.1:p.Asn551Thr	-	-	-	-	-
2	NM_000249.3:c.1652A>G	3:37081770	G	4292	NM_000249.3	Transcript	missense_variant	1850	1652	551	N/S	aAc/aGc	rs63750271,CM970966,CD117390	MODERATE	-	1	-	SNV	MLH1	EntrezGene	7127	protein_coding	YES	-	-	-	NP_000240.1	-	-	-	-	RefSeq	A	A	-	-	deleterious(0.02)	benign(0.285)	14/19	-	-	-	NM_000249.3:c.1652A>G	NP_000240.1:p.Asn551Ser	-	-	-	-	-
2	NM_000249.3:c.1653C>T	3:37081771	T	4292	NM_000249.3	Transcript	synonymous_variant	1851	1653	551	N	aaC/aaT	rs587778936	LOW	-	1	-	SNV	MLH1	EntrezGene	7127	protein_coding	YES	-	-	-	NP_000240.1	-	-	-	-	RefSeq	C	C	-	-	-	-	14/19	-	-	-	NM_000249.3:c.1653C>T	NP_000240.1:p.Asn551%3D	-	-	-	-	-
2	NM_000249.3:c.1667+1del	3:37081786	-	4292	NM_000249.3	Transcript	splice_donor_variant	-	-	-	-	-	CS117330	HIGH	-	1	-	deletion	MLH1	EntrezGene	7127	protein_coding	YES	-	-	-	NP_000240.1	-	-	-	-	RefSeq	G	G	-	-	-	-	-	14/18	-	-	NM_000249.3:c.1667+1del	-	-	-	-	-	-
2	NM_000249.3:c.1667G>C	3:37081785	C	4292	NM_000249.3	Transcript	missense_variant,splice_region_variant	1865	1667	556	S/T	aGt/aCt	rs63751596,CS042556	MODERATE	-	1	-	SNV	MLH1	EntrezGene	7127	protein_coding	YES	-	-	-	NP_000240.1	-	-	-	-	RefSeq	G	G	-	-	tolerated(0.05)	benign(0.03)	14/19	-	-	-	NM_000249.3:c.1667G>C	NP_000240.1:p.Ser556Thr	-	-	-	-	-
2	NM_000249.3:c.1667G>T	3:37081785	T	4292	NM_000249.3	Transcript	missense_variant,splice_region_variant	1865	1667	556	S/I	aGt/aTt	rs63751596,CS042556,MMR_c.1667G>T	MODERATE	-	1	-	SNV	MLH1	EntrezGene	7127	protein_coding	YES	-	-	-	NP_000240.1	-	-	-	-	RefSeq	G	G	-	-	deleterious(0.03)	possibly_damaging(0.766)	14/19	-	-	-	NM_000249.3:c.1667G>T	NP_000240.1:p.Ser556Ile	-	-	-	-	-
2	NM_000249.3:c.1667+2_1667+8delinsATTT	3:37081787-37081793	ATTT	4292	NM_000249.3	Transcript	splice_donor_variant,intron_variant	-	-	-	-	-	rs587778938	HIGH	-	1	-	indel	MLH1	EntrezGene	7127	protein_coding	YES	-	-	-	NP_000240.1	-	-	-	-	RefSeq	TAAATCA	TAAATCA	-	-	-	-	-	14/18	-	-	NM_000249.3:c.1667+2_1667+8delinsATTT	-	-	-	-	-	-
2	NM_000249.3:c.1668-19A>G	3:37083740	G	4292	NM_000249.3	Transcript	intron_variant	-	-	-	-	-	rs9876116	MODIFIER	-	1	-	SNV	MLH1	EntrezGene	7127	protein_coding	YES	-	-	-	NP_000240.1	-	-	-	-	RefSeq	A	A	-	-	-	-	-	14/18	-	-	NM_000249.3:c.1668-19A>G	-	-	0.3123	0.4365	0.379	0.0754
2	NM_000249.3:c.1668-9_1668-4del	3:37083750-37083755	-	4292	NM_000249.3	Transcript	splice_region_variant,intron_variant	-	-	-	-	-	-	LOW	-	1	-	deletion	MLH1	EntrezGene	7127	protein_coding	YES	-	-	-	NP_000240.1	-	-	-	-	RefSeq	TATTTT	TATTTT	-	-	-	-	-	14/18	-	-	NM_000249.3:c.1668-9_1668-4del	-	-	-	-	-	-
2	NM_000249.3:c.1668-3C>A	3:37083756	A	4292	NM_000249.3	Transcript	splice_region_variant,intron_variant	-	-	-	-	-	rs267607844,CS011555,MMR_c.1668-3C>A	LOW	-	1	-	SNV	MLH1	EntrezGene	7127	protein_coding	YES	-	-	-	NP_000240.1	-	-	-	-	RefSeq	C	C	-	-	-	-	-	14/18	-	-	NM_000249.3:c.1668-3C>A	-	-	-	-	-	-
2	NM_000249.3:c.1668-1G>A	3:37083758	A	4292	NM_000249.3	Transcript	splice_acceptor_variant	-	-	-	-	-	rs267607845,CS033502,CS042555,MMR_c.1668-1G>A	HIGH	-	1	-	SNV	MLH1	EntrezGene	7127	protein_coding	YES	-	-	-	NP_000240.1	-	-	-	-	RefSeq	G	G	-	-	-	-	-	14/18	-	-	NM_000249.3:c.1668-1G>A	-	-	-	-	-	-
2	NM_000249.3:c.1731+1G>A	3:37083823	A	4292	NM_000249.3	Transcript	splice_donor_variant	-	-	-	-	-	rs267607853,CD042874,CS961621,CS056762,MMR_c.1731+1G>A	HIGH	-	1	-	SNV	MLH1	EntrezGene	7127	protein_coding	YES	-	-	-	NP_000240.1	-	-	-	-	RefSeq	G	G	-	-	-	-	-	15/18	-	-	NM_000249.3:c.1731+1G>A	-	-	-	-	-	-
2	NM_000249.3:c.1731+3A>T	3:37083825	T	4292	NM_000249.3	Transcript	splice_region_variant,intron_variant	-	-	-	-	-	rs267607851,CS087457	LOW	-	1	-	SNV	MLH1	EntrezGene	7127	protein_coding	YES	-	-	-	NP_000240.1	-	-	-	-	RefSeq	A	A	-	-	-	-	-	15/18	-	-	NM_000249.3:c.1731+3A>T	-	-	-	-	-	-
2	NM_000249.3:c.1731+4A>G	3:37083826	G	4292	NM_000249.3	Transcript	splice_region_variant,intron_variant	-	-	-	-	-	-	LOW	-	1	-	SNV	MLH1	EntrezGene	7127	protein_coding	YES	-	-	-	NP_000240.1	-	-	-	-	RefSeq	A	A	-	-	-	-	-	15/18	-	-	NM_000249.3:c.1731+4A>G	-	-	-	-	-	-
2	NM_000249.3:c.1731+5G>A	3:37083827	A	4292	NM_000249.3	Transcript	splice_region_variant,intron_variant	-	-	-	-	-	rs267607850,CS086118	LOW	-	1	-	SNV	MLH1	EntrezGene	7127	protein_coding	YES	-	-	-	NP_000240.1	-	-	-	-	RefSeq	G	G	-	-	-	-	-	15/18	-	-	NM_000249.3:c.1731+5G>A	-	-	-	-	-	-
2	NM_000249.3:c.1732-22T>C	3:37088988	C	4292	NM_000249.3	Transcript	intron_variant	-	-	-	-	-	-	MODIFIER	-	1	-	SNV	MLH1	EntrezGene	7127	protein_coding	YES	-	-	-	NP_000240.1	-	-	-	-	RefSeq	T	T	-	-	-	-	-	15/18	-	-	NM_000249.3:c.1732-22T>C	-	-	-	-	-	-
2	NM_000249.3:c.1732-19T>A	3:37088991	A	4292	NM_000249.3	Transcript	intron_variant	-	-	-	-	-	rs77120160,CS118132	MODIFIER	-	1	-	SNV	MLH1	EntrezGene	7127	protein_coding	YES	-	-	-	NP_000240.1	-	-	-	-	RefSeq	T	T	-	-	-	-	-	15/18	-	-	NM_000249.3:c.1732-19T>A	-	-	0.0096	0.034	0.0043	0
2	NM_000249.3:c.1732-19T>C	3:37088991	C	4292	NM_000249.3	Transcript	intron_variant	-	-	-	-	-	CS118132	MODIFIER	-	1	-	SNV	MLH1	EntrezGene	7127	protein_coding	YES	-	-	-	NP_000240.1	-	-	-	-	RefSeq	T	T	-	-	-	-	-	15/18	-	-	NM_000249.3:c.1732-19T>C	-	-	-	-	-	-
2	NM_000249.3:c.1732-9T>C	3:37089001	C	4292	NM_000249.3	Transcript	intron_variant	-	-	-	-	-	rs267607857	MODIFIER	-	1	-	SNV	MLH1	EntrezGene	7127	protein_coding	YES	-	-	-	NP_000240.1	-	-	-	-	RefSeq	T	T	-	-	-	-	-	15/18	-	-	NM_000249.3:c.1732-9T>C	-	-	-	-	-	-
2	NM_000249.3:c.1732-2A>T	3:37089008	T	4292	NM_000249.3	Transcript	splice_acceptor_variant	-	-	-	-	-	rs267607852,CS961620,MMR_c.1732-2A>T	HIGH	-	1	-	SNV	MLH1	EntrezGene	7127	protein_coding	YES	-	-	-	NP_000240.1	-	-	-	-	RefSeq	A	A	-	-	-	-	-	15/18	-	-	NM_000249.3:c.1732-2A>T	-	-	-	-	-	-
2	NM_000249.3:c.1732-1G>A	3:37089009	A	4292	NM_000249.3	Transcript	splice_acceptor_variant	-	-	-	-	-	rs267607854,CS056106,COSM25914	HIGH	-	1	-	SNV	MLH1	EntrezGene	7127	protein_coding	YES	-	-	-	NP_000240.1	-	-	-	-	RefSeq	G	G	-	-	-	-	-	15/18	-	-	NM_000249.3:c.1732-1G>A	-	-	-	-	-	-
2	NM_000249.3:c.1742C>T	3:37089020	T	4292	NM_000249.3	Transcript	missense_variant	1940	1742	581	P/L	cCg/cTg	rs63751684,CM066133,COSM6023789	MODERATE	-	1	-	SNV	MLH1	EntrezGene	7127	protein_coding	YES	-	-	-	NP_000240.1	-	-	-	-	RefSeq	C	C	-	-	deleterious(0.04)	possibly_damaging(0.552)	16/19	-	-	-	NM_000249.3:c.1742C>T	NP_000240.1:p.Pro581Leu	-	0.0012	0.0008	0	0.005
2	NM_000249.3:c.1743G>A	3:37089021	A	4292	NM_000249.3	Transcript	synonymous_variant	1941	1743	581	P	ccG/ccA	rs567838745	LOW	-	1	-	SNV	MLH1	EntrezGene	7127	protein_coding	YES	-	-	-	NP_000240.1	-	-	-	-	RefSeq	G	G	-	-	-	-	16/19	-	-	-	NM_000249.3:c.1743G>A	NP_000240.1:p.Pro581%3D	-	0.0002	0	0	0
2	NM_000249.3:c.1745T>A	3:37089023	A	4292	NM_000249.3	Transcript	missense_variant	1943	1745	582	L/H	cTc/cAc	CM076300	MODERATE	-	1	-	SNV	MLH1	EntrezGene	7127	protein_coding	YES	-	-	-	NP_000240.1	-	-	-	-	RefSeq	T	T	-	-	deleterious(0)	probably_damaging(0.993)	16/19	-	-	-	NM_000249.3:c.1745T>A	NP_000240.1:p.Leu582His	-	-	-	-	-
2	NM_000249.3:c.1754T>G	3:37089032	G	4292	NM_000249.3	Transcript	missense_variant	1952	1754	585	L/R	cTt/cGt	rs267607865,CM117309	MODERATE	-	1	-	SNV	MLH1	EntrezGene	7127	protein_coding	YES	-	-	-	NP_000240.1	-	-	-	-	RefSeq	T	T	-	-	deleterious(0)	possibly_damaging(0.649)	16/19	-	-	-	NM_000249.3:c.1754T>G	NP_000240.1:p.Leu585Arg	-	-	-	-	-
2	NM_000249.3:c.1757C>A	3:37089035	A	4292	NM_000249.3	Transcript	missense_variant	1955	1757	586	A/D	gCc/gAc	rs63750587,CM068364	MODERATE	-	1	-	SNV	MLH1	EntrezGene	7127	protein_coding	YES	-	-	-	NP_000240.1	-	-	-	-	RefSeq	C	C	-	-	deleterious(0)	possibly_damaging(0.687)	16/19	-	-	-	NM_000249.3:c.1757C>A	NP_000240.1:p.Ala586Asp	-	-	-	-	-
2	NM_000249.3:c.1763T>C	3:37089041	C	4292	NM_000249.3	Transcript	missense_variant	1961	1763	588	L/P	cTt/cCt	rs63750575,CM001244,COSM6097408	MODERATE	-	1	-	SNV	MLH1	EntrezGene	7127	protein_coding	YES	-	-	-	NP_000240.1	-	-	-	-	RefSeq	T	T	-	-	deleterious(0)	probably_damaging(0.985)	16/19	-	-	-	NM_000249.3:c.1763T>C	NP_000240.1:p.Leu588Pro	-	-	-	-	-
2	NM_000249.3:c.1764del	3:37089042	-	4292	NM_000249.3	Transcript	frameshift_variant	1962	1764	588	L/X	ctT/ct	rs63751486,CD982793	HIGH	-	1	-	deletion	MLH1	EntrezGene	7127	protein_coding	YES	-	-	-	NP_000240.1	-	-	-	-	RefSeq	T	T	-	-	-	-	16/19	-	-	-	NM_000249.3:c.1764del	NP_000240.1:p.Ala589ProfsTer2	-	-	-	-	-
2	NM_000249.3:c.1808C>G	3:37089086	G	4292	NM_000249.3	Transcript	missense_variant	2006	1808	603	P/R	cCc/cGc	rs63750876,CM015003,MMR_c.1808C>G	MODERATE	-	1	-	SNV	MLH1	EntrezGene	7127	protein_coding	YES	-	-	-	NP_000240.1	-	-	-	-	RefSeq	C	C	-	-	deleterious(0.01)	possibly_damaging(0.709)	16/19	-	-	-	NM_000249.3:c.1808C>G	NP_000240.1:p.Pro603Arg	-	-	-	-	-
2	NM_000249.3:c.1814A>C	3:37089092	C	4292	NM_000249.3	Transcript	missense_variant	2012	1814	605	E/A	gAa/gCa	-	MODERATE	-	1	-	SNV	MLH1	EntrezGene	7127	protein_coding	YES	-	-	-	NP_000240.1	-	-	-	-	RefSeq	A	A	-	-	deleterious(0.04)	possibly_damaging(0.701)	16/19	-	-	-	NM_000249.3:c.1814A>C	NP_000240.1:p.Glu605Ala	-	-	-	-	-
2	NM_000249.3:c.1820T>A	3:37089098	A	4292	NM_000249.3	Transcript	missense_variant	2018	1820	607	L/H	cTt/cAt	rs41295284,CM000178	MODERATE	-	1	-	SNV	MLH1	EntrezGene	7127	protein_coding	YES	-	-	-	NP_000240.1	-	-	-	-	RefSeq	T	T	-	-	deleterious(0)	probably_damaging(0.976)	16/19	-	-	-	NM_000249.3:c.1820T>A	NP_000240.1:p.Leu607His	-	0.0002	0	0	0
2	NM_000249.3:c.1831_1832del	3:37089109-37089110	-	4292	NM_000249.3	Transcript	frameshift_variant	2029-2030	1831-1832	611	I/X	ATt/t	rs63750150	HIGH	-	1	-	deletion	MLH1	EntrezGene	7127	protein_coding	YES	-	-	-	NP_000240.1	-	-	-	-	RefSeq	AT	AT	-	-	-	-	16/19	-	-	-	NM_000249.3:c.1831_1832del	NP_000240.1:p.Ile611CysfsTer2	-	-	-	-	-
2	NM_000249.3:c.1852_1854del	3:37089130-37089132	-	4292	NM_000249.3	Transcript	inframe_deletion	2050-2052	1852-1854	618	K/-	AAG/-	rs63751247,COSM26083	MODERATE	-	1	-	deletion	MLH1	EntrezGene	7127	protein_coding	YES	-	-	-	NP_000240.1	-	-	-	-	RefSeq	AAG	AAG	-	-	-	-	16/19	-	-	-	NM_000249.3:c.1852_1854del	NP_000240.1:p.Lys618del	-	-	-	-	-
2	NM_000249.3:c.1852_1853delinsGC	3:37089130-37089131	GC	4292	NM_000249.3	Transcript	missense_variant	2050-2051	1852-1853	618	K/A	AAg/GCg	rs35502531	MODERATE	-	1	-	substitution	MLH1	EntrezGene	7127	protein_coding	YES	-	-	-	NP_000240.1	-	-	-	-	RefSeq	AA	AA	-	-	deleterious(0)	probably_damaging(0.977)	16/19	-	-	-	NM_000249.3:c.1852_1853delinsGC	NP_000240.1:p.Lys618Ala	-	-	-	-	-
2	NM_000249.3:c.1852A>T	3:37089130	T	4292	NM_000249.3	Transcript	stop_gained	2050	1852	618	K/*	Aag/Tag	rs35001569,CD951778,CM981294,CM973729,CX973308,CP035449,MMR_c.1852A>T	HIGH	-	1	-	SNV	MLH1	EntrezGene	7127	protein_coding	YES	-	-	-	NP_000240.1	-	-	-	-	RefSeq	A	A	-	-	-	-	16/19	-	-	-	NM_000249.3:c.1852A>T	NP_000240.1:p.Lys618Ter	-	-	-	-	-
2	NM_000249.3:c.1855G>C	3:37089133	C	4292	NM_000249.3	Transcript	missense_variant	2053	1855	619	A/P	Gct/Cct	rs267607866,CD056821	MODERATE	-	1	-	SNV	MLH1	EntrezGene	7127	protein_coding	YES	-	-	-	NP_000240.1	-	-	-	-	RefSeq	G	G	-	-	deleterious(0.01)	benign(0.445)	16/19	-	-	-	NM_000249.3:c.1855G>C	NP_000240.1:p.Ala619Pro	-	-	-	-	-
2	NM_000249.3:c.1865T>A	3:37089143	A	4292	NM_000249.3	Transcript	missense_variant	2063	1865	622	L/H	cTt/cAt	rs63750693,CM122673,CM013002,MMR_c.1865T>A	MODERATE	-	1	-	SNV	MLH1	EntrezGene	7127	protein_coding	YES	-	-	-	NP_000240.1	-	-	-	-	RefSeq	T	T	-	-	deleterious(0)	probably_damaging(0.997)	16/19	-	-	-	NM_000249.3:c.1865T>A	NP_000240.1:p.Leu622His	-	-	-	-	-
2	NM_000249.3:c.1896G>A	3:37089174	A	4292	NM_000249.3	Transcript	splice_region_variant,synonymous_variant	2094	1896	632	E	gaG/gaA	rs63751632,CS077657,CS040846,CS961623	LOW	-	1	-	SNV	MLH1	EntrezGene	7127	protein_coding	YES	-	-	-	NP_000240.1	-	-	-	-	RefSeq	G	G	-	-	-	-	16/19	-	-	-	NM_000249.3:c.1896G>A	NP_000240.1:p.Glu632%3D	-	-	-	-	-
2	NM_000249.3:c.1896+63T>C	3:37089237	C	4292	NM_000249.3	Transcript	intron_variant	-	-	-	-	-	rs569117956	MODIFIER	-	1	-	SNV	MLH1	EntrezGene	7127	protein_coding	YES	-	-	-	NP_000240.1	-	-	-	-	RefSeq	T	T	-	-	-	-	-	16/18	-	-	NM_000249.3:c.1896+63T>C	-	-	-	-	-	-
2	NM_000249.3:c.1907T>C	3:37090018	C	4292	NM_000249.3	Transcript	missense_variant	2105	1907	636	L/P	cTg/cCg	rs63750825,CM042742	MODERATE	-	1	-	SNV	MLH1	EntrezGene	7127	protein_coding	YES	-	-	-	NP_000240.1	-	-	-	-	RefSeq	T	T	-	-	deleterious(0)	probably_damaging(0.999)	17/19	-	-	-	NM_000249.3:c.1907T>C	NP_000240.1:p.Leu636Pro	-	-	-	-	-
2	NM_000249.3:c.1918C>T	3:37090029	T	4292	NM_000249.3	Transcript	missense_variant	2116	1918	640	P/S	Ccc/Tcc	rs63749792,CM042743,CM076292	MODERATE	-	1	-	SNV	MLH1	EntrezGene	7127	protein_coding	YES	-	-	-	NP_000240.1	-	-	-	-	RefSeq	C	C	-	-	deleterious(0)	probably_damaging(1)	17/19	-	-	-	NM_000249.3:c.1918C>T	NP_000240.1:p.Pro640Ser	-	-	-	-	-
2	NM_000249.3:c.1919C>T	3:37090030	T	4292	NM_000249.3	Transcript	missense_variant	2117	1919	640	P/L	cCc/cTc	rs267607875,CM113826	MODERATE	-	1	-	SNV	MLH1	EntrezGene	7127	protein_coding	YES	-	-	-	NP_000240.1	-	-	-	-	RefSeq	C	C	-	-	deleterious(0)	probably_damaging(1)	17/19	-	-	-	NM_000249.3:c.1919C>T	NP_000240.1:p.Pro640Leu	-	-	-	-	-
2	NM_000249.3:c.1958T>G	3:37090069	G	4292	NM_000249.3	Transcript	missense_variant	2156	1958	653	L/R	cTg/cGg	rs63751202,CM076302,MMR_c.1958T>G	MODERATE	-	1	-	SNV	MLH1	EntrezGene	7127	protein_coding	YES	-	-	-	NP_000240.1	-	-	-	-	RefSeq	T	T	-	-	deleterious(0)	probably_damaging(0.997)	17/19	-	-	-	NM_000249.3:c.1958T>G	NP_000240.1:p.Leu653Arg	-	-	-	-	-
2	NM_000249.3:c.1959G>T	3:37090070	T	4292	NM_000249.3	Transcript	synonymous_variant	2157	1959	653	L	ctG/ctT	rs1800146,CS011052,COSM1422603,COSM25916	LOW	-	1	-	SNV	MLH1	EntrezGene	7127	protein_coding	YES	-	-	-	NP_000240.1	-	-	-	-	RefSeq	G	G	-	-	-	-	17/19	-	-	-	NM_000249.3:c.1959G>T	NP_000240.1:p.Leu653%3D	-	0.0022	0.0008	0.0043	0
2	NM_000249.3:c.1963A>G	3:37090074	G	4292	NM_000249.3	Transcript	missense_variant	2161	1963	655	I/V	Atc/Gtc	rs55907433,CM023747,MMR_c.1963A>G	MODERATE	-	1	-	SNV	MLH1	EntrezGene	7127	protein_coding	YES	-	-	-	NP_000240.1	-	-	-	-	RefSeq	A	A	-	-	tolerated(0.14)	benign(0.001)	17/19	-	-	-	NM_000249.3:c.1963A>G	NP_000240.1:p.Ile655Val	-	0.0026	0.0091	0.0014	0
2	NM_000249.3:c.1967T>C	3:37090078	C	4292	NM_000249.3	Transcript	missense_variant	2165	1967	656	F/S	tTc/tCc	rs267607876,CM122675	MODERATE	-	1	-	SNV	MLH1	EntrezGene	7127	protein_coding	YES	-	-	-	NP_000240.1	-	-	-	-	RefSeq	T	T	-	-	deleterious(0)	probably_damaging(0.999)	17/19	-	-	-	NM_000249.3:c.1967T>C	NP_000240.1:p.Phe656Ser	-	-	-	-	-
2	NM_000249.3:c.1973_1975del	3:37090084-37090086	-	4292	NM_000249.3	Transcript	inframe_deletion	2171-2173	1973-1975	658-659	LR/R	cTTCga/cga	-	MODERATE	-	1	-	deletion	MLH1	EntrezGene	7127	protein_coding	YES	-	-	-	NP_000240.1	-	-	-	-	RefSeq	TTC	TTC	-	-	-	-	17/19	-	-	-	NM_000249.3:c.1973_1975del	NP_000240.1:p.Leu658del	-	-	-	-	-
2	NM_000249.3:c.1986_1989+1delinsC	3:37090097-37090101	C	4292	NM_000249.3	Transcript	splice_donor_variant,coding_sequence_variant	2184-?	1986-?	662-?	-	-	rs267607873	HIGH	-	1	-	indel	MLH1	EntrezGene	7127	protein_coding	YES	-	-	-	NP_000240.1	-	-	-	-	RefSeq	TGAGG	TGAGG	-	-	-	-	17/19	17/18	-	-	NM_000249.3:c.1986_1989+1delinsC	-	-	-	-	-	-
2	NM_000249.3:c.1988A>G	3:37090099	G	4292	NM_000249.3	Transcript	missense_variant,splice_region_variant	2186	1988	663	E/G	gAg/gGg	rs63751682,CM085546,CD1110882,CS011558,MMR_c.1988A>G	MODERATE	-	1	-	SNV	MLH1	EntrezGene	7127	protein_coding	YES	-	-	-	NP_000240.1	-	-	-	-	RefSeq	A	A	-	-	deleterious(0)	probably_damaging(0.984)	17/19	-	-	-	NM_000249.3:c.1988A>G	NP_000240.1:p.Glu663Gly	-	-	-	-	-
2	NM_000249.3:c.1989G>A	3:37090100	A	4292	NM_000249.3	Transcript	splice_region_variant,synonymous_variant	2187	1989	663	E	gaG/gaA	rs63751662,CM117306,CS016088,CS991451,MMR_c.1989G>A	LOW	-	1	-	SNV	MLH1	EntrezGene	7127	protein_coding	YES	-	-	-	NP_000240.1	-	-	-	-	RefSeq	G	G	-	-	-	-	17/19	-	-	-	NM_000249.3:c.1989G>A	NP_000240.1:p.Glu663%3D	-	-	-	-	-
2	NM_000249.3:c.1989G>T	3:37090100	T	4292	NM_000249.3	Transcript	missense_variant,splice_region_variant	2187	1989	663	E/D	gaG/gaT	rs63751662,CM117306,CS016088,CS991451,MMR_c.1989G>T	MODERATE	-	1	-	SNV	MLH1	EntrezGene	7127	protein_coding	YES	-	-	-	NP_000240.1	-	-	-	-	RefSeq	G	G	-	-	tolerated(0.06)	benign(0.123)	17/19	-	-	-	NM_000249.3:c.1989G>T	NP_000240.1:p.Glu663Asp	-	-	-	-	-
2	NM_000249.3:c.1989+1G>T	3:37090101	T	4292	NM_000249.3	Transcript	splice_donor_variant	-	-	-	-	-	rs267607879,CS994150,CS033503,MMR_c.1989+1G>T	HIGH	-	1	-	SNV	MLH1	EntrezGene	7127	protein_coding	YES	-	-	-	NP_000240.1	-	-	-	-	RefSeq	G	G	-	-	-	-	-	17/18	-	-	NM_000249.3:c.1989+1G>T	-	-	-	-	-	-
2	NM_000249.3:c.1989+5G>C	3:37090105	C	4292	NM_000249.3	Transcript	splice_region_variant,intron_variant	-	-	-	-	-	rs267607878,CS971803	LOW	-	1	-	SNV	MLH1	EntrezGene	7127	protein_coding	YES	-	-	-	NP_000240.1	-	-	-	-	RefSeq	G	G	-	-	-	-	-	17/18	-	-	NM_000249.3:c.1989+5G>C	-	-	-	-	-	-
2	NM_000249.3:c.1990-16_1990-2del	3:37090379-37090393	-	4292	NM_000249.3	Transcript	splice_acceptor_variant,intron_variant	-	-	-	-	-	rs267607881	HIGH	-	1	-	deletion	MLH1	EntrezGene	7127	protein_coding	YES	-	-	-	NP_000240.1	-	-	-	-	RefSeq	AATTTCTTTGGACCA	AATTTCTTTGGACCA	-	-	-	-	-	17/18	-	-	NM_000249.3:c.1990-16_1990-2del	-	-	-	-	-	-
2	NM_000249.3:c.1990-3C>G	3:37090392	G	4292	NM_000249.3	Transcript	splice_region_variant,intron_variant	-	-	-	-	-	rs267607882,CS011557	LOW	-	1	-	SNV	MLH1	EntrezGene	7127	protein_coding	YES	-	-	-	NP_000240.1	-	-	-	-	RefSeq	C	C	-	-	-	-	-	17/18	-	-	NM_000249.3:c.1990-3C>G	-	-	-	-	-	-
2	NM_000249.3:c.1990-1G>A	3:37090394	A	4292	NM_000249.3	Transcript	splice_acceptor_variant	-	-	-	-	-	rs267607884,CS056108,CS013100,MMR_c.1990-1G>A,COSM5752625	HIGH	-	1	-	SNV	MLH1	EntrezGene	7127	protein_coding	YES	-	-	-	NP_000240.1	-	-	-	-	RefSeq	G	G	-	-	-	-	-	17/18	-	-	NM_000249.3:c.1990-1G>A	-	-	-	-	-	-
2	NM_000249.3:c.1996T>C	3:37090401	C	4292	NM_000249.3	Transcript	missense_variant	2194	1996	666	W/R	Tgg/Cgg	rs267607887,CM122676	MODERATE	-	1	-	SNV	MLH1	EntrezGene	7127	protein_coding	YES	-	-	-	NP_000240.1	-	-	-	-	RefSeq	T	T	-	-	deleterious(0)	probably_damaging(1)	18/19	-	-	-	NM_000249.3:c.1996T>C	NP_000240.1:p.Trp666Arg	-	-	-	-	-
2	NM_000249.3:c.2016T>G	3:37090421	G	4292	NM_000249.3	Transcript	missense_variant	2214	2016	672	C/W	tgT/tgG	-	MODERATE	-	1	-	SNV	MLH1	EntrezGene	7127	protein_coding	YES	-	-	-	NP_000240.1	-	-	-	-	RefSeq	T	T	-	-	deleterious(0)	probably_damaging(1)	18/19	-	-	-	NM_000249.3:c.2016T>G	NP_000240.1:p.Cys672Trp	-	-	-	-	-
2	NM_000249.3:c.2027T>C	3:37090432	C	4292	NM_000249.3	Transcript	missense_variant	2225	2027	676	L/P	cTc/cCc	rs63750242,CM076301,CM113827	MODERATE	-	1	-	SNV	MLH1	EntrezGene	7127	protein_coding	YES	-	-	-	NP_000240.1	-	-	-	-	RefSeq	T	T	-	-	deleterious(0.01)	possibly_damaging(0.866)	18/19	-	-	-	NM_000249.3:c.2027T>C	NP_000240.1:p.Leu676Pro	-	-	-	-	-
2	NM_000249.3:c.2041G>A	3:37090446	A	4292	NM_000249.3	Transcript	missense_variant	2239	2041	681	A/T	Gct/Act	rs63750217,CM960974,MMR_c.2041G>A	MODERATE	-	1	-	SNV	MLH1	EntrezGene	7127	protein_coding	YES	-	-	-	NP_000240.1	-	-	-	-	RefSeq	G	G	-	-	deleterious(0)	possibly_damaging(0.696)	18/19	-	-	-	NM_000249.3:c.2041G>A	NP_000240.1:p.Ala681Thr	-	-	-	-	-
2	NM_000249.3:c.2059C>T	3:37090464	T	4292	NM_000249.3	Transcript	missense_variant	2257	2059	687	R/W	Cgg/Tgg	rs63751275,CM010124	MODERATE	-	1	-	SNV	MLH1	EntrezGene	7127	protein_coding	YES	-	-	-	NP_000240.1	-	-	-	-	RefSeq	C	C	-	-	deleterious(0)	probably_damaging(0.978)	18/19	-	-	-	NM_000249.3:c.2059C>T	NP_000240.1:p.Arg687Trp	-	-	-	-	-
2	NM_000249.3:c.2066A>G	3:37090471	G	4292	NM_000249.3	Transcript	missense_variant	2264	2066	689	Q/R	cAg/cGg	rs63750702,CM015005	MODERATE	-	1	-	SNV	MLH1	EntrezGene	7127	protein_coding	YES	-	-	-	NP_000240.1	-	-	-	-	RefSeq	A	A	-	-	tolerated(0.21)	benign(0.001)	18/19	-	-	-	NM_000249.3:c.2066A>G	NP_000240.1:p.Gln689Arg	-	-	-	-	-
2	NM_000249.3:c.2103G>A	3:37090508	A	4292	NM_000249.3	Transcript	splice_region_variant,synonymous_variant	2301	2103	701	Q	caG/caA	rs63750603,CD118542,CS056109	LOW	-	1	-	SNV	MLH1	EntrezGene	7127	protein_coding	YES	-	-	-	NP_000240.1	-	-	-	-	RefSeq	G	G	-	-	-	-	18/19	-	-	-	NM_000249.3:c.2103G>A	NP_000240.1:p.Gln701%3D	-	-	-	-	-
2	NM_000249.3:c.2103G>C	3:37090508	C	4292	NM_000249.3	Transcript	missense_variant,splice_region_variant	2301	2103	701	Q/H	caG/caC	rs63750603,CD118542,CS056109,MMR_c.2103G>C	MODERATE	-	1	-	SNV	MLH1	EntrezGene	7127	protein_coding	YES	-	-	-	NP_000240.1	-	-	-	-	RefSeq	G	G	-	-	deleterious(0.04)	possibly_damaging(0.466)	18/19	-	-	-	NM_000249.3:c.2103G>C	NP_000240.1:p.Gln701His	-	-	-	-	-
2	NM_000249.3:c.2103+3A>G	3:37090511	G	4292	NM_000249.3	Transcript	splice_region_variant,intron_variant	-	-	-	-	-	rs587778976,CS011559	LOW	-	1	-	SNV	MLH1	EntrezGene	7127	protein_coding	YES	-	-	-	NP_000240.1	-	-	-	-	RefSeq	A	A	-	-	-	-	-	18/18	-	-	NM_000249.3:c.2103+3A>G	-	-	-	-	-	-
2	NM_000249.3:c.2104-2A>G	3:37091975	G	4292	NM_000249.3	Transcript	splice_acceptor_variant	-	-	-	-	-	rs267607889,CS951473,CS042819,MMR_c.2104-2A>G	HIGH	-	1	-	SNV	MLH1	EntrezGene	7127	protein_coding	YES	-	-	-	NP_000240.1	-	-	-	-	RefSeq	A	A	-	-	-	-	-	18/18	-	-	NM_000249.3:c.2104-2A>G	-	-	-	-	-	-
2	NM_000249.3:c.2135G>A	3:37092008	A	4292	NM_000249.3	Transcript	stop_gained	2333	2135	712	W/*	tGg/tAg	rs63750561,CM960975,MMR_c.2135G>A	HIGH	-	1	-	SNV	MLH1	EntrezGene	7127	protein_coding	YES	-	-	-	NP_000240.1	-	-	-	-	RefSeq	G	G	-	-	-	-	19/19	-	-	-	NM_000249.3:c.2135G>A	NP_000240.1:p.Trp712Ter	-	-	-	-	-
2	NM_000249.3:c.2141G>A	3:37092014	A	4292	NM_000249.3	Transcript	stop_gained	2339	2141	714	W/*	tGg/tAg	rs63751022,CM960976,COSM1215158	HIGH	-	1	-	SNV	MLH1	EntrezGene	7127	protein_coding	YES	-	-	-	NP_000240.1	-	-	-	-	RefSeq	G	G	-	-	-	-	19/19	-	-	-	NM_000249.3:c.2141G>A	NP_000240.1:p.Trp714Ter	-	-	-	-	-
2	NM_000249.3:c.2146G>A	3:37092019	A	4292	NM_000249.3	Transcript	missense_variant	2344	2146	716	V/M	Gtg/Atg	rs35831931,CM981295	MODERATE	-	1	-	SNV	MLH1	EntrezGene	7127	protein_coding	YES	-	-	-	NP_000240.1	-	-	-	-	RefSeq	G	G	-	-	tolerated(0.06)	possibly_damaging(0.787)	19/19	-	-	-	NM_000249.3:c.2146G>A	NP_000240.1:p.Val716Met	-	0.0004	0	0	0
2	NM_000249.3:c.2153A>C	3:37092026	C	4292	NM_000249.3	Transcript	missense_variant	2351	2153	718	H/P	cAc/cCc	rs587778983,CM094446	MODERATE	-	1	-	SNV	MLH1	EntrezGene	7127	protein_coding	YES	-	-	-	NP_000240.1	-	-	-	-	RefSeq	A	A	-	-	deleterious(0)	possibly_damaging(0.608)	19/19	-	-	-	NM_000249.3:c.2153A>C	NP_000240.1:p.His718Pro	-	-	-	-	-
2	NM_000249.3:c.2161_2166dup	3:37092039-37092040	TATAAA	4292	NM_000249.3	Transcript	inframe_insertion	2364-2365	2166-2167	722-723	-/YK	-/TATAAA	rs63751075	MODERATE	-	1	-	insertion	MLH1	EntrezGene	7127	protein_coding	YES	-	-	-	NP_000240.1	-	-	-	-	RefSeq	-	-	-	-	-	-	19/19	-	-	-	NM_000249.3:c.2161_2166dup	NP_000240.1:p.Tyr721_Lys722dup	-	-	-	-	-
2	NM_000249.3:c.2185C>G	3:37092058	G	4292	NM_000249.3	Transcript	missense_variant	2383	2185	729	L/V	Ctg/Gtg	rs1800149,CM076310	MODERATE	-	1	-	SNV	MLH1	EntrezGene	7127	protein_coding	YES	-	-	-	NP_000240.1	-	-	-	-	RefSeq	C	C	-	-	tolerated(0.16)	benign(0.001)	19/19	-	-	-	NM_000249.3:c.2185C>G	NP_000240.1:p.Leu729Val	-	-	-	-	-
2	NM_000249.3:c.2195_2198dup	3:37092071-37092072	AACA	4292	NM_000249.3	Transcript	frameshift_variant	2396-2397	2198-2199	733	H/QTX	cat/caAACAt	rs267607903	HIGH	-	1	-	insertion	MLH1	EntrezGene	7127	protein_coding	YES	-	-	-	NP_000240.1	-	-	-	-	RefSeq	-	-	-	-	-	-	19/19	-	-	-	NM_000249.3:c.2195_2198dup	NP_000240.1:p.His733GlnfsTer14	-	-	-	-	-
2	NM_000249.3:c.2210A>T	3:37092083	T	4292	NM_000249.3	Transcript	missense_variant	2408	2210	737	D/V	gAt/gTt	rs267607885,CM068375	MODERATE	-	1	-	SNV	MLH1	EntrezGene	7127	protein_coding	YES	-	-	-	NP_000240.1	-	-	-	-	RefSeq	A	A	-	-	deleterious(0)	probably_damaging(0.969)	19/19	-	-	-	NM_000249.3:c.2210A>T	NP_000240.1:p.Asp737Val	-	-	-	-	-
2	NM_000249.3:c.2252A>G	3:37092125	G	4292	NM_000249.3	Transcript	missense_variant	2450	2252	751	K/R	aAa/aGa	rs140195825,CD962078,HM971468	MODERATE	-	1	-	SNV	MLH1	EntrezGene	7127	protein_coding	YES	-	-	-	NP_000240.1	-	-	-	-	RefSeq	A	A	-	-	tolerated(0.24)	benign(0.045)	19/19	-	-	-	NM_000249.3:c.2252A>G	NP_000240.1:p.Lys751Arg	-	-	-	-	-
2	NM_000249.3:c.2263A>T	3:37092136	T	4292	NM_000249.3	Transcript	missense_variant	2461	2263	755	R/W	Agg/Tgg	rs267607900,CM990858,CM092217	MODERATE	-	1	-	SNV	MLH1	EntrezGene	7127	protein_coding	YES	-	-	-	NP_000240.1	-	-	-	-	RefSeq	A	A	-	-	deleterious(0)	probably_damaging(1)	19/19	-	-	-	NM_000249.3:c.2263A>T	NP_000240.1:p.Arg755Trp	-	-	-	-	-
2	NM_000249.3:c.2265del	3:37092138	-	4292	NM_000249.3	Transcript	frameshift_variant	2463	2265	755	R/X	agG/ag	CM995219	HIGH	-	1	-	deletion	MLH1	EntrezGene	7127	protein_coding	YES	-	-	-	NP_000240.1	-	-	-	-	RefSeq	G	G	-	-	-	-	19/19	-	-	-	NM_000249.3:c.2265del	NP_000240.1:p.Arg755SerfsTer28	-	-	-	-	-
2	NM_000249.3:c.2265G>T	3:37092138	T	4292	NM_000249.3	Transcript	missense_variant	2463	2265	755	R/S	agG/agT	CM995219	MODERATE	-	1	-	SNV	MLH1	EntrezGene	7127	protein_coding	YES	-	-	-	NP_000240.1	-	-	-	-	RefSeq	G	G	-	-	deleterious(0)	probably_damaging(1)	19/19	-	-	-	NM_000249.3:c.2265G>T	NP_000240.1:p.Arg755Ser	-	-	-	-	-
2	NM_000249.3:c.2267G>A	3:37092140	A	4292	NM_000249.3	Transcript	missense_variant	2465	2267	756	C/Y	tGt/tAt	-	MODERATE	-	1	-	SNV	MLH1	EntrezGene	7127	protein_coding	YES	-	-	-	NP_000240.1	-	-	-	-	RefSeq	G	G	-	-	deleterious(0)	probably_damaging(0.999)	19/19	-	-	-	NM_000249.3:c.2267G>A	NP_000240.1:p.Cys756Tyr	-	-	-	-	-
2	NM_000249.3:c.2266_2269dup	3:37092142-37092143	TGTT	4292	NM_000249.3	Transcript	frameshift_variant,stop_lost	2467-2468	2269-2270	757	*/LLX	taa/tTGTTaa	rs267607892	HIGH	-	1	-	insertion	MLH1	EntrezGene	7127	protein_coding	YES	-	-	-	NP_000240.1	-	-	-	-	RefSeq	-	-	-	-	-	-	19/19	-	-	-	NM_000249.3:c.2266_2269dup	NP_000240.1:p.Ter757LeufsTer35	-	-	-	-	-
2	NM_000249.3:c.2269dup	3:37092142-37092143	T	4292	NM_000249.3	Transcript	frameshift_variant,stop_lost	2467-2468	2269-2270	757	*/LX	taa/tTaa	rs267607892,MMR_c.2269dupT	HIGH	-	1	-	insertion	MLH1	EntrezGene	7127	protein_coding	YES	-	-	-	NP_000240.1	-	-	-	-	RefSeq	-	-	-	-	-	-	19/19	-	-	-	NM_000249.3:c.2269dup	NP_000240.1:p.Ter757LeufsTer34	-	-	-	-	-
2	NM_000535.6:c.2466T>C	7:6013153	G	5395	NM_000535.6	Transcript	synonymous_variant	2553	2466	822	L	ctT/ctC	rs10000	LOW	-	-1	-	SNV	PMS2	EntrezGene	9122	protein_coding	-	-	-	-	NP_000526.2	-	-	-	-	RefSeq	A	A	OK	-	-	-	15/15	-	-	-	NM_000535.6:c.2466T>C	NP_000526.2:p.Leu822%3D	-	0.0627	0.0257	0.0634	0.0298
2	NM_000535.6:c.2445+1G>T	7:6017218	A	5395	NM_000535.6	Transcript	splice_donor_variant	-	-	-	-	-	rs876661113,CS102806	HIGH	-	-1	-	SNV	PMS2	EntrezGene	9122	protein_coding	-	-	-	-	NP_000526.2	-	-	-	-	RefSeq	C	C	OK	-	-	-	-	14/14	-	-	NM_000535.6:c.2445+1G>T	-	-	-	-	-	-
2	NM_000535.6:c.2444C>T	7:6017220	A	5395	NM_000535.6	Transcript	missense_variant,splice_region_variant	2531	2444	815	S/L	tCg/tTg	rs587779338,CM104621,COSM327136	MODERATE	-	-1	-	SNV	PMS2	EntrezGene	9122	protein_coding	-	-	-	-	NP_000526.2	-	-	-	-	RefSeq	G	G	OK	-	deleterious(0)	probably_damaging(0.999)	14/15	-	-	-	NM_000535.6:c.2444C>T	NP_000526.2:p.Ser815Leu	-	-	-	-	-
2	NM_000535.6:c.2340C>T	7:6017324	A	5395	NM_000535.6	Transcript	synonymous_variant	2427	2340	780	P	ccC/ccT	rs142230276	LOW	-	-1	-	SNV	PMS2	EntrezGene	9122	protein_coding	-	-	-	-	NP_000526.2	-	-	-	-	RefSeq	G	G	OK	-	-	-	14/15	-	-	-	NM_000535.6:c.2340C>T	NP_000526.2:p.Pro780%3D	-	0.0012	0.0045	0	0
2	NM_000535.6:c.2253T>C	7:6018249	G	5395	NM_000535.6	Transcript	synonymous_variant	2340	2253	751	F	ttT/ttC	-	LOW	-	-1	-	SNV	PMS2	EntrezGene	9122	protein_coding	-	-	-	-	NP_000526.2	-	-	-	-	RefSeq	A	A	OK	-	-	-	13/15	-	-	-	NM_000535.6:c.2253T>C	NP_000526.2:p.Phe751%3D	-	-	-	-	-
2	NM_000535.6:c.2192_2196del	7:6018306-6018310	-	5395	NM_000535.6	Transcript	frameshift_variant	2279-2283	2192-2196	731-732	LT/X	tTAACT/t	rs63750695	HIGH	-	-1	-	deletion	PMS2	EntrezGene	9122	protein_coding	-	-	-	-	NP_000526.2	-	-	-	-	RefSeq	AGTTA	AGTTA	OK	-	-	-	13/15	-	-	-	NM_000535.6:c.2192_2196del	NP_000526.2:p.Leu731CysfsTer3	-	-	-	-	-
2	NM_000535.6:c.2174+1G>A	7:6022454	T	5395	NM_000535.6	Transcript	splice_donor_variant	-	-	-	-	-	rs267608172,CS083966,MMR_c.2174+1G>A,COSM327137	HIGH	-	-1	-	SNV	PMS2	EntrezGene	9122	protein_coding	-	-	-	-	NP_000526.2	-	-	-	-	RefSeq	C	C	OK	-	-	-	-	2014-12-01	-	-	NM_000535.6:c.2174+1G>A	-	-	-	-	-	-
2	NM_000535.6:c.1882C>T	7:6026514	A	5395	NM_000535.6	Transcript	stop_gained	1969	1882	628	R/*	Cga/Tga	rs63750451,CM061906	HIGH	-	-1	-	SNV	PMS2	EntrezGene	9122	protein_coding	-	-	-	-	NP_000526.2	-	-	-	-	RefSeq	G	G	OK	-	-	-	2015-11-01	-	-	-	NM_000535.6:c.1882C>T	NP_000526.2:p.Arg628Ter	-	-	-	-	-
2	NM_000535.6:c.1789A>T	7:6026607	A	5395	NM_000535.6	Transcript	missense_variant	1876	1789	597	T/S	Act/Tct	rs1805318,CM025964	MODERATE	-	-1	-	SNV	PMS2	EntrezGene	9122	protein_coding	-	-	-	-	NP_000526.2	-	-	-	-	RefSeq	T	T	OK	-	tolerated(0.34)	benign(0.003)	2015-11-01	-	-	-	NM_000535.6:c.1789A>T	NP_000526.2:p.Thr597Ser	-	0.0028	0	0.0043	0
2	NM_000535.6:c.1711C>A	7:6026685	T	5395	NM_000535.6	Transcript	missense_variant	1798	1711	571	L/I	Ctc/Atc	rs63750055	MODERATE	-	-1	-	SNV	PMS2	EntrezGene	9122	protein_coding	-	-	-	-	NP_000526.2	-	-	-	-	RefSeq	G	G	OK	-	tolerated(0.43)	benign(0.001)	2015-11-01	-	-	-	NM_000535.6:c.1711C>A	NP_000526.2:p.Leu571Ile	-	0.0056	0.0189	0.0029	0
2	NM_000535.6:c.1569C>G	7:6026827	C	5395	NM_000535.6	Transcript	synonymous_variant	1656	1569	523	S	tcC/tcG	rs141458772	LOW	-	-1	-	SNV	PMS2	EntrezGene	9122	protein_coding	-	-	-	-	NP_000526.2	-	-	-	-	RefSeq	G	G	OK	-	-	-	2015-11-01	-	-	-	NM_000535.6:c.1569C>G	NP_000526.2:p.Ser523%3D	-	0.0008	0	0	0
2	NM_000535.6:c.1144+2T>A	7:6029429	T	5395	NM_000535.6	Transcript	splice_donor_variant	-	-	-	-	-	rs267608158,CS062089	HIGH	-	-1	-	SNV	PMS2	EntrezGene	9122	protein_coding	-	-	-	-	NP_000526.2	-	-	-	-	RefSeq	A	A	OK	-	-	-	-	2014-10-01	-	-	NM_000535.6:c.1144+2T>A	-	-	-	-	-	-
2	NM_000535.6:c.989-1G>T	7:6029587	A	5395	NM_000535.6	Transcript	splice_acceptor_variant	-	-	-	-	-	rs587780064,CS094580	HIGH	-	-1	-	SNV	PMS2	EntrezGene	9122	protein_coding	-	-	-	-	NP_000526.2	-	-	-	-	RefSeq	C	C	OK	-	-	-	-	2014-09-01	-	-	NM_000535.6:c.989-1G>T	-	-	-	-	-	-
2	NM_000535.6:c.989-2A>G	7:6029588	C	5395	NM_000535.6	Transcript	splice_acceptor_variant	-	-	-	-	-	rs587779347,COSM6177966	HIGH	-	-1	-	SNV	PMS2	EntrezGene	9122	protein_coding	-	-	-	-	NP_000526.2	-	-	-	-	RefSeq	T	T	OK	-	-	-	-	2014-09-01	-	-	NM_000535.6:c.989-2A>G	-	-	-	-	-	-
2	NM_000535.6:c.903G>T	7:6035165	A	5395	NM_000535.6	Transcript	missense_variant,splice_region_variant	990	903	301	K/N	aaG/aaT	rs267608153,CS083969,MMR_c.903G>T	MODERATE	-	-1	-	SNV	PMS2	EntrezGene	9122	protein_coding	-	-	-	-	NP_000526.2	-	-	-	-	RefSeq	C	C	OK	-	deleterious(0.04)	probably_damaging(0.94)	2015-08-01	-	-	-	NM_000535.6:c.903G>T	NP_000526.2:p.Lys301Asn	-	-	-	-	-
2	NM_000535.6:c.861_864del	7:6035204-6035207	-	5395	NM_000535.6	Transcript	frameshift_variant	948-951	861-864	287-288	RQ/X	agACAG/ag	rs267608154,COSM5547641	HIGH	-	-1	-	deletion	PMS2	EntrezGene	9122	protein_coding	-	-	-	-	NP_000526.2	-	-	-	-	RefSeq	CTGT	CTGT	OK	-	-	-	2015-08-01	-	-	-	NM_000535.6:c.861_864del	NP_000526.2:p.Arg287SerfsTer19	-	-	-	-	-
2	NM_000535.6:c.825A>G	7:6035243	C	5395	NM_000535.6	Transcript	synonymous_variant	912	825	275	Q	caA/caG	rs876659736,CS113132	LOW	-	-1	-	SNV	PMS2	EntrezGene	9122	protein_coding	-	-	-	-	NP_000526.2	-	-	-	-	RefSeq	T	T	OK	-	-	-	2015-08-01	-	-	-	NM_000535.6:c.825A>G	NP_000526.2:p.Gln275%3D	-	-	-	-	-
2	NM_000535.6:c.823C>G	7:6035245	C	5395	NM_000535.6	Transcript	missense_variant	910	823	275	Q/E	Caa/Gaa	rs587780062	MODERATE	-	-1	-	SNV	PMS2	EntrezGene	9122	protein_coding	-	-	-	-	NP_000526.2	-	-	-	-	RefSeq	G	G	OK	-	tolerated(0.13)	benign(0.034)	2015-08-01	-	-	-	NM_000535.6:c.823C>G	NP_000526.2:p.Gln275Glu	-	-	-	-	-
2	NM_000535.6:c.736_741delinsTGTGTGTGAAG	7:6037019-6037024	CTTCACACACA	5395	NM_000535.6	Transcript	stop_gained,frameshift_variant	823-828	736-741	246-247	PP/CV*X	CCCCCT/TGTGTGTGAAG	MMR_c.736_741delCCCCCTinsTGTGTGTGAAG	HIGH	-	-1	-	indel	PMS2	EntrezGene	9122	protein_coding	-	-	-	-	NP_000526.2	-	-	-	-	RefSeq	AGGGGG	AGGGGG	OK	-	-	-	2015-07-01	-	-	-	NM_000535.6:c.736_741delinsTGTGTGTGAAG	NP_000526.2:p.Pro246CysfsTer3	-	-	-	-	-
2	NM_000535.6:c.697C>T	7:6038747	A	5395	NM_000535.6	Transcript	stop_gained	784	697	233	Q/*	Cag/Tag	rs587779343,CM104620	HIGH	-	-1	-	SNV	PMS2	EntrezGene	9122	protein_coding	-	-	-	-	NP_000526.2	-	-	-	-	RefSeq	G	G	OK	-	-	-	2015-06-01	-	-	-	NM_000535.6:c.697C>T	NP_000526.2:p.Gln233Ter	-	-	-	-	-
2	NM_000535.6:c.687T>C	7:6038757	G	5395	NM_000535.6	Transcript	synonymous_variant	774	687	229	S	tcT/tcC	rs786201508	LOW	-	-1	-	SNV	PMS2	EntrezGene	9122	protein_coding	-	-	-	-	NP_000526.2	-	-	-	-	RefSeq	A	A	OK	-	-	-	2015-06-01	-	-	-	NM_000535.6:c.687T>C	NP_000526.2:p.Ser229%3D	-	-	-	-	-
2	NM_000535.6:c.614A>C	7:6038830	G	5395	NM_000535.6	Transcript	missense_variant	701	614	205	Q/P	cAg/cCg	rs587779342,CM084905	MODERATE	-	-1	-	SNV	PMS2	EntrezGene	9122	protein_coding	-	-	-	-	NP_000526.2	-	-	-	-	RefSeq	T	T	OK	-	deleterious(0.01)	probably_damaging(0.982)	2015-06-01	-	-	-	NM_000535.6:c.614A>C	NP_000526.2:p.Gln205Pro	-	-	-	-	-
2	NM_000535.6:c.538-3C>G	7:6038909	C	5395	NM_000535.6	Transcript	splice_region_variant,intron_variant	-	-	-	-	-	-	LOW	-	-1	-	SNV	PMS2	EntrezGene	9122	protein_coding	-	-	-	-	NP_000526.2	-	-	-	-	RefSeq	G	G	OK	-	-	-	-	2014-05-01	-	-	NM_000535.6:c.538-3C>G	-	-	-	-	-	-
2	NM_000535.6:c.400C>T	7:6042221	A	5395	NM_000535.6	Transcript	stop_gained	487	400	134	R/*	Cga/Tga	rs63750871,CM950967	HIGH	-	-1	-	SNV	PMS2	EntrezGene	9122	protein_coding	-	-	-	-	NP_000526.2	-	-	-	-	RefSeq	G	G	OK	-	-	-	2015-05-01	-	-	-	NM_000535.6:c.400C>T	NP_000526.2:p.Arg134Ter	-	-	-	-	-
2	NM_000535.6:c.384G>A	7:6042237	T	5395	NM_000535.6	Transcript	synonymous_variant	471	384	128	S	tcG/tcA	rs371342884	LOW	-	-1	-	SNV	PMS2	EntrezGene	9122	protein_coding	-	-	-	-	NP_000526.2	-	-	-	-	RefSeq	C	C	OK	-	-	-	2015-05-01	-	-	-	NM_000535.6:c.384G>A	NP_000526.2:p.Ser128%3D	-	-	-	-	-
2	NM_000535.6:c.219_220insTG	7:6043633-6043634	CA	5395	NM_000535.6	Transcript	frameshift_variant	306-307	219-220	73-74	-/X	-/TG	-	HIGH	-	-1	-	insertion	PMS2	EntrezGene	9122	protein_coding	-	-	-	-	NP_000526.2	-	-	-	-	RefSeq	-	-	OK	-	-	-	2015-03-01	-	-	-	NM_000535.6:c.219_220insTG	NP_000526.2:p.Gly74TrpfsTer3	-	-	-	-	-
2	NM_000535.6:c.180C>G	7:6043673	C	5395	NM_000535.6	Transcript	missense_variant	267	180	60	D/E	gaC/gaG	rs200313585	MODERATE	-	-1	-	SNV	PMS2	EntrezGene	9122	protein_coding	-	-	-	-	NP_000526.2	-	-	-	-	RefSeq	G	G	OK	-	tolerated(0.27)	benign(0.035)	2015-03-01	-	-	-	NM_000535.6:c.180C>G	NP_000526.2:p.Asp60Glu	-	-	-	-	-
2	NM_000535.6:c.164-2A>G	7:6043691	C	5395	NM_000535.6	Transcript	splice_acceptor_variant	-	-	-	-	-	rs587779324	HIGH	-	-1	-	SNV	PMS2	EntrezGene	9122	protein_coding	-	-	-	-	NP_000526.2	-	-	-	-	RefSeq	T	T	OK	-	-	-	-	2014-02-01	-	-	NM_000535.6:c.164-2A>G	-	-	-	-	-	-
2	NM_000535.6:c.163+2T>C	7:6045521	G	5395	NM_000535.6	Transcript	splice_donor_variant	-	-	-	-	-	rs587779329,CS104622	HIGH	-	-1	-	SNV	PMS2	EntrezGene	9122	protein_coding	-	-	-	-	NP_000526.2	-	-	-	-	RefSeq	A	A	OK	-	-	-	-	2014-02-01	-	-	NM_000535.6:c.163+2T>C	-	-	-	-	-	-
2	NM_000535.6:c.139C>T	7:6045547	A	5395	NM_000535.6	Transcript	synonymous_variant	226	139	47	L	Ctg/Ttg	-	LOW	-	-1	-	SNV	PMS2	EntrezGene	9122	protein_coding	-	-	-	-	NP_000526.2	-	-	-	-	RefSeq	G	G	OK	-	-	-	2015-02-01	-	-	-	NM_000535.6:c.139C>T	NP_000526.2:p.Leu47%3D	-	-	-	-	-
2	NM_000535.6:c.137G>T	7:6045549	A	5395	NM_000535.6	Transcript	missense_variant	224	137	46	S/I	aGt/aTt	rs121434629,CM083750,CM061907	MODERATE	-	-1	-	SNV	PMS2	EntrezGene	9122	protein_coding	-	-	-	-	NP_000526.2	-	-	-	-	RefSeq	C	C	OK	-	deleterious(0)	probably_damaging(1)	2015-02-01	-	-	-	NM_000535.6:c.137G>T	NP_000526.2:p.Ser46Ile	-	-	-	-	-
2	NM_000535.6:c.24-12_107delinsAAAT	7:6045579-6045674	ATTT	5395	NM_000535.6	Transcript	splice_acceptor_variant,coding_sequence_variant,intron_variant	?-194	?-107	?-36	-	-	-	HIGH	-	-1	-	indel	PMS2	EntrezGene	9122	protein_coding	-	-	-	-	NP_000526.2	-	-	-	-	RefSeq	CTTAGACTCAGTACCACCTGCCCAGAGCAAATCTGATGGACTGACTTCCGATCAATAGGTTTGATGGCCTTAGCAGGTTCTGTACTAGAGAAATCA	CTTAGACTCAGTACCACCTGCCCAGAGCAAATCTGATGGACTGACTTCCGATCAATAGGTTTGATGGCCTTAGCAGGTTCTGTACTAGAGAAATCA	OK	-	-	-	2015-02-01	2014-01-01	-	-	NM_000535.6:c.24-12_107delinsAAAT	-	-	-	-	-	-
2	NM_000535.6:c.59G>A	7:6045627	T	5395	NM_000535.6	Transcript	missense_variant	146	59	20	R/Q	cGg/cAg	rs10254120,CM941176	MODERATE	-	-1	-	SNV	PMS2	EntrezGene	9122	protein_coding	-	-	-	-	NP_000526.2	-	-	-	-	RefSeq	C	C	OK	-	tolerated(0.12)	benign(0.164)	2015-02-01	-	-	-	NM_000535.6:c.59G>A	NP_000526.2:p.Arg20Gln	-	0.0757	0.0817	0.0418	0.0942
2	NM_000251.2:c.2635-5_2635-3invTTC	2:47709913-47709915	GAA	4436	NM_000251.2	Transcript	splice_region_variant,intron_variant	-	-	-	-	-	-	LOW	-	1	-	substitution	MSH2	EntrezGene	7325	protein_coding	YES	-	-	-	NP_000242.1	-	-	-	-	RefSeq	TTC	TTC	OK	-	-	-	-	15/15	-	-	NM_000251.2:c.2635-5_2635-3inv	-	-	-	-	-	-
2	NM_000179.2:c.4002-31_4002-8invAAACTTTTTTTTTTTTTTTTTTAA	2:48033887-48033910	TTAAAAAAAAAAAAAAAAAAGTTT	2956	NM_000179.2	Transcript	splice_region_variant,intron_variant	-	-	-	-	-	rs267608133	LOW	-	1	-	substitution	MSH6	EntrezGene	7329	protein_coding	YES	-	-	-	NP_000170.1	-	-	-	-	RefSeq	AAACTTTTTTTTTTTTTTTTTTAA	AAACTTTTTTTTTTTTTTTTTTAA	OK	-	-	-	-	2018-09-09	-	-	NM_000179.2:c.4002-31_4002-8inv	-	-	-	-	-	-
[truncated: 46 more columns]

## Sheet: Sheet4
#Uploaded_variation	PUBMED
NM_000059.3:c.-40+1G>A	-
NM_000059.3:c.-39-26G>A	-
NM_000059.3:c.-39-9_-39-7del	-
NM_000059.3:c.3G>A	20104584,26467025,26295337,21769658,18182601,24302565,26913838
NM_000059.3:c.40A>G	27495310
NM_000059.3:c.67+1G>A	25741868,10923033,22505045,26467025,26295337,22399190,17011978,27257965,12938098,21063910,24772314
NM_000059.3:c.67+2T>C	10923033
NM_000059.3:c.67+3A>G	-
NM_000059.3:c.67+62T>G	-
NM_000059.3:c.68-7del	25741868,17333343
NM_000059.3:c.68-7T>A	22144684,25741868,10923033,27495310,22505045,21702907,21673748,18284688,23633455,20215541,18627636,24607278,21939546,12237285,23249957
NM_000059.3:c.223G>C	25741868,24728327,21990134,25637381,12845657,17924331
NM_000059.3:c.316+5G>A	10923033,18424508
NM_000059.3:c.316+5G>C	10923033,18424508
NM_000059.3:c.425G>T	21638052
NM_000059.3:c.425+33A>G	25741868
NM_000059.3:c.426-89T>C	18694767
NM_000059.3:c.426-37T>A	10923033
NM_000059.3:c.426-22G>T	-
NM_000059.3:c.426-12_426-8del	16162645,19070627
NM_000059.3:c.438A>G	-
NM_000059.3:c.440A>G	25741868,24728327,10923033,21218378,20215541,24489791,18627636,14973102,22126563,17972177,17657584
NM_000059.3:c.445A>G	-
NM_000059.3:c.467A>G	25741868,10923033,20215541,14973102
NM_000059.3:c.470_474del	26467025,26295337,20215541,17851763
NM_000059.3:c.473C>T	10923033
NM_000059.3:c.475G>A	10923033
NM_000059.3:c.475+1G>A	10923033,23451180
NM_000059.3:c.475+8dup	-
NM_000059.3:c.476-9dup	25741868
NM_000059.3:c.476-2A>G	21990134,17924331
NM_000059.3:c.516G>A	10923033
NM_000059.3:c.516+1G>A	16760289,12759930
NM_000059.3:c.516+1G>T	16760289,12759930
NM_000059.3:c.516+2T>A	11802209
NM_000059.3:c.516+14C>T	-
NM_000059.3:c.516+18T>C	10923033
NM_000059.3:c.517-20A>G	-
NM_000059.3:c.517-19C>T	25741868,10923033,20104584,22505045,16619214,21735045
NM_000059.3:c.517-1G>A	10923033,22425665,26467025,21735045,26295337
NM_000059.3:c.518del	10923033
NM_000059.3:c.522T>G	-
NM_000059.3:c.532A>C	-
NM_000059.3:c.534A>G	-
NM_000059.3:c.538_539del	10923033
NM_000059.3:c.539T>C	10923033
NM_000059.3:c.549T>C	10923033
NM_000059.3:c.551T>C	10923033
NM_000059.3:c.556G>C	-
NM_000059.3:c.572delinsCT	12938098
NM_000059.3:c.572A>G	21671020,22962691
NM_000059.3:c.573T>C	-
NM_000059.3:c.574_575del	25741868,26467025,26295337,12960223
NM_000059.3:c.575T>C	10923033
NM_000059.3:c.582G>A	10923033
NM_000059.3:c.601C>G	-
NM_000059.3:c.602C>G	9609997
NM_000059.3:c.610del	20104584
NM_000059.3:c.619A>G	10923033
NM_000059.3:c.623T>G	10923033
NM_000059.3:c.625C>T	-
NM_000059.3:c.627C>A	-
NM_000059.3:c.627C>T	-
NM_000059.3:c.631G>A	10923033,26824983,22962691
NM_000059.3:c.631+2T>G	25741868,10923033,26467025,26295337,21719596,15070707,16825431,14574168,11185744,15645491
NM_000059.3:c.631+3A>G	21965345,22762150
NM_000059.3:c.631+4A>G	20455026
NM_000059.3:c.631+25C>T	25741868
NM_000059.3:c.632-16A>C	-
NM_000059.3:c.632-9A>G	10923033
NM_000059.3:c.632-3C>G	-
NM_000059.3:c.632-1G>A	10923033,19329713,19656164
NM_000059.3:c.633C>T	-
NM_000059.3:c.673A>G	10923033
NM_000059.3:c.680C>T	-
NM_000059.3:c.681+4A>G	21965345,22762150
NM_000059.3:c.681+7A>T	-
NM_000059.3:c.681+69T>C	-
NM_000059.3:c.682-12_682-11del	18414213
NM_000059.3:c.682-12del	-
NM_000059.3:c.682-9T>C	-
NM_000059.3:c.682-2A>C	24123850
NM_000059.3:c.682-2A>G	24123850
NM_000059.3:c.750G>A	25741868,27495310
NM_000059.3:c.794-74dup	-
NM_000059.3:c.794-11T>C	18414213,10923033
NM_000059.3:c.794-5_794-4insT	-
NM_000059.3:c.992A>T	10923033
NM_000059.3:c.1096T>G	-
NM_000059.3:c.1114A>C	25741868,19276285,18547414,21514219,24062231,19902366,12466288,24728327,18830263,22703879,18086758,21161372,27478808,16857995,22430443,25178586,19500380,19644020,23961350,15113441,19138047,22253860,11062481,15235023,17428325,18431743,18579371,20003265,21296624,22513257,24323938,26979245,18974877,21987080,22532573,22684231,18694767,23451180,26496279,18059179,12917795,18062861,22065914,17182175,193…
NM_000059.3:c.1395A>C	25741868,10923033,21673748,16683254,17636422
NM_000059.3:c.1514T>C	25741868,22703879,24055113,25637381,20104584,21520273,21702907,23231788,11241844,12474142,21952622,16826315,15955690,20694749,24082139
NM_000059.3:c.1763A>G	25637381,18528753
NM_000059.3:c.1773_1776del	26467025,24123850,26295337,18393245,12942367
NM_000059.3:c.1788T>C	10923033,20104584,22034289
NM_000059.3:c.1909+22dup	-
NM_000059.3:c.2680G>A	21990134,10923033,27495310,17924331
NM_000059.3:c.3156A>C	21769658
NM_000059.3:c.3264dup	20104584,12845657,26467025,24123850,26295337,16030099,19241424,11857748,23479189,12928470,20033483,18704680,19941167,23613520
NM_000059.3:c.3568C>T	21990134,10923033,27495310,17924331
NM_000059.3:c.4828G>A	10923033,27495310
NM_000059.3:c.5272_5274del	27495310
NM_000059.3:c.6100C>T	22144684,25741868,24728327,22703879,21990134,11062481,10923033,9971877,12215251,18824701,21520273,27495310
NM_000059.3:c.6821G>T	25741868,10923033,20104584,9971877,27495310,16489001,20127978,20380699
NM_000059.3:c.6825G>A	-
NM_000059.3:c.6842-20T>A	21990134,10923033
NM_000059.3:c.6928A>C	-
NM_000059.3:c.6935A>T	25741868,10923033,17924331
NM_000059.3:c.6937+594T>G	26467025,26295337,26332594,22753590
NM_000059.3:c.6938-26T>C	-
NM_000059.3:c.6938-9_6938-6del	-
NM_000059.3:c.6938-3T>C	-
NM_000059.3:c.6943A>G	10923033
NM_000059.3:c.7007G>A	22505045,17924331,26467025,26295337,21719596,15026808,20215541,9536098,12065746,16792514,18451181,18489799,20960228,22970155,25395318,25556971
NM_000059.3:c.7007G>C	22505045,17924331,26467025,26295337,21719596,15026808,20215541,9536098,12065746,16792514,18451181,18489799,20960228,22970155,25395318,25556971
NM_000059.3:c.7007+1G>C	11802209,21394826
NM_000059.3:c.7007+22_7007+23dup	-
NM_000059.3:c.7008-62A>G	22144684,25741868,10923033,20104584,9971877,22505045,18694767,11304778
NM_000059.3:c.7008-2A>G	10923033,23451180
NM_000059.3:c.7008-2A>T	10923033,23451180
NM_000059.3:c.7024_7044delinsTG	-
NM_000059.3:c.7301A>C	10923033,27495310
NM_000059.3:c.7336A>G	-
NM_000059.3:c.7435+6G>A	25741868,18414213,10923033,21394826,21769658
NM_000059.3:c.7435+8A>G	-
NM_000059.3:c.7435+53C>T	18694767
NM_000059.3:c.7436-14T>G	10923033
NM_000059.3:c.7447A>G	10923033
NM_000059.3:c.7463G>A	18414213,20858050
NM_000059.3:c.7469T>C	25741868,18414213,24728327,23961350,15317758,9971877,21520273,14559878,16030099,17100994,17899372,18286383,21719596
NM_000059.3:c.7480C>T	25741868,26467025,26295337,17100994,22217648,12204006,9361038,19656164,25923920
NM_000059.3:c.7521A>G	25741868,27257965,24212087
NM_000059.3:c.7544C>T	24728327,22703879,21990134,10923033,9971877,12955716,21702907,18724707,15695382,19043619,18375895,24082139,18844490,8415037,10978364,12955719
NM_000059.3:c.7617G>A	-
NM_000059.3:c.7617+1G>A	10923033,24123850
NM_000059.3:c.7617+2T>G	18693280
NM_000059.3:c.7618-1G>A	21990134,17924331
NM_000059.3:c.7626G>A	10923033,20104584,15876480,20127978
NM_000059.3:c.7633G>A	10923033
NM_000059.3:c.7683G>A	-
NM_000059.3:c.7795_7797del	20858050,23285130
NM_000059.3:c.7796A>G	-
NM_000059.3:c.7805G>C	18424508
NM_000059.3:c.7805+6C>G	25741868,10923033,22476429,21394826,18703817
NM_000059.3:c.7806-9T>G	17657584
NM_000059.3:c.7806-2A>G	10923033,21232165,22505045,26467025,26295337,22923021,24312913
NM_000059.3:c.7807G>C	-
NM_000059.3:c.7828G>A	-
NM_000059.3:c.7928C>G	10923033
NM_000059.3:c.7971A>G	-
NM_000059.3:c.7975A>G	10923033,19043619
NM_000059.3:c.7976G>A	25741868,16489001,17924331,15695382,19043619,23231788,26467025,26295337,18451181,12624152
NM_000059.3:c.7976G>C	25741868,16489001,17924331,15695382,19043619,23231788,26467025,26295337,18451181,12624152
NM_000059.3:c.7976+3_7976+4del	21638052
NM_000059.3:c.7976+5G>T	-
NM_000059.3:c.7976+35C>A	25741868
NM_000059.3:c.7976+57G>C	-
NM_000059.3:c.7977-7C>G	21673748
NM_000059.3:c.7977-4_7977-3del	-
NM_000059.3:c.7977-1G>C	10923033
NM_000059.3:c.8012_8034del	-
NM_000059.3:c.8023A>G	18424508
NM_000059.3:c.8035G>T	10923033,19043619
NM_000059.3:c.8149G>T	25741868,18414213,24728327,22703879,21990134,24323938,21520273,12955716,21702907,19043619,23231788,12474142,21952622,18375895,15131399
NM_000059.3:c.8162T>G	10923033,19043619,18424508
NM_000059.3:c.8168A>C	22505045,21673748,17924331,19043619,26467025,26295337,23108138,20215541,18451181,12601471,20513136
NM_000059.3:c.8168A>G	22505045,21673748,17924331,19043619,26467025,26295337,23108138,20215541,18451181,12601471,20513136
NM_000059.3:c.8177A>G	10923033,27495310,19043619
NM_000059.3:c.8308G>A	16489001
NM_000059.3:c.8323A>G	27495310
NM_000059.3:c.8324T>G	10923033
NM_000059.3:c.8331G>A	10923033
NM_000059.3:c.8331+16C>G	-
NM_000059.3:c.8331+22G>C	-
NM_000059.3:c.8332-54T>G	-
NM_000059.3:c.8332-1G>A	12698193
NM_000059.3:c.8350C>T	10923033,19043619
NM_000059.3:c.8421G>T	-
NM_000059.3:c.8460A>C	25741868,18414213,10923033,20104584,17289875,12474142,17262179
NM_000059.3:c.8486A>G	18414213,10923033,22632462,12601471
NM_000059.3:c.8486A>T	18414213,10923033,22632462,12601471
NM_000059.3:c.8487G>A	-
NM_000059.3:c.8487G>C	-
NM_000059.3:c.8487+1G>A	24033266,24728327,21990134,25525159,17924331,16619214,22632462,12606139,17591842
NM_000059.3:c.8487+3A>G	10923033,22632462
NM_000059.3:c.8487+8G>A	10923033,19491284
NM_000059.3:c.8487+19A>G	25741868,18414213,16619214
NM_000059.3:c.8488-2A>G	-
NM_000059.3:c.8488-1G>A	-
NM_000059.3:c.8503T>C	25741868,18414213,24728327,10923033,22425665,22684231,17341484,18284688,19043619,10717622,21504591
NM_000059.3:c.8524C>T	10923033,19043619
NM_000059.3:c.8592C>T	-
NM_000059.3:c.8632+1G>A	12601471
NM_000059.3:c.8632+2T>G	20033483
NM_000059.3:c.8632+18G>A	-
NM_000059.3:c.8633-24_8634del	-
NM_000059.3:c.8633-2A>G	10923033,22217648
NM_000059.3:c.8662C>T	21990134
NM_000059.3:c.8734G>A	-
NM_000059.3:c.8754G>A	10923033
NM_000059.3:c.8754+1G>A	26467025,23199084,26295337,25382762,18597679
NM_000059.3:c.8754+3G>C	21638052,21769658
NM_000059.3:c.8754+4A>G	21990134,22505045,17924331,26467025,26295337,17011978,25382762
NM_000059.3:c.8754+5G>A	10923033,18693280
NM_000059.3:c.8754+5G>T	10923033,18693280
NM_000059.3:c.8754+11A>C	12845657
NM_000059.3:c.8755-1G>A	25741868,24033266,10923033,9971877,18489799,23451180,24312913,24156927
NM_000059.3:c.8839G>A	-
NM_000059.3:c.8850G>T	25741868,24728327,11400546,17924331,19043619,23231788,21965345,18375895,10969800,15635067,20054658
NM_000059.3:c.8851G>A	25741868,24728327,22703879,12215251,21520273,21702907,21952622,9150172
NM_000059.3:c.8854A>G	12845657
NM_000059.3:c.8948_8953+5del	26467025,26295337,25382762
NM_000059.3:c.8953+1G>T	24033266,21990134,10923033,20104584,21394826,25382762,15340362,26187060
NM_000059.3:c.8953+13A>G	-
NM_000059.3:c.8953+98T>C	10923033
NM_000059.3:c.8954-15T>G	-
NM_000059.3:c.8954-5A>G	-
NM_000059.3:c.8954-3C>G	10923033,22632462
NM_000059.3:c.8954-1_8955delinsAA	-
NM_000059.3:c.8962A>G	19043619,18607349
NM_000059.3:c.8963G>A	-
NM_000059.3:c.8965del	-
NM_000059.3:c.8972G>A	18414213,10923033
NM_000059.3:c.9004G>A	25741868,19043619,15876480
NM_000059.3:c.9026_9030del	22144684,26467025,24123850,26295337,22632462,8589730
NM_000059.3:c.9038C>T	18414213,22703879,24055113,25637381,12955716,22505045,21702907,18284688,19043619,24123850,10717622,15026808,21952622,23108138,15635067,12100744,22476429,24489791,25569433
NM_000059.3:c.9087G>A	-
NM_000059.3:c.9104A>C	24728327,10923033,19043619
NM_000059.3:c.9116C>T	25741868,10923033,27495310
NM_000059.3:c.9117G>A	21990134,22505045,17924331,26467025,26295337,18375895,10638982,17011978,22632462,23035815,23451180
NM_000059.3:c.9117+1G>A	10923033
NM_000059.3:c.9117+1G>T	10923033
NM_000059.3:c.9117+2T>A	18489799
NM_000059.3:c.9117+9C>T	10923033
NM_000059.3:c.9118-2A>G	10923033
NM_000059.3:c.9154C>T	21990134,24323938,26845104,20104584,26467025,26295337,18607349,19200354,18451181,20513136
NM_000059.3:c.9172A>G	10923033
NM_000059.3:c.9213G>T	10923033
NM_000059.3:c.9249_9256+8del	-
NM_000059.3:c.9256G>T	10923033
NM_000059.3:c.9256+1G>A	10923033
NM_000059.3:c.9257-113T>G	-
NM_000059.3:c.9257-83G>A	-
NM_000059.3:c.9257-18C>A	10923033
NM_000059.3:c.9257-16T>C	22144684,25741868,18414213,10923033,12955716,12552570,12759930,18424508
NM_000059.3:c.9257-10dup	-
NM_000059.3:c.9257-1G>C	17924331
NM_000059.3:c.9501+3A>T	25741868,18414213,10923033,20104584,22505045,26467025,26295337,18424508,21394826,25382762
NM_000059.3:c.9501+4A>G	10923033
NM_000059.3:c.9501+9A>C	10923033,12955716,21673748,17924331,12759930,12955719
NM_000059.3:c.9502-12T>G	10923033,9150152
NM_000059.3:c.9502-2A>C	10923033
NM_000059.3:c.9552G>C	-
NM_000059.3:c.9648+106del	10923033,9971877
NM_000059.3:c.9649-2A>G	10923033
NM_000059.3:c.9698G>T	-
NM_000059.3:c.9976A>T	25741868,24728327,27424552,18974781,23535729,23535733,24771903,24941967,26510858,27392074,22703879,25637381,21356067,26264438,20104584,9971877,21520273,22684231,11389159,15695382,18607349,21952622,8896551,24348212,24880342,25838448,26455428,26586665,27074266,27632928,24470074,23535825,24359602,27432226,23717510,25919761,28152060,23593120,24852375
NM_007294.3:c.5513T>G	21990134,27495310,18375895,20516115
NM_007294.3:c.5468-5T>A	-
NM_007294.3:c.5468-10C>A	25741868,18414213,17916242,22505045,18645608,16267036,24729269,18694767
NM_007294.3:c.5467+5G>C	21394826
NM_007294.3:c.5467+1G>A	16267036,21702907,25525159,26467025,26295337,12955719,19491284,24667779,21913181,25428789,11428389,12034536,25085752
NM_007294.3:c.5467G>A	22434525
NM_007294.3:c.5408G>C	8807330,23239986
NM_007294.3:c.5407-2A>G	12955719
NM_007294.3:c.5406+9T>C	-
NM_007294.3:c.5406+8T>C	25741868,18414213,22505045,21673748,18424508,24667779
NM_007294.3:c.5406+5G>A	22434525,9354803
NM_007294.3:c.5406+5G>C	22434525,9354803
NM_007294.3:c.5406+4A>G	23239986
NM_007294.3:c.5406+2del	-
NM_007294.3:c.5406+3A>T	23239986
NM_007294.3:c.5406+2T>C	-
NM_007294.3:c.5334T>C	-
NM_007294.3:c.5333A>G	10923033
NM_007294.3:c.5333-1G>T	19941162,19215791
NM_007294.3:c.5333-3T>G	22505045
NM_007294.3:c.5333-6T>G	11802209
NM_007294.3:c.5333-8C>T	18414213
NM_007294.3:c.5332+15G>C	-
NM_007294.3:c.5332+13G>T	-
NM_007294.3:c.5331_5332+1delinsCAACAT	22505045
NM_007294.3:c.5332+1G>A	16324400,23451180,11084537
NM_007294.3:c.5332G>A	22505045,9440731,21213370
NM_007294.3:c.5332G>T	22505045,9440731,21213370
NM_007294.3:c.5278-1G>A	11802208,9333265,9391879
NM_007294.3:c.5278-2del	23451180
NM_007294.3:c.5278-6_5278-4del	12955719
NM_007294.3:c.5278-14C>G	25741868,18824701,16683254,21394826
NM_007294.3:c.5277+15C>T	-
NM_007294.3:c.5277+6G>C	-
NM_007294.3:c.5277+1G>A	25741868,21990134,12955716,17924331,26467025,26295337,11802208,20215541,24667779,11149413,16211554,23348723,25849179
NM_007294.3:c.5194-1G>T	-
NM_007294.3:c.5194-12G>A	21990134,21673748,17924331
NM_007294.3:c.5194-18G>A	-
NM_007294.3:c.5193+2del	10644434
NM_007294.3:c.5193+1del	22535016
NM_007294.3:c.5193+2T>G	-
NM_007294.3:c.5154G>T	20516115,9333265
NM_007294.3:c.5153G>C	20516115,9760198
NM_007294.3:c.5153-1G>A	21990134,17924331,26467025,26295337,10755399,10644434,8644702,11149413
NM_007294.3:c.5153-2del	11102986
NM_007294.3:c.5153-6C>A	21990134
NM_007294.3:c.5152+85del	-
NM_007294.3:c.5152+10A>G	-
NM_007294.3:c.5152+5G>A	12955719
NM_007294.3:c.5152+1G>C	21990134,26845104,26467025,26295337,22798144,9760198,7493024,23239986
NM_007294.3:c.5144G>A	20516115,10508480
NM_007294.3:c.5125G>A	27495310
NM_007294.3:c.5124G>A	-
NM_007294.3:c.5123C>T	18414213,21990134,27495310,12955716,16489001,17719744,17924331,26467025,26295337,11157798,11802208,18036263,19404736,20215541,20516115,22399190,23233716,22355559
NM_007294.3:c.5117G>C	24033266,21990134,27495310,15689452,15235020,17308087,23867111,21702907,21447777,23469205,20516115,12955719,20378548,20727672,12601471,17305420,10755399,15923272,23289006,23683081
NM_007294.3:c.5096G>A	10923033,27495310,15235020,17308087,15290653,16489001,19200354,11157798,12827452,20378548,21473589,21946536,22889855
NM_007294.3:c.5075A>C	27495310,21965345
NM_007294.3:c.5075-2A>G	26467025,26295337,23239986,9482581,24549055,18662409
NM_007294.3:c.5075-8T>G	22505045
NM_007294.3:c.5075-9A>T	21990134,22505045,16267036,17924331,24249303
NM_007294.3:c.5075-107A>G	-
NM_007294.3:c.5074+29T>C	-
NM_007294.3:c.5074+6C>G	25741868,18414213
NM_007294.3:c.5074+5A>T	-
NM_007294.3:c.5074+3A>G	21735045
NM_007294.3:c.5074+1G>T	21990134,17924331,26467025,26295337,15117986
NM_007294.3:c.5074G>A	15235020,9452084,21769658,22762150
NM_007294.3:c.5074G>C	15235020,9452084,21769658,22762150
NM_007294.3:c.5074G>T	-
NM_007294.3:c.5072C>A	22144684,20516115
NM_007294.3:c.5072C>G	22144684,20516115
NM_007294.3:c.5072C>T	22144684,20516115
NM_007294.3:c.5062_5064del	26745875,19706752
NM_007294.3:c.5054C>T	15689452,20516115,20513136
NM_007294.3:c.4991T>C	17308087,24212087
NM_007294.3:c.4988T>A	16267036,26467025,26295337,20516115,20378548,17305420,25724305,26778126
NM_007294.3:c.4987A>T	20378548
NM_007294.3:c.4987-1G>A	25741868,23451180,953609
NM_007294.3:c.4987-2A>G	12938098
NM_007294.3:c.4987-3C>G	21638052
NM_007294.3:c.4987-5T>A	18424508
NM_007294.3:c.4987-20A>G	21990134,20104584,16267036,17924331,23633455,16619214
NM_007294.3:c.4986+6T>C	25741868,16619214,11179017,10406662
NM_007294.3:c.4986+6T>G	25741868,16619214,11179017,10406662
NM_007294.3:c.4986+5G>A	18693280
NM_007294.3:c.4986+5G>T	18693280
NM_007294.3:c.4986+4A>G	21203900,23239986
NM_007294.3:c.4986+3G>C	12491499,23239986
NM_007294.3:c.4986+1G>T	22798144
NM_007294.3:c.4985T>C	21990134,10923033,17719744
NM_007294.3:c.4974C>T	-
NM_007294.3:c.4868C>G	22711857,17924331,20513136,12491499,16685647,18312450,20167696,23725378
NM_007294.3:c.4766G>A	10923033,15235020,21735045,20727672,23613828
NM_007294.3:c.4758G>T	-
NM_007294.3:c.4682C>T	24055113,8776600,15726418,17308087,16267036,10811118
NM_007294.3:c.4676-105T>C	-
NM_007294.3:c.4676-113C>G	-
NM_007294.3:c.4675+1G>A	21990134,26467025,26295337,18489799,24667779,12491499,21394826
NM_007294.3:c.4675G>A	15235020,8807330,23239986
NM_007294.3:c.4602G>A	-
NM_007294.3:c.4484+1G>T	12673801
NM_007294.3:c.4484G>A	25741868,21990134,22505045,21120943,17924331,26467025,18694767,26295337,22762150,12915465,10571952,11263928,24607278
NM_007294.3:c.4484G>C	25741868,21990134,22505045,21120943,17924331,26467025,18694767,26295337,22762150,12915465,10571952,11263928,24607278
NM_007294.3:c.4484G>T	25741868,21990134,22505045,21120943,17924331,26467025,18694767,26295337,22762150,12915465,10571952,11263928,24607278
NM_007294.3:c.4479_4484+2dup	-
NM_007294.3:c.4358-2del	-
NM_007294.3:c.4358-10C>T	25741868,17453335,20104584,12955716,16267036,16030099
NM_007294.3:c.4357+6T>C	12698193,7493024
NM_007294.3:c.4357+1del	16457150
NM_007294.3:c.4357+1G>A	25741868,21990134,21702907,17924331,15533909,26467025,19016756,26295337,24667779,21769658,24797986
NM_007294.3:c.4357+1G>T	25741868,21990134,21702907,17924331,15533909,26467025,19016756,26295337,24667779,21769658,24797986
NM_007294.3:c.4185+9C>T	-
NM_007294.3:c.4185_4185+3del	21769658
NM_007294.3:c.4185G>A	26467025,26295337,12759930,15024741,18489799,7493024,9649133
NM_007294.3:c.4097G>A	-
NM_007294.3:c.4097-2A>G	9361038
NM_007294.3:c.4097-10G>A	-
NM_007294.3:c.4097-11T>C	25741868,21990134
NM_007294.3:c.4097-15T>C	-
NM_007294.3:c.4096+3A>G	20104584,23239986,8840964
NM_007294.3:c.4096+1G>A	26467025,26295337,17011978
NM_007294.3:c.4092C>G	-
NM_007294.3:c.4061A>G	-
NM_007294.3:c.4046C>G	-
NM_007294.3:c.4039A>G	25741868,24728327,22703879,21990134,22995991,16014699,12215251,21520273,8776600,15235020,21702907,17719744,18694767,25948282,26092435
NM_007294.3:c.4036G>A	10923033,25948282
NM_007294.3:c.4027G>C	-
NM_007294.3:c.4011C>T	-
NM_007294.3:c.3978T>C	-
NM_007294.3:c.3933C>A	-
NM_007294.3:c.3891_3893del	21305653
NM_007294.3:c.3890C>T	-
NM_007294.3:c.3823A>G	24728327,22703879,23961350,17924331,26543556
NM_007294.3:c.3783A>G	22703879,10923033
NM_007294.3:c.3748G>A	18414213,24728327,21990134,23313170,24055113,26845104,16014699,20104584,12955716,15235020,9150149,16267036,23867111,17279547,7894491,26467025,22009639,26295337,15515971,15876480
NM_007294.3:c.3747C>T	-
NM_007294.3:c.3717T>A	-
NM_007294.3:c.3713C>T	22703879,21990134,23313170,15235020,17924331,21965345,23192404
NM_007294.3:c.3708T>G	25741868,18414213,24728327,23313170,25637381,27495310,17719744,10528853
NM_007294.3:c.3640G>A	21990134,17924331,24884479,11597388,24249303,9150151,11595708,24719479
NM_007294.3:c.3636A>G	-
NM_007294.3:c.3608G>A	25741868,21990134,15235020,15447980
NM_007294.3:c.3600G>C	25741868,24728327,10923033,20104584,15726418,16267036,17279547,18284688,22034289,18273839,26543556
NM_007294.3:c.3600G>T	25741868,24728327,10923033,20104584,15726418,16267036,17279547,18284688,22034289,18273839,26543556
NM_007294.3:c.3579C>T	-
NM_007294.3:c.3548A>G	25741868,21204206,24728327,18830263,22703879,21161372,27478808,22430443,21597964,19644020,20807450,21708019,21890493,21990134,23961350,27698805,16026807,20233625,21766209,23313170,26012346,19482343,22684231,18694767,15923272,25602962,23674270,22503699,26052370,26559640,26414677,21504591
NM_007294.3:c.3475_3476insAGGAAGGATACT	-
NM_007294.3:c.3418A>G	25741868,18414213,24728327,22703879,17916242,21990134,10923033,16014699,27495310,15726418,15235020,22684231,17341484,21504591
NM_007294.3:c.3359T>A	-
NM_007294.3:c.3332A>C	-
NM_007294.3:c.3327_3329del	-
NM_007294.3:c.3302G>A	25741868,18414213,21990134,21232165,15235020,23867111,17924331,16518693
NM_007294.3:c.3296C>T	25741868,18414213,22703879,21990134,12827452
NM_007294.3:c.3143G>A	10923033
NM_007294.3:c.3119G>A	25741868,22792358,18414213,24728327,22703879,19644020,21890493,21990134,23961350,16111488,16014699,8776600,15726418,22753008,22684231,1245799,7894491,7894493,10545082,18694767,25948282,26092435
NM_007294.3:c.3113A>G	25741868,24033266,24728327,18974781,18830263,22703879,21161372,27478808,22430443,23619945,19644020,20807450,24986639,21708019,21890493,21990134,23961350,24599715,27698805,19482343,22684231,17719744,18694767,15923272,25602962,23674270,22503699,26414677,18558292
NM_007294.3:c.3024G>A	25741868,24728327,22703879,21990134,23961350,16014699,21520273,8776600,15235020,18645608,10196379,11896095,15829246,18798010,23867111,23996866
NM_007294.3:c.3024G>T	-
NM_007294.3:c.3022A>G	24728327,21990134,25637381,15447980
NM_007294.3:c.3021A>G	-
NM_007294.3:c.2935C>T	10923033
NM_007294.3:c.2931A>G	10923033
NM_007294.3:c.2783G>A	22703879
NM_007294.3:c.2733A>G	25741868,20810793,10923033,20104584,22425665,18645608,12845657,21120943,22684231,22711857
NM_007294.3:c.2620A>C	-
NM_007294.3:c.2612C>T	25741868,26263974,19276285,25114582,23293655,23614619,24062231,23554684,21204206,24728327,18830263,20332227,22703879,24933103,20843204,21161372,27073502,27478808,22430443,24756092,17916242,23619945,21597964,19644020,20807450,24986639,21708019,21890493,21990134,23961350,27698805,23973201,16111488,20003265,19471317,18937358,22778704,10923033,15743496,18559551,19482343,19484476,23749772,25266802,226…
NM_007294.3:c.2597G>A	25741868,10923033,25948282
NM_007294.3:c.2596C>T	18414213,24728327,22703879,21990134,21520273,15235020,16267036,23867111,17924331,12457999,16518693,12505256,12531920,12872265
NM_007294.3:c.2584A>G	21990134,10923033
NM_007294.3:c.2566T>C	25741868,21990134,16014699,18824701,21520273,15235020,23867111,21702907,15365993,16518693,24082139,9510469,22217648
NM_007294.3:c.2522G>A	11400546
NM_007294.3:c.2521C>T	25741868,18414213,24728327,22703879,21990134,18974877,16014699,21520273,27495310,8776600,8968716,15290653,16489001,21702907,22753008,22684231,17719744,26543556
NM_007294.3:c.2503C>T	-
NM_007294.3:c.2498T>G	-
NM_007294.3:c.2488A>G	-
NM_007294.3:c.2428A>T	21990134,16267036,23867111,17719744,17924331,16826315
NM_007294.3:c.2315T>C	25741868,18414213,22703879,21990134,16014699,18824701,7894491
NM_007294.3:c.2311T>C	25741868,19276285,18830263,21161372,27478808,22430443,21597964,17697348,19644020,20807450,21989022,24986639,22684231,15923272,26092435
NM_007294.3:c.2276A>G	-
NM_007294.3:c.2167A>G	21990134,24055113,25637381,15235020,16267036,15447980,17924331,25948282
NM_007294.3:c.2123C>G	-
NM_007294.3:c.2083G>T	10923033,9523200,17719744
NM_007294.3:c.2082C>T	25741868,19276285,24033266,21161372,27478808,19644020,20807450,21989022,24986639,22684231,15923272,25633036
NM_007294.3:c.2077G>A	25741868,26263974,22792358,18414213,24728327,22703879,21161372,27478808,17916242,19644020,20807450,21708019,21890493,21990134,23961350,21766209,26926928,17764108,22684231,18694767,23674270,21504591
NM_007294.3:c.2069A>G	-
NM_007294.3:c.1971A>G	25741868,10923033,20104584
NM_007294.3:c.1959A>C	-
NM_007294.3:c.1934C>A	10923033
NM_007294.3:c.1927A>G	10923033,27380775
NM_007294.3:c.1911T>C	25741868,10923033,20104584,16267036,18844490
NM_007294.3:c.1884T>G	10923033
NM_007294.3:c.1878A>G	-
NM_007294.3:c.1877T>G	-
NM_007294.3:c.1866G>A	10923033,16267036
NM_007294.3:c.1865C>T	25741868,21990134,25637381,17990525
NM_007294.3:c.1799T>C	-
NM_007294.3:c.1781T>C	-
NM_007294.3:c.1771A>C	-
NM_007294.3:c.1723G>A	20858050
NM_007294.3:c.1648A>C	25741868,18414213,21990134,23961350,16014699,21520273,16267036,15829246,21702907,17279547,18680205,18415037,16518693,18375895,22713736,12531920,16760288,12070551,20737206,25948282
NM_007294.3:c.1631A>C	15307796
NM_007294.3:c.1601A>G	10923033
NM_007294.3:c.1571C>T	10923033,17453335
NM_007294.3:c.1562C>T	-
NM_007294.3:c.1534C>G	10923033,16267036,22811390,26467025,26295337,11802209,15385441,25722345,26727311
NM_007294.3:c.1487G>A	25741868,18414213,24728327,22703879,21990134,11400546,16014699,21520273,27495310,15235020,16267036,21702907,16683254,10699917,18415037,12457999
NM_007294.3:c.1486C>T	21990134,25637381,10923033,16489001
NM_007294.3:c.1456T>C	25741868,24728327,21990134,23961350,10923033,16014699,12955716,15235020,16267036,15829246,17279547,18680205,18415037,18375895,16760288,25948282
NM_007294.3:c.1427A>G	24728327,10923033,15726418,15235020,16267036,15829246,12531920
NM_007294.3:c.1419C>T	27495310
NM_007294.3:c.1390A>G	25741868
NM_007294.3:c.1384G>A	20858050
NM_007294.3:c.1263A>C	-
NM_007294.3:c.1250A>G	10923033
NM_007294.3:c.1244T>C	-
NM_007294.3:c.1159T>A	-
NM_007294.3:c.1146T>C	-
NM_007294.3:c.1137T>G	25741868,24728327,21520273,15726418,15235020,16267036,8807330,18284688
NM_007294.3:c.1107T>G	-
NM_007294.3:c.1067A>G	25741868,21514219,24728327,22703879,21161372,27478808,20807450,21708019,21890493,21990134,23961350,21766209,26012346,17428325,22144497,21959049,20039378,18701471,15743496,26926928,11400546,16014699,19661094,21232165,22684231,17719744,18694767,25948282,26092435,23637064,27959926,23674270,17585057,22503699,25923920,21504591,20445776
NM_007294.3:c.1065G>A	10923033,20104584
NM_007294.3:c.1021G>A	-
NM_007294.3:c.1001C>T	21990134,17924331
NM_007294.3:c.995G>A	10923033
NM_007294.3:c.981A>G	25741868,10923033,20104584,22425665,9150149,9544766,18645608
NM_007294.3:c.946A>G	25741868,10923033
NM_007294.3:c.935G>C	-
NM_007294.3:c.854A>G	-
NM_007294.3:c.836A>C	-
NM_007294.3:c.755G>A	10923033
NM_007294.3:c.734A>T	10923033,27495310
NM_007294.3:c.693G>T	25741868,21638052,22615956
NM_007294.3:c.692C>T	21638052
NM_007294.3:c.671-2A>C	14513821
NM_007294.3:c.668A>G	23239986
NM_007294.3:c.594-2A>C	25741868,25637381,26845104,16683254,12601471,27008870,24212087,23239986,16211554
NM_007294.3:c.594-4A>G	-
NM_007294.3:c.594-15G>C	-
NM_007294.3:c.594-34T>C	25741868
NM_007294.3:c.593+8A>G	-
NM_007294.3:c.593+4A>G	21394826
NM_007294.3:c.552T>C	-
NM_007294.3:c.548-3del	-
NM_007294.3:c.548-17G>T	21990134,27495310
NM_007294.3:c.548-58del	21989022
NM_007294.3:c.547+7G>A	-
NM_007294.3:c.547+6G>A	-
NM_007294.3:c.547+2T>A	22703879,22505045,26467025,26295337,23451180,24667779,9333265,10479726,23940062
NM_007294.3:c.547+2T>C	-
NM_007294.3:c.486G>T	27495310
NM_007294.3:c.442-3T>G	16400609
NM_007294.3:c.442-22_442-13del	-
NM_007294.3:c.441+2T>A	23451180,21769658
NM_007294.3:c.441+2T>G	23451180,21769658
NM_007294.3:c.441+1G>A	16619214
NM_007294.3:c.302-1G>A	21990134,17924331,12774043
NM_007294.3:c.302-2del	9333265
NM_007294.3:c.302-3C>G	17924331,18489799
NM_007294.3:c.302-24_302-22del	-
NM_007294.3:c.301+7G>A	18414213
NM_007294.3:c.301+6T>C	26845104
NM_007294.3:c.248T>G	-
NM_007294.3:c.213-5T>A	27495310
NM_007294.3:c.213-11T>G	25741868,18414213,18824701,22505045,16267036,21702907,22711857,18284688,7894493,26467025,26295337,18424508,23451180,19241424,18159056,9667259,21993507,12112659,16544996,21170264
NM_007294.3:c.213-12A>G	25741868,24033266,26467025,21735045,26295337,11802209,9760198,18627636,24667779,19563646,23479189,24285858,9805131,23164213
NM_007294.3:c.212+23T>A	25741868,18414213,17916242
NM_007294.3:c.212+3A>G	21990134,9150151,10090482,12037674
NM_007294.3:c.212+1G>A	22505045,26467025,26295337,20215541,9333265,8533757,12960223
NM_007294.3:c.212+1G>C	22505045,26467025,26295337,20215541,9333265,8533757,12960223
NM_007294.3:c.212+1G>T	22505045,26467025,26295337,20215541,9333265,8533757,12960223
NM_007294.3:c.211dup	17922257
NM_007294.3:c.212G>A	21863257
NM_007294.3:c.211A>G	18414213,12955716,22505045,15235020,26467025,26295337,11320250,16403807,20215541,16280041,19208665,11385711,12014998,19123044,27081505
NM_007294.3:c.199G>T	25741868,21990134,24055113,25637381,12955716,22505045,23867111,21673748,17924331,16403807,20103620,23161852,20858050,12203997,20967475,21725363
NM_007294.3:c.190T>C	15235020,23867111,7894491,26467025,26295337,8944023,16403807,20103620,23161852,8875986,9482581,9528852,12915465
NM_007294.3:c.190T>G	15235020,23867111,7894491,26467025,26295337,8944023,16403807,20103620,23161852,8875986,9482581,9528852,12915465
NM_007294.3:c.140G>T	27495310,22505045,15235020,26467025,12698193,26295337,12732733,16403807,11573085,12360411,21922593
NM_007294.3:c.135-1G>C	16683254,26467025,26295337,9333265,16211554,20020529
NM_007294.3:c.135-6T>G	12037674
NM_007294.3:c.135-15_135-12del	-
NM_007294.3:c.135-18T>G	23239986
NM_007294.3:c.134+3_134+6del	8875986
NM_007294.3:c.133_134+3delinsT	15345110
NM_007294.3:c.134+3A>C	12402332,12759930
NM_007294.3:c.124del	9150149
NM_007294.3:c.107C>A	-
NM_007294.3:c.81-1G>C	16287141
NM_007294.3:c.81-6T>A	25741868,18824701,26467025,26295337,20167696,18693280
NM_007294.3:c.81-9C>G	18704682
NM_007294.3:c.81-11del	21990134
NM_007294.3:c.81-12del	-
NM_007294.3:c.81-13C>A	21990134,22505045,17924331,1673748
NM_007294.3:c.81-14C>T	25741868,18824701,12955716,22505045,16267036,21735045,12759930,20054658,24667779,23893897
NM_007294.3:c.81-18C>A	-
NM_007294.3:c.81-20C>T	-
NM_007294.3:c.81-49A>C	-
NM_007294.3:c.81-65G>C	-
NM_007294.3:c.80+3_80+6del	-
NM_007294.3:c.80+1G>A	22034289
NM_007294.3:c.-19-10T>C	18414213
NM_007294.3:c.-20+521_-20+525del	27495310
NM_000251.2:c.1A>T	25741868,18781192
NM_000251.2:c.4G>A	22703879
NM_000251.2:c.7G>T	-
NM_000251.2:c.14C>A	26845104
NM_000251.2:c.23C>T	24728327,19389263,26900293,10777691,16810763
NM_000251.2:c.97A>G	25741868
NM_000251.2:c.128A>G	19389263
NM_000251.2:c.212-478T>G	-
NM_000251.2:c.212-4del	18414213
NM_000251.2:c.212-1G>A	-
NM_000251.2:c.219G>A	-
NM_000251.2:c.244A>G	-
NM_000251.2:c.252T>C	-
NM_000251.2:c.274C>G	-
NM_000251.2:c.279_281del	-
NM_000251.2:c.289C>G	-
NM_000251.2:c.295A>C	-
NM_000251.2:c.308A>G	-
NM_000251.2:c.336C>A	-
NM_000251.2:c.339G>A	25741868,23757202,25637381,9611074,18561205,21681552,111797,10495924,12070261
NM_000251.2:c.366+1G>T	-
NM_000251.2:c.367-27A>C	-
NM_000251.2:c.367-1G>A	-
NM_000251.2:c.380A>G	25741868,24033266,24728327,22623965,19389263,17417778,18470917,25134804,16395668,11048,12655564,16534870,18951462
NM_000251.2:c.455T>C	-
NM_000251.2:c.471C>A	25637381,26900293
NM_000251.2:c.484G>A	-
NM_000251.2:c.513del	-
NM_000251.2:c.518T>C	-
NM_000251.2:c.518T>G	-
NM_000251.2:c.557A>G	-
NM_000251.2:c.560T>G	-
NM_000251.2:c.562G>C	-
NM_000251.2:c.571_573del	-
NM_000251.2:c.593A>G	-
NM_000251.2:c.595T>C	-
NM_000251.2:c.643C>T	-
NM_000251.2:c.645+1G>A	-
NM_000251.2:c.645+1G>T	-
NM_000251.2:c.646-3T>G	-
NM_000251.2:c.722T>G	-
NM_000251.2:c.728G>A	-
NM_000251.2:c.754C>T	-
NM_000251.2:c.792+1G>A	-
NM_000251.2:c.793-2A>C	-
NM_000251.2:c.811_814del	-
NM_000251.2:c.817_818delinsAA	-
NM_000251.2:c.843A>T	-
NM_000251.2:c.875C>G	-
NM_000251.2:c.913G>A	-
NM_000251.2:c.942G>A	-
NM_000251.2:c.942+2del	-
NM_000251.2:c.942+2T>A	-
NM_000251.2:c.942+3A>C	-
NM_000251.2:c.942+3A>T	23757202,18414213,10413423,10978353,8062247,16451135,19419416,12658575,8895729,10051005,12352241,1071222,9311737,10882759,18270343
NM_000251.2:c.943-1G>C	18414213,19389263
NM_000251.2:c.944G>T	22703879
NM_000251.2:c.965G>A	25741868,23720673,23565320,24728327,17119116,18830263,22703879,26811195,20150366,19029193,19389263,24689082,22949387,24292105,12624141,17374836,18033691,18383312,22977643,7704024,10023327,17720936,18470917,18951465,21681552,25134804,11920,10469597,18851982
NM_000251.2:c.972G>A	-
NM_000251.2:c.991A>G	-
NM_000251.2:c.998G>A	-
NM_000251.2:c.1022T>C	-
NM_000251.2:c.1034G>A	-
NM_000251.2:c.1046C>A	-
NM_000251.2:c.1046C>T	-
NM_000251.2:c.1067T>A	-
NM_000251.2:c.1076+1G>A	-
NM_000251.2:c.1077-10T>C	25741868,18561205,10978353
NM_000251.2:c.1077A>T	-
NM_000251.2:c.1159C>G	-
NM_000251.2:c.1165C>T	-
NM_000251.2:c.1168C>T	23757202,24728327,22703879,19389263,26900293,9621522,17011982
NM_000251.2:c.1189C>T	-
NM_000251.2:c.1216C>T	9718327,8261515,8062247,12362047,17414604,9288790,1573177,19459153
NM_000251.2:c.1236_1268del	-
NM_000251.2:c.1275A>G	27696107
NM_000251.2:c.1276+1G>A	-
NM_000251.2:c.1276+2T>A	-
NM_000251.2:c.1276+3A>C	-
NM_000251.2:c.1276+11A>G	-
NM_000251.2:c.1277-67A>G	-
NM_000251.2:c.1277-14C>G	-
NM_000251.2:c.1277-11_1277-9del	-
NM_000251.2:c.1277-8T>C	23757202
NM_000251.2:c.1277-2A>G	-
NM_000251.2:c.1277-1G>C	-
NM_000251.2:c.1344C>T	-
NM_000251.2:c.1358T>A	-
NM_000251.2:c.1373T>G	-
NM_000251.2:c.1386+1G>A	-
NM_000251.2:c.1387-9T>A	-
NM_000251.2:c.1387-8G>T	25741868,18561205,18415027,14574163,17095871
NM_000251.2:c.1409T>A	-
NM_000251.2:c.1457_1460del	15042510
NM_000251.2:c.1488A>G	-
NM_000251.2:c.1511-9A>G	-
NM_000251.2:c.1511-9A>T	25741868,24033266,23565320,23757202,18414213,18448472,24689082,19930554,18547406,9718327,15655560,10978353,18325052,18772310,12115348
NM_000251.2:c.1511-2A>G	-
NM_000251.2:c.1566C>G	-
NM_000251.2:c.1567T>A	-
NM_000251.2:c.1571G>C	26845104,7937795
NM_000251.2:c.1593_1613del	-
NM_000251.2:c.1602T>A	-
NM_000251.2:c.1642G>T	-
NM_000251.2:c.1643G>A	-
NM_000251.2:c.1660A>G	-
NM_000251.2:c.1660A>T	-
NM_000251.2:c.1661G>A	-
NM_000251.2:c.1661G>C	-
NM_000251.2:c.1661+5G>C	-
NM_000251.2:c.1661+6C>T	-
NM_000251.2:c.1661+12G>A	25741868,24033266,23757202,18414213,20091185,24689082,19930554,15655560,22977643,18772310,12115348,20305446
NM_000251.2:c.1662-18T>C	-
NM_000251.2:c.1662-9G>A	-
NM_000251.2:c.1662-1G>A	11809679
NM_000251.2:c.1666T>C	25741868,24689082,11112663,18561205,10978353,16395668,11870,14512394
NM_000251.2:c.1680T>C	-
NM_000251.2:c.1681G>A	-
NM_000251.2:c.1737A>G	25741868,10978353,11870161,14512394,7726159,14574163
NM_000251.2:c.1738G>T	-
NM_000251.2:c.1748A>G	22703879
NM_000251.2:c.1759G>C	24689082
NM_000251.2:c.1759+9A>C	-
NM_000251.2:c.1760-110_1760-108dup	-
NM_000251.2:c.1760-62G>A	25741868
NM_000251.2:c.1760del	-
NM_000251.2:c.1761C>G	-
NM_000251.2:c.1786_1788del	18414213,24689082,7874129
NM_000251.2:c.1787A>G	22703879
NM_000251.2:c.1790A>G	-
NM_000251.2:c.1799C>T	-
NM_000251.2:c.1801C>T	7713503
NM_000251.2:c.1828C>A	-
NM_000251.2:c.1865C>T	8261515,8484120
NM_000251.2:c.1873T>G	-
NM_000251.2:c.1881A>C	-
NM_000251.2:c.1906G>C	12454801,10528862,16199548,19101824,15516,17414604,19267393,20850175,21419771
NM_000251.2:c.1912A>G	-
NM_000251.2:c.1915C>T	9718327,8261515,16395668,8062247,9630599,14518068
NM_000251.2:c.1916A>T	-
NM_000251.2:c.1921T>G	-
NM_000251.2:c.1933C>G	-
NM_000251.2:c.1979A>G	-
NM_000251.2:c.2005G>T	-
NM_000251.2:c.2005+2del	-
NM_000251.2:c.2005+8dup	-
NM_000251.2:c.2006-6T>C	21093899,25741868,24033266,19657367,23565320,23757202,18414213,20386703,26724419,24689082,19930554,18723338,22740958,17374836,18561205,27090025,16985024,8261515,14580774,15365996,15655560,16614121,19741564,22977643,10978353,18325052,24114314,23852586,28093084,27630279,28376765,20302884,18851982,17566596
NM_000251.2:c.2006-5T>A	16372347
NM_000251.2:c.2006-2A>G	-
NM_000251.2:c.2006G>T	-
NM_000251.2:c.2009C>T	19389263
NM_000251.2:c.2011A>T	-
NM_000251.2:c.2061C>G	-
NM_000251.2:c.2064G>A	-
NM_000251.2:c.2074G>T	-
NM_000251.2:c.2075G>T	-
NM_000251.2:c.2081T>C	-
NM_000251.2:c.2087C>T	-
NM_000251.2:c.2089T>C	-
NM_000251.2:c.2089T>G	-
NM_000251.2:c.2090G>T	-
NM_000251.2:c.2106_2135del	-
NM_000251.2:c.2123T>A	-
NM_000251.2:c.2132G>A	-
NM_000251.2:c.2139G>C	-
NM_000251.2:c.2154A>G	-
NM_000251.2:c.2168C>T	-
NM_000251.2:c.2210+1G>A	-
NM_000251.2:c.2210+1G>C	-
NM_000251.2:c.2211-51A>G	-
NM_000251.2:c.2211-1G>T	-
NM_000251.2:c.2242G>T	-
NM_000251.2:c.2245G>A	-
NM_000251.2:c.2251G>A	-
NM_000251.2:c.2308A>G	-
NM_000251.2:c.2400A>G	-
NM_000251.2:c.2430C>G	-
NM_000251.2:c.2442T>G	-
NM_000251.2:c.2459-834A>G	-
NM_000251.2:c.2459-8T>G	-
NM_000251.2:c.2459-3T>G	-
NM_000251.2:c.2459-2A>G	-
NM_000251.2:c.2503A>G	-
NM_000251.2:c.2517T>A	-
NM_000251.2:c.2533A>G	-
NM_000251.2:c.2633_2634del	18414213
NM_000251.2:c.2633A>G	-
NM_000251.2:c.2634G>A	-
NM_000251.2:c.2634G>C	-
NM_000251.2:c.2634+1G>A	-
NM_000251.2:c.2634+1G>T	-
NM_000251.2:c.2634+5G>C	-
NM_000251.2:c.2634+5G>T	-
NM_000251.2:c.2635-8T>G	-
NM_000251.2:c.2635-5_2635-3invTTC	-
NM_000251.2:c.2635-1G>A	-
NM_000251.2:c.2651T>G	-
NM_000251.2:c.2714C>G	-
NM_000251.2:c.2766T>C	-
NM_000179.2:c.41C>T	-
NM_000179.2:c.457+13A>G	25741868
NM_000179.2:c.627+25_627+27del	-
NM_000179.2:c.628-74A>G	-
NM_000179.2:c.762_763del	-
NM_000179.2:c.877C>T	-
NM_000179.2:c.1019T>C	-
NM_000179.2:c.1186C>G	25741868,24728327,22703879,19389263,20805886,24689082,10537275,19250818,23036850,10508,15340264,17417778,18566915
NM_000179.2:c.1273A>G	-
NM_000179.2:c.1304T>C	-
NM_000179.2:c.1474A>G	-
NM_000179.2:c.1508C>G	25741868,23757202,18033691,20176959,15340264,10508506,14871975,16010685,22102614,22495361
NM_000179.2:c.2092C>G	-
NM_000179.2:c.2239C>T	-
NM_000179.2:c.2341C>T	-
NM_000179.2:c.2443C>T	-
NM_000179.2:c.2501G>C	-
NM_000179.2:c.2765G>A	-
NM_000179.2:c.3053_3054del	11245474,17312306
NM_000179.2:c.3173-18T>A	25741868
NM_000179.2:c.3217C>T	22703879
NM_000179.2:c.3226C>T	-
NM_000179.2:c.3246G>T	25741868,24033266,23757202,16203774,19250818,19924528,10508506,17117178
NM_000179.2:c.3283C>T	24728327,26845104
NM_000179.2:c.3394G>C	-
NM_000179.2:c.3401G>T	-
NM_000179.2:c.3438+1G>A	-
NM_000179.2:c.3439-16C>T	23757202
NM_000179.2:c.3439-10T>A	-
NM_000179.2:c.3439-3C>G	-
NM_000179.2:c.3469G>A	-
NM_000179.2:c.3478G>A	-
NM_000179.2:c.3556+74A>G	-
NM_000179.2:c.3557-4dup	-
NM_000179.2:c.3557-3A>T	-
NM_000179.2:c.3562A>G	-
NM_000179.2:c.3646_3646+3del	-
NM_000179.2:c.3647-51_3647-35del	-
NM_000179.2:c.3647-51_3647-35dup	-
NM_000179.2:c.3647-6T>A	-
NM_000179.2:c.3647-2A>C	-
NM_000179.2:c.3694_3696del	-
NM_000179.2:c.3724_3726del	-
NM_000179.2:c.3725_3742del	-
NM_000179.2:c.3939_3957dup	26845104
NM_000179.2:c.4000C>T	-
NM_000179.2:c.4001G>A	-
NM_000179.2:c.4001+2T>C	-
NM_000179.2:c.4001+12_4001+15del	-
NM_000179.2:c.4001+39C>G	-
NM_000179.2:c.4002-31_4002-8invAAACTTTTTTTTTTTTTTTTTTAA	-
NM_000179.2:c.4002-10del	-
NM_000179.2:c.4002-11_4002-10dup	-
NM_000249.3:c.2T>G	-
NM_000249.3:c.25C>T	-
NM_000249.3:c.27G>A	-
NM_000249.3:c.67G>T	-
NM_000249.3:c.86C>G	-
NM_000249.3:c.91_92delinsTG	-
NM_000249.3:c.112A>C	-
NM_000249.3:c.116+1G>A	-
NM_000249.3:c.116+5G>A	-
NM_000249.3:c.116+5G>C	-
NM_000249.3:c.116+69G>A	-
NM_000249.3:c.117-43_117-39del	-
NM_000249.3:c.117-14G>T	-
NM_000249.3:c.117-11T>A	-
NM_000249.3:c.117-2A>C	-
NM_000249.3:c.117-2A>G	-
NM_000249.3:c.119T>C	-
NM_000249.3:c.121G>C	-
NM_000249.3:c.122A>C	-
NM_000249.3:c.122A>G	-
NM_000249.3:c.124G>A	-
NM_000249.3:c.146T>A	-
NM_000249.3:c.187G>C	-
NM_000249.3:c.191A>G	-
NM_000249.3:c.198C>T	-
NM_000249.3:c.199G>A	26845104,9927034
NM_000249.3:c.199G>T	26845104,9927034
NM_000249.3:c.200G>A	19142183
NM_000249.3:c.207+1_207+2del	-
NM_000249.3:c.208-3C>G	-
NM_000249.3:c.218T>C	22692065
NM_000249.3:c.229T>C	-
NM_000249.3:c.230G>A	-
NM_000249.3:c.238T>G	-
NM_000249.3:c.244A>G	18414213
NM_000249.3:c.250A>G	-
NM_000249.3:c.253C>T	-
NM_000249.3:c.277A>G	19389263
NM_000249.3:c.292G>A	-
NM_000249.3:c.293_304del	-
NM_000249.3:c.299G>C	26845104
NM_000249.3:c.301G>A	-
NM_000249.3:c.302G>A	-
NM_000249.3:c.303T>G	24728327
NM_000249.3:c.306G>C	-
NM_000249.3:c.306G>T	-
NM_000249.3:c.306+1G>A	-
NM_000249.3:c.306+2dup	-
NM_000249.3:c.306+5G>A	20858721
NM_000249.3:c.307-29C>A	-
NM_000249.3:c.307-19A>G	-
NM_000249.3:c.307G>C	-
NM_000249.3:c.318C>A	-
NM_000249.3:c.320T>G	-
NM_000249.3:c.332C>T	-
NM_000249.3:c.338T>A	-
NM_000249.3:c.347C>A	-
NM_000249.3:c.350C>G	24033266,26845104,8574961,15713769,12362047,8566964,11781295,12919140,16830052,18726168
NM_000249.3:c.350C>T	24033266,26845104,8574961,15713769,12362047,8566964,11781295,12919140,16830052,18726168
NM_000249.3:c.375A>G	-
NM_000249.3:c.376T>A	-
NM_000249.3:c.380G>C	-
NM_000249.3:c.381-2A>G	-
NM_000249.3:c.382G>C	-
NM_000249.3:c.394G>C	23946381,19665066,15184898
NM_000249.3:c.438A>G	-
NM_000249.3:c.454-13A>G	-
NM_000249.3:c.454-2A>G	-
NM_000249.3:c.454-1G>A	19120036,7584997
NM_000249.3:c.464T>G	-
NM_000249.3:c.543C>G	-
NM_000249.3:c.543C>T	-
NM_000249.3:c.544A>G	-
NM_000249.3:c.545G>A	26845104
NM_000249.3:c.545+1G>A	-
NM_000249.3:c.545+3A>G	-
NM_000249.3:c.545+71T>C	-
NM_000249.3:c.546-2A>C	-
NM_000249.3:c.546-2A>G	-
NM_000249.3:c.546-1G>A	-
NM_000249.3:c.554T>G	-
NM_000249.3:c.588+1G>T	-
NM_000249.3:c.588+5G>A	-
NM_000249.3:c.588+11G>C	23757202
NM_000249.3:c.589-13G>A	-
NM_000249.3:c.589-10T>A	-
NM_000249.3:c.589-9_589-6del	-
NM_000249.3:c.589-7_589-4del	-
NM_000249.3:c.589-2A>C	-
NM_000249.3:c.589-2A>G	-
NM_000249.3:c.637G>A	24728327,22703879
NM_000249.3:c.644A>G	-
NM_000249.3:c.647T>G	-
NM_000249.3:c.649C>T	-
NM_000249.3:c.677G>A	18414213,27696107
NM_000249.3:c.677G>T	18414213,27696107
NM_000249.3:c.677+3A>C	-
NM_000249.3:c.677+3A>G	-
NM_000249.3:c.678-3_678-2del	-
NM_000249.3:c.678-4A>G	-
NM_000249.3:c.678-1G>C	-
NM_000249.3:c.678-1G>T	-
NM_000249.3:c.702G>A	11920650,10446963
NM_000249.3:c.731G>A	-
NM_000249.3:c.731G>T	-
NM_000249.3:c.739T>C	20805886
NM_000249.3:c.776T>C	-
NM_000249.3:c.778C>T	-
NM_000249.3:c.779T>G	-
NM_000249.3:c.785_787del	-
NM_000249.3:c.790C>T	-
NM_000249.3:c.790+1G>A	-
NM_000249.3:c.790+1G>C	-
NM_000249.3:c.790+2dup	-
NM_000249.3:c.790+2T>A	-
NM_000249.3:c.790+2T>C	-
NM_000249.3:c.790+3A>T	-
NM_000249.3:c.790+4A>G	-
NM_000249.3:c.790+5G>C	-
NM_000249.3:c.790+5G>T	-
NM_000249.3:c.790+10A>G	25741868
NM_000249.3:c.790+59T>A	-
NM_000249.3:c.791-23del	-
NM_000249.3:c.791-7T>A	-
NM_000249.3:c.791-5T>G	-
NM_000249.3:c.791-3T>G	-
NM_000249.3:c.791-1G>C	18414213
NM_000249.3:c.875T>C	-
NM_000249.3:c.882C>T	-
NM_000249.3:c.883A>C	-
NM_000249.3:c.883A>G	-
NM_000249.3:c.884_884+3del	-
NM_000249.3:c.884G>A	-
NM_000249.3:c.884G>C	-
NM_000249.3:c.884+4A>G	-
NM_000249.3:c.884+39G>A	-
NM_000249.3:c.885-24T>A	-
NM_000249.3:c.885-16_885-15del	-
NM_000249.3:c.885-5G>T	-
NM_000249.3:c.911A>T	-
NM_000249.3:c.954C>T	-
NM_000249.3:c.960G>C	-
NM_000249.3:c.974G>A	-
NM_000249.3:c.976_984del	-
NM_000249.3:c.977T>C	24033266,24728327,22949387,18561205,12810663,10732761,15340264,16885385,10446963,8574961,10573010,11781295,8592341,9506527,9697702,10448273,11555625,17510385,21239990,21404117
NM_000249.3:c.1003C>T	-
NM_000249.3:c.1011dup	-
NM_000249.3:c.1013A>G	-
NM_000249.3:c.1020C>G	-
NM_000249.3:c.1037A>G	-
NM_000249.3:c.1038G>A	-
NM_000249.3:c.1038G>C	-
NM_000249.3:c.1038G>T	-
NM_000249.3:c.1038+9G>A	-
NM_000249.3:c.1039-8T>A	15713769,9526167,19267393,15849733,9833759,23329266,24090359,19224586,19697156
NM_000249.3:c.1039-3C>G	-
NM_000249.3:c.1039-2A>G	-
NM_000249.3:c.1039-1G>A	-
NM_000249.3:c.1040C>A	-
NM_000249.3:c.1043T>C	-
NM_000249.3:c.1104G>A	-
NM_000249.3:c.1136A>G	-
NM_000249.3:c.1148T>C	-
NM_000249.3:c.1151T>A	25741868,23946381,24728327,22703879,26900293,22136435,25986311,15340264,9526167,18307539,19419416,21475916
NM_000249.3:c.1154G>A	-
NM_000249.3:c.1217G>A	24728327,22703879
NM_000249.3:c.1217_1223dup	-
NM_000249.3:c.1231A>C	-
NM_000249.3:c.1360G>C	-
NM_000249.3:c.1409+1G>C	-
NM_000249.3:c.1411_1414del	24689082
NM_000249.3:c.1420C>T	-
NM_000249.3:c.1421G>A	-
NM_000249.3:c.1421G>C	-
NM_000249.3:c.1444G>A	-
NM_000249.3:c.1449del	-
NM_000249.3:c.1459C>T	-
NM_000249.3:c.1517T>C	23403630,8574961
NM_000249.3:c.1558+1G>T	-
NM_000249.3:c.1558+11G>A	-
NM_000249.3:c.1558+14G>A	25741868,23757202,24689082,12070261,15996210,8521398,10389971,12173039
NM_000249.3:c.1559-10T>G	-
NM_000249.3:c.1559-3C>T	-
NM_000249.3:c.1559-2A>C	-
NM_000249.3:c.1559-2A>G	-
NM_000249.3:c.1559-2A>T	-
NM_000249.3:c.1559-1G>T	-
NM_000249.3:c.1569G>T	-
NM_000249.3:c.1595G>A	-
NM_000249.3:c.1616C>A	-
NM_000249.3:c.1633A>G	-
NM_000249.3:c.1646T>C	-
NM_000249.3:c.1652A>C	-
NM_000249.3:c.1652A>G	-
NM_000249.3:c.1653C>T	-
NM_000249.3:c.1667+1del	-
NM_000249.3:c.1667G>C	27064304
NM_000249.3:c.1667G>T	27064304
NM_000249.3:c.1667+2_1667+8delinsATTT	-
NM_000249.3:c.1668-19A>G	21093899,25741868,23757202,18414213,20967208,24689082,19930554,12115348,11015456
NM_000249.3:c.1668-9_1668-4del	-
NM_000249.3:c.1668-3C>A	-
NM_000249.3:c.1668-1G>A	26845104
NM_000249.3:c.1731+1G>A	-
NM_000249.3:c.1731+3A>T	-
NM_000249.3:c.1731+4A>G	-
NM_000249.3:c.1731+5G>A	-
NM_000249.3:c.1732-22T>C	-
NM_000249.3:c.1732-19T>A	23757202,21056691
NM_000249.3:c.1732-19T>C	-
NM_000249.3:c.1732-9T>C	-
NM_000249.3:c.1732-2A>T	-
NM_000249.3:c.1732-1G>A	-
NM_000249.3:c.1742C>T	22703879,26900293
NM_000249.3:c.1743G>A	-
NM_000249.3:c.1745T>A	-
NM_000249.3:c.1754T>G	-
NM_000249.3:c.1757C>A	-
NM_000249.3:c.1763T>C	-
NM_000249.3:c.1764del	-
NM_000249.3:c.1808C>G	22703879
NM_000249.3:c.1814A>C	-
NM_000249.3:c.1820T>A	19389263
NM_000249.3:c.1831_1832del	-
[truncated: 82 more rows]

## Sheet: Sheet5
#Uploaded_variation	PUBMED	MOTIF_NAME	MOTIF_POS	HIGH_INF_POS	MOTIF_SCORE_CHANGE	MaxEntScan_alt	MaxEntScan_diff	MaxEntScan_ref	MaxEntScanSWA_acceptor_alt_frame	MaxEntScanSWA_acceptor_alt_score	MaxEntScanSWA_acceptor_alt_seq	MaxEntScanSWA_acceptor_alt_subseq	MaxEntScanSWA_acceptor_ref_frame	MaxEntScanSWA_acceptor_ref_score	MaxEntScanSWA_acceptor_ref_seq	MaxEntScanSWA_acceptor_ref_subseq	MaxEntScanSWA_donor_alt_frame	MaxEntScanSWA_donor_alt_score	MaxEntScanSWA_donor_alt_seq	MaxEntScanSWA_donor_alt_subseq	MaxEntScanSWA_donor_ref_frame	MaxEntScanSWA_donor_ref_score	MaxEntScanSWA_donor_ref_seq	MaxEntScanSWA_donor_ref_subseq	MaxEntScanNCSS_acceptor_score	MaxEntScanNCSS_acceptor_seq	MaxEntScanNCSS_donor_score	MaxEntScanNCSS_donor_seq	Splicing_loss_native_pred	Splicing_create_donor_nativesite_pred	Splicing_create_donor_exons_pred
[truncated: 397 more rows]
